# Supplementary material for: Consensus classification of human leukocyte antigen class II proteins
Source: Immunogenetics. 2012 Nov 16;65(2):97–105. doi: 10.1007/s00251-012-0665-6 (PMC3543608; doi:10.1007/s00251-012-0665-6)
Supplement: Supplementary file 2 — (XLS 22 kb) [file 251_2012_665_MOESM2_ESM.xls]

## Sheet: HQI24
Name of the Indices	Name of the Clusters	Size of the Clusters	Amino Acids and their values
			Alanine (A)	Arginine (R)	Asparagine (N)	Aspartic acid (D)	Cysteine (C)	Glutamine (Q)	Glutamic acid (E)	Glycine (G)	Histidine (H)	Isoleucine (I)	Leucine (L)	Lysine (K)	Methionine (M)	Phenylalanine (F)	Proline (P)	Serine (S)	Threonine (T)	Tryptophan (W)	Tyrosine (Y)	Valine (V)
BLAM930101	Electric properties	57	0.96	0.77	0.39	0.42	0.42	0.8	0.53	0	0.57	0.84	0.92	0.73	0.86	0.59	-2.5	0.53	0.54	0.58	0.72	0.63
DAYM780201			100	65	134	106	20	93	102	49	66	96	40	56	94	41	56	120	97	18	41	74
JOND920102			100	83	104	86	44	84	77	50	91	103	54	72	93	51	58	117	107	25	50	98
BIOV880101	Hydrophobicity	96	16	-70	-74	-78	168	-73	-106	-13	50	151	145	-141	124	189	-20	-70	-38	145	53	123
RICJ880108			1.4	1.2	1.2	0.6	1.6	1.4	0.9	0.6	0.9	0.9	1.1	1.9	1.7	1	0.3	1.1	0.6	1.4	0.2	0.8
RICJ880104			1.2	0.7	0.7	0.8	0.8	0.7	2.2	0.3	0.7	0.9	0.9	0.6	0.3	0.5	2.6	0.7	0.8	2.1	1.8	1.1
MAXF760101	Alpha and turn propensities	88	1.43	1.18	0.64	0.92	0.94	1.22	1.67	0.46	0.98	1.04	1.36	1.27	1.53	1.19	0.49	0.7	0.78	1.01	0.69	0.98
QIAN880117			-0.14	0.14	-0.27	-0.1	-0.64	-0.11	-0.39	0.46	-0.04	0.16	-0.57	0.04	0.24	0.08	0.02	-0.12	0	-0.1	0.18	0.29
QIAN880139			0.08	-0.01	-0.06	0.04	0.37	0.48	0.36	-0.02	-0.45	0.09	0.24	-0.27	0.16	0.34	0.16	-0.35	-0.04	-0.06	-0.2	0.18
TSAJ990101	Physicochemical properties	96	89.3	190.3	122.4	114.4	102.5	146.9	138.8	63.8	157.5	163	163.1	165.1	165.8	190.8	121.6	94.2	119.6	226.4	194.6	138.2
MAXF760103			0.64	0.62	3.14	1.92	0.32	0.8	1.01	0.63	2.05	0.92	0.37	0.89	1.07	0.86	0.5	1.01	0.92	1	1.31	0.87
TANS770108			0.328	2.088	1.498	3.379	0	0	0	0.5	1.204	2.078	0.414	0.835	0.982	1.336	0.415	1.089	1.732	1.781	0	0.946
NAKH920108	Residue propensity	47	9.36	0.27	2.31	0.94	2.56	1.14	0.94	6.17	0.47	13.73	16.64	0.58	3.93	10.99	1.96	5.58	4.68	2.2	3.13	12.43
QIAN880101			0.12	0.04	-0.1	0.01	-0.25	-0.03	-0.02	-0.02	-0.06	-0.07	0.05	0.26	0	0.05	-0.19	-0.19	-0.04	-0.06	-0.14	-0.03
QIAN880103			0.64	-0.1	0.09	0.33	0.03	-0.23	0.51	-0.09	-0.23	-0.22	0.41	-0.17	0.13	-0.03	-0.43	-0.1	-0.07	-0.02	-0.38	-0.01
CEDJ970104	Composition	27	7.9	4.9	4	5.5	1.9	4.4	7.1	7.1	2.1	5.2	8.6	6.7	2.4	3.9	5.3	6.6	5.3	1.2	3.1	6.8
RACS820106			0.3	0.9	2.73	1.26	0.72	0.97	1.33	3.09	1.33	0.45	0.96	0.71	1.89	1.2	0.83	1.16	0.97	1.58	0.86	0.64
RICJ880117			0.7	1.1	1.5	1.4	0.4	1.1	0.7	0.6	1	0.7	0.5	1.3	0	1.2	1.5	0.9	2.1	2.7	0.5	1
LIFS790101	Beta propensity	84	0.92	0.93	0.6	0.48	1.16	0.95	0.61	0.61	0.93	1.81	1.3	0.7	1.19	1.25	0.4	0.82	1.12	1.54	1.53	1.81
PRAM820103			0.687	0.59	0.489	0.632	0.263	0.527	0.669	0.67	0.594	0.564	0.541	0.407	0.328	0.577	0.6	0.692	0.713	0.632	0.495	0.529
FAUJ880112			0	0	0	1	0	0	1	0	0	0	0	0	0	0	0	0	0	0	0	0
MIYS990104	Intrinsic propensities	49	-0.04	0.07	0.13	0.19	-0.38	0.14	0.23	0.09	-0.04	-0.34	-0.37	0.33	-0.3	-0.38	0.19	0.12	0.03	-0.33	-0.29	-0.29
AURR980101			0.94	1.15	0.79	1.19	0.6	0.94	1.41	1.18	1.15	1.07	0.95	1.03	0.88	1.06	1.18	0.69	0.87	0.91	1.04	0.9
AURR980117			0.77	1.11	1.39	0.79	0.44	0.95	0.92	2.74	1.65	0.64	0.66	1.19	0.74	1.04	0.66	0.64	0.82	0.58	0.93	0.53
