# Supplementary material for: Consensus classification of human leukocyte antigen class II proteins
Source: Immunogenetics. 2012 Nov 16;65(2):97–105. doi: 10.1007/s00251-012-0665-6 (PMC3543608; doi:10.1007/s00251-012-0665-6)
Supplement: Supplementary file 3 — (XLS 169 kb) [file 251_2012_665_MOESM3_ESM.xls]

## Sheet: BOOLEAN_636_500nmCUTOFF
Peptides	DPB1*0101	DPB1*0201	DPB1*0401	DPB1*0402	DPB1*0501	DPB1*1401	DQB1*0201	DQB1*0301	DQB1*0302	DQB1*0401	DQB1*0501	DQB1*0602	DRB1*0101	DRB1*0301	DRB1*0401	DRB1*0405	DRB1*0701	DRB1*0802	DRB1*0901	DRB1*1101	DRB1*1201	DRB1*1302	DRB1*1501	DRB3*0101	DRB3*0202	DRB4*0101	DRB5*0101
MASSSSVLLVVVLFA	1	1	0	0	0	0	1	0	0	1	0	0	0	0	0	0	0	0	0	0	0	0	0	0	0	0	0
SVLLVVVLFAVFLGS	0	0	0	1	0	0	0	0	1	0	0	0	0	0	0	0	0	0	0	0	0	0	0	0	0	0	0
VVLFAVFLGSAYGIP	1	1	1	1	0	0	1	1	0	1	1	1	1	0	0	0	0	1	1	1	1	1	1	0	0	0	0
VFLGSAYGIPKVPPG	1	1	1	0	0	1	0	1	0	0	1	0	1	0	0	0	0	0	0	1	1	0	1	0	0	0	1
AYGIPKVPPGPNITA	0	0	0	0	0	0	0	1	0	0	0	0	0	0	0	0	0	0	0	0	0	0	0	0	0	0	0
KVPPGPNITATYGDK	0	0	0	0	0	0	0	0	0	0	0	0	0	0	0	0	0	0	0	0	0	0	0	0	0	0	0
PNITATYGDKWLDAK	0	1	1	0	0	0	0	0	0	0	1	0	0	0	0	0	0	0	0	1	0	0	1	0	0	0	0
TYGDKWLDAKSTWYG	0	0	0	0	0	0	0	0	0	0	1	0	1	0	0	0	0	0	1	0	0	0	0	0	0	0	0
WLDAKSTWYGKPTGA	0	0	0	0	0	0	0	1	0	0	0	0	0	0	0	0	0	0	0	0	0	0	0	0	0	0	0
STWYGKPTGAGPKDN	0	0	0	0	0	0	0	1	0	0	0	0	0	0	0	0	0	0	0	0	0	0	0	0	0	0	0
KPTGAGPKDNGGACG	0	0	0	0	0	0	0	1	0	0	0	0	0	0	0	0	0	0	0	0	0	0	0	0	0	0	0
GPKDNGGACGYKDVD	0	0	0	0	0	0	0	1	0	0	0	1	0	0	0	0	0	0	0	0	0	0	0	1	0	0	0
GGACGYKDVDKPPFS	0	0	0	0	0	0	0	0	0	0	0	0	0	0	0	0	0	0	0	0	0	0	0	1	0	0	0
YKDVDKPPFSGMTGC	0	0	0	0	0	0	0	0	0	0	0	0	0	0	0	0	0	0	0	0	0	0	0	0	0	0	0
KPPFSGMTGCGNTPI	0	0	0	0	0	0	0	1	0	0	0	0	1	0	0	0	0	0	0	0	0	0	0	0	0	0	0
GMTGCGNTPIFKSGR	0	0	0	0	0	0	0	0	0	0	0	0	0	0	0	0	0	0	0	0	0	0	0	0	0	0	0
GNTPIFKSGRGCGSC	0	0	0	0	0	0	0	1	0	0	0	0	0	0	0	0	0	0	1	0	0	0	0	0	0	0	0
FKSGRGCGSCFEIKC	0	0	0	0	0	0	0	1	0	0	0	0	1	0	0	0	0	0	0	0	0	0	0	0	0	0	0
GCGSCFEIKCTKPEA	0	0	0	0	0	0	0	0	0	0	0	0	0	0	0	0	0	0	0	0	0	0	0	0	0	0	0
FEIKCTKPEACSGEP	0	0	0	0	0	0	0	0	0	0	0	0	0	0	0	0	0	0	0	0	0	0	0	0	0	0	0
TKPEACSGEPVVVHI	0	0	0	0	0	0	0	1	0	0	0	0	0	0	0	0	0	0	0	0	0	0	0	0	0	0	0
CSGEPVVVHITDDNE	0	0	0	0	0	0	1	1	0	0	0	0	0	0	0	0	0	0	0	0	0	0	0	0	0	0	0
VVVHITDDNEEPIAP	0	0	0	0	0	0	1	0	0	0	0	0	0	0	0	1	0	0	0	0	0	1	0	0	0	0	0
TDDNEEPIAPYHFDL	0	1	0	0	0	0	0	0	0	0	0	0	0	0	1	0	0	0	0	0	0	0	0	1	0	1	0
EPIAPYHFDLSGHAF	0	0	0	0	0	0	0	1	0	0	0	0	0	0	0	0	0	0	1	1	1	0	1	1	0	0	1
YHFDLSGHAFGAMAK	0	0	1	0	0	0	0	1	0	0	0	0	0	0	0	0	0	0	1	0	1	0	0	1	0	0	0
SGHAFGAMAKKGDEQ	0	0	0	0	0	0	0	1	0	0	0	1	1	0	0	0	0	0	1	1	0	0	0	0	0	0	1
GAMAKKGDEQKLRSA	0	0	0	0	0	0	0	0	0	0	0	0	0	0	0	0	0	0	0	0	0	0	0	0	0	0	0
KGDEQKLRSAGELEL	0	0	0	0	0	0	1	0	0	0	0	0	0	0	0	0	0	0	0	0	0	0	0	0	0	0	0
KLRSAGELELQFRRV	1	1	1	1	1	0	0	0	0	0	0	0	0	0	0	0	0	0	1	0	1	0	0	1	0	0	1
GELELQFRRVKCKYP	0	0	0	0	1	0	0	0	0	0	0	0	0	0	0	0	0	0	0	1	0	0	1	0	0	0	0
QFRRVKCKYPEGTKV	0	0	0	0	0	0	0	0	0	0	0	0	0	0	0	0	0	0	0	0	0	0	0	0	0	0	0
KCKYPEGTKVTFHVE	0	0	0	0	0	0	0	1	0	0	0	0	0	0	0	0	1	0	0	0	0	0	0	0	0	0	0
EGTKVTFHVEKGSNP	0	0	0	0	0	0	0	0	0	0	0	0	0	0	0	0	0	0	0	0	0	0	0	0	0	0	0
TFHVEKGSNPNYLAL	0	1	0	0	0	0	0	1	0	0	0	0	1	0	0	0	0	0	1	0	0	1	0	0	0	0	0
KGSNPNYLALLVKYV	1	1	0	1	1	0	0	1	0	0	0	0	1	0	0	1	1	0	1	1	1	0	1	0	0	0	0
NYLALLVKYVNGDGD	0	0	0	0	0	0	0	0	0	0	0	0	1	0	0	0	0	0	1	1	1	0	1	0	0	0	0
LVKYVNGDGDVVAVD	0	0	0	0	0	0	0	1	0	0	0	0	0	0	1	0	0	0	0	0	0	1	0	1	0	0	0
NGDGDVVAVDIKEKG	0	0	0	0	0	0	0	1	0	0	0	0	0	1	0	0	0	0	0	0	0	0	0	0	0	0	0
VVAVDIKEKGKDKWI	0	0	0	0	0	0	0	0	0	0	0	0	0	0	0	0	0	0	0	1	0	0	0	0	0	0	1
IKEKGKDKWIELKES	0	0	0	0	0	0	0	0	0	0	0	0	0	0	0	0	0	0	0	0	0	0	0	0	0	0	0
KDKWIELKESWGAIW	0	1	1	0	0	0	0	0	0	0	0	1	0	0	0	0	0	0	1	0	0	1	1	0	0	0	0
ELKESWGAIWRIDTP	0	0	0	0	0	0	1	1	0	0	1	1	0	0	0	0	0	0	1	1	0	0	1	1	0	0	0
WGAIWRIDTPDKLTG	0	0	0	0	0	0	0	0	0	0	1	0	1	1	1	1	1	1	1	1	1	1	1	1	1	1	1
RIDTPDKLTGPFTVR	0	0	0	0	0	0	0	0	0	0	0	0	1	0	1	0	0	0	1	0	0	0	0	0	0	0	0
DKLTGPFTVRYTTEG	0	0	0	0	0	0	0	0	0	0	0	0	0	0	0	0	0	0	1	0	0	0	0	0	0	0	0
PFTVRYTTEGGTKTE	0	0	0	0	0	0	0	1	0	0	0	0	0	0	1	0	0	0	1	0	0	0	0	0	0	0	1
YTTEGGTKTEAEDVI	0	0	0	0	0	0	0	1	1	0	0	0	0	0	0	0	0	0	0	0	0	0	0	0	0	0	0
GTKTEAEDVIPEGWK	0	0	0	0	0	0	0	0	0	0	0	0	0	0	0	0	0	0	0	0	0	0	0	0	0	0	0
AEDVIPEGWKADTSY	0	0	0	0	0	0	1	1	0	0	0	0	0	0	0	0	0	0	0	0	1	0	0	1	0	0	0
VIPEGWKADTSYESK	0	0	0	0	0	0	0	0	0	0	1	0	0	0	1	1	0	0	0	0	0	0	0	0	0	0	0
MSMASSSSSSLLAMA	0	0	1	1	0	0	0	0	0	0	0	1	1	0	0	0	1	0	1	0	0	0	0	0	0	0	0
SSSSSLLAMAVLAAL	0	0	0	1	0	0	1	1	0	0	0	1	1	0	1	1	0	1	1	1	1	0	0	0	0	0	0
LLAMAVLAALFAGAW	0	1	0	0	0	0	1	1	0	0	0	1	0	0	0	0	0	0	0	0	1	0	0	0	0	0	0
VLAALFAGAWCVPKV	0	1	1	1	0	0	0	1	0	0	1	1	1	0	0	0	1	0	1	0	1	0	1	0	0	0	1
FAGAWCVPKVTFTVE	0	0	0	0	0	0	0	1	0	0	0	0	0	0	0	0	0	0	1	0	0	0	0	0	0	0	0
CVPKVTFTVEKGSNE	0	1	0	0	1	0	0	1	0	0	0	0	0	0	1	1	0	0	0	0	0	0	0	0	0	0	0
TFTVEKGSNEKHLAV	0	0	0	0	0	0	0	0	0	0	0	0	0	0	0	0	0	0	0	1	0	0	0	0	0	0	1
KGSNEKHLAVLVKYE	1	0	0	1	1	0	0	1	0	0	0	0	0	0	0	0	0	0	1	1	0	0	1	0	0	0	0
KHLAVLVKYEGDTMA	1	0	0	1	0	0	0	0	0	0	0	0	0	0	0	0	0	0	0	1	0	0	1	0	0	1	0
LVKYEGDTMAEVELR	1	0	1	1	0	0	1	1	1	0	0	0	0	0	1	0	0	0	0	0	0	0	0	1	0	0	0
GDTMAEVELREHGSD	0	0	0	0	0	0	0	0	1	0	0	0	0	0	0	0	0	0	0	0	0	0	0	0	0	0	0
EVELREHGSDEWVAM	0	0	0	0	0	0	0	0	0	0	0	0	0	0	0	0	0	0	0	0	0	0	0	0	0	0	0
EHGSDEWVAMTKGEG	0	0	0	0	0	0	0	1	1	0	0	0	0	0	0	0	0	0	0	1	0	0	0	0	0	0	0
EWVAMTKGEGGVWTF	0	0	0	0	0	0	0	1	0	0	0	0	0	0	0	0	0	0	1	1	0	0	0	0	0	0	0
TKGEGGVWTFDSEEP	0	0	0	0	0	0	0	0	1	1	0	0	0	0	0	0	0	0	0	0	0	0	0	0	0	0	0
GVWTFDSEEPLQGPF	1	1	1	1	1	0	1	1	1	1	1	0	0	1	1	0	1	0	0	1	0	0	0	1	1	0	0
DSEEPLQGPFNFRFL	1	1	0	1	0	0	0	0	0	0	0	0	1	0	0	1	0	0	0	0	0	0	0	1	0	0	1
LQGPFNFRFLTEKGM	1	1	0	0	0	0	0	0	0	0	0	0	1	0	1	1	0	0	1	1	1	0	0	0	0	1	1
NFRFLTEKGMKNVFD	0	0	0	1	0	0	0	0	0	0	0	0	1	0	1	0	0	0	1	1	0	0	0	1	1	0	1
TEKGMKNVFDDVVPE	0	0	0	0	0	0	0	0	0	0	1	0	1	1	1	0	0	1	0	0	0	0	0	0	0	0	1
KNVFDDVVPEKYTIG	0	0	0	0	1	0	0	0	0	0	0	0	1	1	0	0	1	0	0	1	0	0	0	0	0	0	0
DVVPEKYTIGATYAP	0	0	0	0	0	0	0	1	0	0	0	0	1	0	1	0	1	0	1	0	0	0	0	0	0	0	0
VPEKYTIGATYAPEE	0	0	0	0	0	0	0	1	1	1	0	0	1	0	1	0	1	0	1	0	0	0	0	0	0	0	0
AVQVTFTVQKGSDPK	0	0	0	0	1	0	0	0	0	0	0	1	1	0	1	0	1	1	0	1	0	0	0	0	0	0	1
FTVQKGSDPKKLVLD	0	0	0	0	0	0	0	1	0	0	0	0	0	0	0	0	0	0	0	0	0	0	0	1	0	0	1
GSDPKKLVLDIKYTR	1	0	0	0	0	0	0	0	0	0	0	0	0	1	0	0	0	0	0	1	0	1	0	0	0	0	1
KLVLDIKYTRPGDSL	0	0	0	0	0	0	0	1	0	0	0	0	0	1	0	0	1	0	0	1	0	1	0	0	0	1	0
IKYTRPGDSLAEVEL	0	0	0	0	0	0	0	1	1	1	0	0	0	0	0	1	1	0	0	0	0	0	0	0	0	0	0
PGDSLAEVELRQHGS	1	0	0	0	0	0	0	0	1	1	0	1	0	0	0	0	0	0	0	0	0	0	0	0	0	1	0
AEVELRQHGSEEWEP	0	0	0	0	0	0	0	0	0	0	0	0	0	0	0	0	0	0	0	0	0	0	0	0	0	1	0
RQHGSEEWEPLTKKG	0	0	0	0	0	0	0	0	0	0	0	0	0	0	0	0	0	0	0	0	0	0	0	0	0	0	0
EEWEPLTKKGNVWEV	0	0	0	0	0	0	0	0	0	0	0	0	0	0	0	0	0	0	0	1	0	0	0	0	0	0	0
LTKKGNVWEVKSSKP	0	0	0	0	0	0	0	1	0	0	0	0	0	0	0	0	0	0	0	0	0	0	0	0	0	0	0
NVWEVKSSKPLVGPF	0	0	0	0	0	0	0	1	1	0	0	1	1	0	1	0	1	0	1	1	1	1	0	0	0	1	0
KSSKPLVGPFNFRFM	1	0	0	1	0	0	0	1	0	0	0	0	1	0	1	1	1	0	1	0	1	1	1	0	0	0	1
LVGPFNFRFMSKGGM	1	0	0	0	0	0	0	0	0	0	0	0	1	0	0	0	0	0	1	1	1	0	1	0	0	0	1
NFRFMSKGGMRNVFD	0	0	0	0	0	0	0	0	0	0	0	0	1	0	0	0	1	0	1	1	0	0	0	0	0	0	1
SKGGMRNVFDEVIPT	0	0	0	0	0	0	0	0	0	0	1	0	0	0	0	0	0	0	0	0	0	0	0	0	0	0	0
RNVFDEVIPTAFSIG	0	1	0	0	0	0	0	0	0	0	1	0	1	0	1	1	1	1	1	1	0	0	0	1	0	0	1
EVIPTAFSIGKTYKP	0	0	0	0	1	1	0	1	0	0	0	0	1	0	0	0	1	0	1	1	1	0	1	0	0	0	1
IPTAFSIGKTYKPEE	0	0	0	0	0	0	0	1	0	0	0	0	1	0	1	1	1	0	1	1	0	0	0	0	0	0	1
MANSRAFALVLLFCA	0	0	0	0	0	0	0	0	1	1	0	1	0	0	0	0	0	0	0	0	0	1	0	0	0	0	0
AFALVLLFCALASSC	0	1	0	0	0	0	0	0	1	1	1	1	0	0	0	0	0	0	1	0	0	0	0	0	0	0	0
LLFCALASSCQVAFS	1	1	0	1	0	0	0	1	1	0	0	1	1	1	1	1	1	1	1	1	0	1	1	1	1	0	1
LASSCQVAFSYFPPP	1	1	1	0	0	0	0	1	0	0	0	0	0	0	0	0	1	0	1	0	1	0	0	0	0	0	0
QVAFSYFPPPAAKED	0	1	1	0	0	0	0	1	0	0	0	0	1	0	1	1	1	1	1	1	0	0	1	0	1	0	1
YFPPPAAKEDFLGCL	0	1	1	0	0	0	0	0	0	0	0	0	1	0	0	0	0	0	0	0	0	0	0	0	0	0	0
AAKEDFLGCLVKEIP	1	1	1	1	1	0	0	0	0	0	0	0	1	0	0	0	0	0	1	1	0	0	0	1	0	1	0
FLGCLVKEIPPRLLY	1	1	1	1	1	0	0	1	0	0	1	0	1	1	0	0	1	0	1	1	1	1	1	0	1	0	1
VKEIPPRLLYAKSSP	1	0	0	0	0	0	0	0	0	0	0	0	1	0	0	1	1	1	1	1	1	0	0	0	0	0	0
PRLLYAKSSPAYPSV	0	0	0	0	0	0	0	1	0	0	0	1	1	1	1	1	1	1	1	1	1	1	1	1	1	1	1
AKSSPAYPSVLGQTI	0	0	0	0	0	0	0	1	0	0	0	0	1	0	1	0	1	1	1	0	0	0	1	0	0	1	0
AYPSVLGQTIRNSRW	0	0	0	1	1	0	0	1	0	0	0	1	0	1	0	0	1	1	1	0	0	0	0	0	0	1	0
LGQTIRNSRWSSPDN	0	1	0	0	0	0	0	0	0	0	0	0	0	0	0	0	0	0	0	1	0	1	0	0	0	0	0
RNSRWSSPDNVKPLY	0	0	0	0	0	0	0	0	0	0	0	0	0	0	0	1	1	1	0	0	0	1	0	1	0	0	0
SSPDNVKPLYIITPT	0	0	0	0	0	0	0	0	0	0	0	0	0	0	0	1	1	0	0	0	1	0	0	1	0	1	0
VKPLYIITPTNVSHI	1	0	0	1	0	1	0	0	0	0	0	0	1	0	0	1	1	1	1	1	1	1	1	1	1	1	1
IITPTNVSHIQSAVV	0	0	0	0	0	0	0	1	0	0	0	1	1	0	1	1	1	1	1	1	1	1	1	0	1	1	1
NVSHIQSAVVCGRRH	0	0	0	0	0	1	0	1	0	0	0	1	1	0	0	0	1	1	1	0	1	1	0	0	0	0	1
QSAVVCGRRHSVRIR	0	0	0	0	0	1	0	0	0	0	0	0	0	0	0	0	1	0	0	1	1	1	1	0	0	0	0
CGRRHSVRIRVRSGG	0	0	0	0	0	1	0	0	0	0	0	1	0	0	0	0	1	0	0	1	0	0	0	1	0	0	1
SVRIRVRSGGHDYEG	0	0	0	0	0	0	0	1	0	0	0	0	0	0	0	0	0	0	0	1	1	1	0	0	0	0	0
VRSGGHDYEGLSYRS	0	0	0	0	0	0	0	1	0	0	0	0	0	0	0	0	0	1	0	0	0	0	0	0	0	0	1
HDYEGLSYRSLQPET	0	0	1	0	0	0	1	0	0	0	0	0	1	0	0	0	0	0	1	1	0	0	0	0	0	0	0
LSYRSLQPETFAVVD	1	1	1	0	1	1	1	1	0	0	0	0	1	0	1	1	1	0	1	1	1	0	0	1	0	0	1
LQPETFAVVDLNKMR	1	1	1	1	0	0	0	0	0	0	0	0	1	0	1	1	0	0	0	0	1	0	0	1	0	0	1
FAVVDLNKMRAVWVD	0	0	0	1	1	0	0	0	1	1	0	1	1	1	1	0	1	0	1	1	1	1	0	1	1	1	1
LNKMRAVWVDGKART	0	0	0	0	0	1	0	1	0	0	0	0	1	1	0	0	1	1	1	1	1	1	1	0	0	1	1
AVWVDGKARTAWVDS	0	0	0	0	0	0	0	1	1	0	1	0	1	1	1	0	1	0	1	1	0	0	1	1	0	1	1
GKARTAWVDSGAQLG	0	0	0	0	0	0	0	1	1	0	1	0	1	0	1	0	1	0	1	1	0	0	1	1	0	1	0
AWVDSGAQLGELYYA	0	0	0	1	0	0	1	1	1	1	0	1	1	0	0	0	1	0	1	0	1	0	0	0	0	0	0
GAQLGELYYAIYKAS	1	1	1	1	1	0	0	1	0	0	1	1	1	0	0	0	1	0	0	1	1	0	1	1	0	0	1
ELYYAIYKASPTLAF	1	1	1	1	1	1	1	1	0	0	1	1	1	1	1	1	1	1	1	1	1	1	1	1	1	1	1
IYKASPTLAFPAGVC	0	1	1	0	0	0	0	1	0	0	0	1	1	0	1	1	1	0	1	1	1	1	1	1	0	0	1
PTLAFPAGVCPTIGV	0	0	0	0	0	0	0	1	0	0	0	1	1	0	1	0	1	0	1	0	0	1	1	1	0	0	0
PAGVCPTIGVGGNFA	0	0	0	0	0	0	0	1	0	0	0	0	0	0	0	0	0	0	0	1	0	0	0	0	0	0	0
PTIGVGGNFAGGGFG	0	0	0	0	0	0	0	1	0	0	0	0	0	0	0	0	0	0	0	0	0	0	0	0	0	0	0
GGNFAGGGFGMLLRK	1	1	1	1	0	0	0	1	0	0	0	0	1	0	0	0	0	0	1	1	0	0	1	0	0	0	1
GGGFGMLLRKYGIAA	0	0	0	0	0	0	0	1	0	0	0	0	1	0	0	0	0	0	0	1	1	0	1	0	0	0	0
MLLRKYGIAAENVID	0	0	0	0	0	1	1	1	1	1	0	1	1	0	0	1	1	0	1	0	1	0	1	0	0	0	0
YGIAAENVIDVKLVD	1	0	0	1	0	0	1	1	1	1	1	1	0	1	0	1	1	1	0	0	0	0	1	0	0	0	0
ENVIDVKLVDANGKL	0	0	0	0	0	0	0	0	0	0	0	0	0	1	0	0	1	1	0	0	0	0	0	0	0	0	1
VKLVDANGKLHDKKS	0	0	0	0	0	0	0	0	0	0	0	0	0	0	0	0	0	0	0	1	0	0	0	0	0	0	1
ANGKLHDKKSMGDDH	0	0	0	0	0	0	0	0	0	0	0	0	0	0	0	0	0	0	0	0	0	0	0	0	0	0	0
HDKKSMGDDHFWAVR	1	0	0	1	0	0	0	0	0	0	0	0	1	0	0	0	0	0	0	0	0	0	0	1	0	0	0
MGDDHFWAVRGGGGE	0	1	0	0	0	0	0	1	0	0	0	0	1	0	0	0	1	1	1	1	0	0	1	0	0	1	1
FWAVRGGGGESFGIV	0	1	0	0	0	0	0	1	0	0	0	0	0	0	0	0	0	1	0	0	0	0	0	0	0	1	0
GGGGESFGIVVAWQV	0	0	0	0	0	0	1	1	1	1	0	1	1	0	0	0	1	1	1	0	1	0	1	0	0	1	1
SFGIVVAWQVKLLPV	1	1	1	1	0	1	1	1	1	1	1	1	1	1	0	1	1	1	1	1	1	0	1	0	1	1	1
VAWQVKLLPVPPTVT	1	1	1	1	0	1	0	0	0	0	0	1	1	0	1	1	1	1	0	1	1	1	1	0	0	1	0
KLLPVPPTVTIFKIS	1	1	0	1	0	1	0	0	0	0	0	0	1	0	0	0	1	1	0	0	1	1	1	1	0	0	1
PPTVTIFKISKTVSE	1	0	0	1	1	0	0	0	1	1	0	1	1	1	1	1	1	1	1	1	1	1	1	0	0	0	1
IFKISKTVSEGAVDI	0	0	0	0	0	0	0	0	0	0	0	0	0	0	1	1	1	1	1	0	0	0	0	0	0	1	0
KTVSEGAVDIINKWQ	0	0	0	0	0	0	0	1	0	1	0	0	0	0	0	0	0	0	0	0	0	0	0	1	0	1	1
GAVDIINKWQVVAPQ	0	0	0	0	0	0	0	0	0	0	0	0	0	0	0	0	0	1	0	1	0	0	0	0	0	1	0
INKWQVVAPQLPADL	0	0	0	0	0	0	1	0	0	0	0	1	1	0	1	0	1	0	1	0	0	1	1	0	1	0	1
VVAPQLPADLMIRII	0	0	0	1	0	0	0	1	0	0	0	1	1	0	0	1	1	1	0	0	1	0	1	1	0	0	0
LPADLMIRIIAQGPK	0	0	0	1	0	0	0	1	1	1	0	1	1	0	1	1	1	1	1	1	1	0	1	1	0	0	1
MIRIIAQGPKATFEA	0	0	0	0	0	0	0	1	0	0	0	1	1	1	0	0	0	1	1	1	1	0	1	0	1	1	1
AQGPKATFEAMYLGT	1	1	1	0	0	0	1	0	0	0	0	0	0	0	0	1	0	0	1	0	0	0	0	0	0	1	0
ATFEAMYLGTCKTLT	1	0	1	1	1	0	0	0	0	0	0	0	1	0	1	1	1	0	1	1	1	0	1	0	0	1	1
MYLGTCKTLTPLMSS	1	0	1	1	1	0	0	0	0	0	0	1	1	0	1	1	1	1	1	1	1	0	0	0	0	1	0
CKTLTPLMSSKFPEL	1	1	1	1	0	0	0	0	0	0	0	0	1	0	0	0	1	1	1	1	1	0	1	0	0	0	1
PLMSSKFPELGMNPS	1	1	1	0	0	0	0	1	0	0	0	1	0	0	0	0	0	0	0	0	0	0	0	0	0	1	0
KFPELGMNPSHCNEM	0	0	0	0	0	0	0	0	0	0	0	0	0	0	0	0	0	0	0	0	0	0	0	0	1	0	0
GMNPSHCNEMSWIQS	0	0	0	0	0	0	0	0	0	0	0	1	0	0	0	0	0	0	0	0	0	0	0	0	0	1	0
HCNEMSWIQSIPFVH	0	1	1	0	0	0	0	0	0	0	1	1	1	0	0	0	1	0	1	0	1	0	1	0	0	1	1
SWIQSIPFVHLGHRD	1	1	1	1	0	1	0	1	0	0	0	0	1	0	0	0	1	1	1	1	1	0	1	0	1	0	1
IPFVHLGHRDALEDD	1	1	1	0	0	0	0	1	0	0	1	0	1	1	0	1	0	0	1	1	1	0	0	0	0	0	1
LGHRDALEDDLLNRN	0	0	0	0	0	0	0	0	0	0	0	0	0	1	0	0	0	0	0	0	0	0	0	0	0	0	0
ALEDDLLNRNNSFKP	0	0	0	0	0	0	0	0	0	0	0	0	0	0	0	0	0	0	0	0	0	0	0	0	0	0	0
LLNRNNSFKPFAEYK	0	0	0	0	0	0	0	0	0	0	0	0	0	0	0	0	0	0	0	0	0	0	0	0	0	0	0
NSFKPFAEYKSDYVY	0	1	0	0	0	0	1	0	1	1	0	0	0	0	1	0	1	0	0	1	0	0	1	1	0	1	1
FAEYKSDYVYQPFPK	0	1	1	0	0	0	1	0	0	0	0	0	0	0	0	1	1	0	1	1	0	0	1	1	1	1	1
SDYVYQPFPKTVWEQ	1	1	1	0	0	0	0	0	0	0	0	0	1	0	0	0	0	0	1	1	0	0	1	0	1	1	1
QPFPKTVWEQILNTW	1	1	1	1	0	0	1	0	0	0	0	0	0	0	0	1	0	1	0	0	0	0	0	0	0	1	1
TVWEQILNTWLVKPG	1	1	0	1	0	0	0	0	0	0	0	0	1	0	0	1	1	1	1	0	0	0	1	0	0	0	1
ILNTWLVKPGAGIMI	0	0	0	1	0	0	0	1	0	0	0	1	1	0	0	0	1	1	1	1	0	0	0	0	0	0	1
LVKPGAGIMIFDPYG	0	0	0	0	0	0	0	1	1	1	0	1	1	0	0	0	0	0	1	0	0	0	1	1	0	0	0
AGIMIFDPYGATISA	0	0	1	0	0	0	0	1	0	0	0	0	1	0	0	0	1	1	1	0	0	0	1	1	1	0	0
FDPYGATISATPESA	0	0	1	0	0	0	0	1	1	1	0	0	0	0	1	1	0	0	1	0	0	0	0	0	1	1	0
ATISATPESATPFPH	0	0	0	0	0	0	1	1	1	1	0	0	0	0	1	0	1	1	1	0	0	0	0	0	0	1	0
TPESATPFPHRKGVL	0	0	1	0	0	0	0	1	0	0	0	0	1	0	0	0	0	0	1	0	0	0	0	0	1	1	0
TPFPHRKGVLFNIQY	0	1	1	0	0	0	0	1	0	0	0	1	0	0	0	1	0	1	0	1	1	0	1	0	1	1	0
RKGVLFNIQYVNYWF	1	1	1	1	1	0	0	1	0	0	1	0	0	0	1	1	1	0	0	0	1	0	1	1	0	1	1
FNIQYVNYWFAPGAA	0	1	0	0	0	0	0	1	0	0	1	0	1	0	0	0	0	1	0	0	0	0	1	0	0	1	0
VNYWFAPGAAAAPLS	0	0	0	0	0	0	1	1	1	1	1	1	1	0	1	0	1	1	0	1	0	0	1	0	0	1	1
APGAAAAPLSWSKDI	0	1	0	0	0	0	0	1	1	0	0	1	1	0	0	0	0	0	1	0	0	0	0	1	0	0	0
AAPLSWSKDIYNYME	0	0	0	0	0	0	0	1	0	0	0	0	1	0	0	0	0	1	0	0	0	0	1	1	0	1	0
WSKDIYNYMEPYVSK	1	1	0	0	1	0	1	1	0	0	1	0	1	0	1	1	0	0	1	1	0	1	1	1	0	1	1
YNYMEPYVSKNPRQA	0	0	0	0	0	0	0	1	0	0	0	0	1	0	1	0	0	0	0	0	0	1	0	0	0	0	1
PYVSKNPRQAYANYR	0	0	0	0	0	0	0	1	0	0	0	0	1	1	0	0	0	0	1	1	0	1	0	0	0	0	1
NPRQAYANYRDIDLG	0	0	0	0	0	0	0	1	0	0	1	0	0	0	0	1	0	0	0	0	0	0	1	0	0	0	1
YANYRDIDLGRNEVV	1	0	0	0	0	0	0	1	0	0	1	0	1	0	1	1	0	0	1	1	0	1	0	1	0	0	1
DIDLGRNEVVNDVST	0	0	0	0	0	0	0	1	1	0	0	1	0	1	0	0	0	0	1	0	0	1	0	1	0	0	1
RNEVVNDVSTYASGK	0	0	0	0	0	0	0	1	0	0	0	1	1	1	1	0	0	1	0	0	0	1	0	1	1	0	0
NDVSTYASGKVWGQK	0	0	0	0	0	0	0	1	0	0	0	0	1	0	1	1	0	1	1	1	0	0	1	0	0	0	1
YASGKVWGQKYFKGN	0	0	0	0	0	0	0	1	0	0	0	0	0	0	1	0	0	0	0	0	0	0	1	0	0	0	0
VWGQKYFKGNFERLA	1	1	1	1	1	0	1	1	0	0	0	0	1	0	0	1	0	0	1	1	0	1	1	1	0	0	1
YFKGNFERLAITKGK	1	1	1	1	1	0	0	1	0	0	0	1	1	0	1	1	0	1	1	1	1	0	0	0	0	1	1
FERLAITKGKVDPTD	0	0	0	0	0	0	0	1	0	0	0	0	0	0	0	0	1	0	0	1	0	0	0	0	0	1	1
ITKGKVDPTDYFRNE	0	0	0	0	0	0	0	0	0	0	0	0	0	1	0	0	0	0	0	0	0	0	0	1	0	0	0
VDPTDYFRNEQSIPP	0	0	0	0	0	0	0	1	0	0	1	0	0	0	1	1	0	0	1	0	0	0	0	1	0	0	0
YFRNEQSIPPLIKKY	0	0	0	0	0	0	0	1	0	0	0	0	1	0	0	0	1	0	1	0	0	1	1	1	0	0	1
MAVHQYTVALFLAVA	1	1	1	1	1	1	0	1	1	0	0	0	1	0	0	0	1	1	1	0	0	0	0	0	0	0	0
YTVALFLAVALVAGP	0	0	0	0	0	0	0	1	0	0	0	0	1	0	0	0	0	0	0	0	0	0	0	0	0	0	0
FLAVALVAGPAGSYA	0	0	0	0	0	0	0	1	0	0	0	0	1	0	0	0	0	1	1	0	1	1	0	0	0	0	0
LVAGPAGSYAADLGY	0	0	0	0	0	0	1	1	1	1	0	0	0	0	0	0	0	0	0	0	0	0	0	1	0	0	0
AGSYAADLGYGPATP	0	0	0	0	0	0	0	1	0	0	0	0	1	0	1	1	0	0	1	0	0	0	0	1	0	0	1
ADLGYGPATPAAPAA	0	0	0	0	0	0	0	1	0	0	0	0	1	0	0	0	0	1	1	0	0	0	0	0	0	0	0
GPATPAAPAAGYTPA	0	0	0	0	0	0	0	1	0	0	0	1	1	0	1	0	0	0	1	0	0	0	0	0	0	0	0
AAPAAGYTPATPAAP	0	0	0	0	0	0	0	1	0	0	0	0	1	0	1	0	1	1	1	0	0	0	0	0	0	0	0
GYTPATPAAPAGAEP	0	0	0	0	0	0	0	1	1	1	0	0	1	0	1	0	0	0	1	0	0	0	0	0	0	0	1
TPAAPAGAEPAGKAT	0	0	0	0	0	0	0	1	1	1	0	0	0	0	0	0	0	0	0	0	0	0	0	0	0	0	0
AGAEPAGKATTEEQK	0	0	0	0	0	0	0	1	1	1	0	0	0	0	0	0	0	0	0	0	0	0	0	0	0	0	0
AGKATTEEQKLIEKI	0	0	0	0	0	0	0	1	0	0	0	0	1	0	0	0	0	0	0	0	0	1	0	1	0	0	0
TEEQKLIEKINAGFK	0	0	0	0	1	1	0	1	0	0	0	0	0	0	0	0	0	1	0	0	1	1	0	0	0	1	1
LIEKINAGFKAALAA	0	0	0	0	1	0	0	1	1	1	1	1	1	1	1	0	0	1	1	0	1	1	1	0	1	1	1
NAGFKAALAAAAGVP	0	0	0	1	0	1	0	1	1	1	0	1	1	0	1	1	1	1	1	1	0	0	0	0	1	0	1
AALAAAAGVPPADKY	0	0	0	0	0	1	1	1	0	0	0	1	1	0	1	1	0	1	1	0	0	0	0	0	0	0	1
AAGVPPADKYRTFVA	0	0	0	0	0	0	0	1	0	0	0	0	0	0	0	0	0	0	1	0	0	0	0	0	0	0	1
PADKYRTFVATFGAA	1	1	1	0	1	1	0	1	1	0	0	0	1	0	1	1	1	1	1	1	0	0	1	0	0	0	1
RTFVATFGAASNKAF	1	1	1	1	1	1	0	1	0	0	0	1	1	0	1	1	1	1	1	1	1	0	1	1	1	0	1
TFGAASNKAFAEGLS	1	1	0	0	0	0	0	1	1	1	0	1	1	0	1	0	1	1	1	1	0	0	0	1	0	1	1
SNKAFAEGLSGEPKG	0	0	0	0	0	0	0	1	0	0	0	0	1	0	0	0	0	0	1	0	0	1	1	0	0	0	1
AEGLSGEPKGAAESS	0	0	0	0	0	0	0	1	0	0	0	0	1	0	0	0	0	0	0	0	0	0	0	0	0	0	0
GEPKGAAESSSKAAL	0	0	0	0	0	0	0	1	0	0	0	1	1	0	0	0	0	0	0	0	0	0	0	0	0	0	0
AAESSSKAALTSKLD	0	0	0	0	0	0	0	1	0	0	0	0	1	0	0	0	0	0	0	0	1	0	0	0	0	0	0
SKAALTSKLDAAYKL	0	1	0	0	0	0	0	1	0	0	0	1	1	0	0	0	0	0	1	0	1	0	1	1	0	1	1
TSKLDAAYKLAYKTA	1	0	0	1	1	1	0	1	0	0	0	0	1	1	0	0	1	0	1	1	1	1	1	1	0	0	1
AAYKLAYKTAEGATP	0	0	0	0	0	0	0	1	0	0	0	0	1	0	1	1	0	1	1	1	0	0	1	0	0	0	1
AYKTAEGATPEAKYD	0	0	0	0	0	1	0	1	0	0	0	1	1	0	1	1	0	0	1	0	0	0	0	0	0	0	1
EGATPEAKYDAYVAT	0	0	0	0	0	0	0	1	1	0	0	0	0	0	1	1	0	0	0	0	0	0	0	1	0	0	0
EAKYDAYVATVSEAL	1	1	1	0	0	1	1	1	1	1	0	1	1	0	1	1	1	0	1	0	0	0	0	1	1	0	1
AYVATVSEALRIIAG	0	0	0	1	0	1	0	1	0	0	0	1	1	0	1	0	1	1	1	0	1	1	0	0	1	0	1
VSEALRIIAGTLEVH	1	1	1	1	0	1	0	1	0	1	0	1	1	0	1	1	0	1	1	0	1	1	0	0	0	1	0
RIIAGTLEVHAVKPA	1	1	1	1	0	0	0	1	0	0	0	1	1	0	0	0	0	1	1	0	1	0	0	0	0	0	0
TLEVHAVKPAAEEVK	0	0	0	0	0	0	0	1	0	1	0	1	1	0	0	1	1	1	1	1	0	1	1	1	0	1	1
AVKPAAEEVKVIPAG	0	0	0	0	0	0	0	1	0	0	0	0	1	0	0	0	0	0	0	0	0	1	0	0	0	0	0
AEEVKVIPAGELQVI	1	1	0	0	0	1	1	1	1	1	0	1	1	0	0	1	1	1	1	0	1	1	0	0	0	1	1
VIPAGELQVIEKVDA	0	0	0	0	0	0	1	1	0	0	0	0	0	0	0	0	0	1	0	0	1	0	0	0	0	1	0
ELQVIEKVDAAFKVA	0	1	0	0	1	1	0	1	0	1	0	0	1	1	1	0	1	1	1	0	1	1	1	1	0	1	1
EKVDAAFKVAATAAN	0	0	0	0	0	1	0	1	0	1	0	1	1	0	1	1	0	1	1	0	0	1	1	0	1	0	1
AFKVAATAANAAPAN	0	0	0	0	0	1	0	1	0	0	0	1	1	0	1	1	1	1	1	1	0	1	0	0	1	0	1
ATAANAAPANDKFTV	0	0	0	0	0	0	0	1	0	0	0	1	1	0	0	0	0	0	1	0	0	0	0	0	1	0	1
AAPANDKFTVFEAAF	1	1	1	0	1	0	1	1	1	1	0	1	1	0	0	1	1	0	1	0	1	0	1	0	0	0	1
DKFTVFEAAFNDAIK	1	1	1	1	1	0	1	1	0	0	1	0	1	0	1	1	1	0	1	0	0	1	0	1	0	0	1
FEAAFNDAIKASTGG	0	0	0	0	0	0	0	1	0	0	0	1	1	0	0	0	0	0	1	0	0	0	0	0	1	0	1
NDAIKASTGGAYESY	0	0	0	0	0	0	0	1	0	0	0	1	1	0	0	0	0	1	1	0	1	1	0	0	0	0	0
ASTGGAYESYKFIPA	0	1	1	0	0	0	0	1	0	0	0	0	1	0	1	1	0	0	1	0	0	1	0	1	0	0	1
AYESYKFIPALEAAV	1	1	1	1	1	1	1	1	1	1	1	1	1	0	1	1	1	1	1	1	1	0	0	0	1	0	1
KFIPALEAAVKQAYA	1	0	0	1	1	1	0	1	0	0	0	1	1	1	1	0	0	1	1	1	1	0	0	0	0	0	1
LEAAVKQAYAATVAT	0	0	0	0	0	1	0	1	0	0	0	1	1	0	0	0	1	1	1	0	1	1	0	0	0	0	1
KQAYAATVATAPEVK	0	0	0	0	0	1	0	1	1	1	0	1	1	0	1	1	1	0	1	0	0	0	0	1	1	0	1
ATVATAPEVKYTVFE	1	1	1	0	1	0	0	1	0	0	0	1	0	1	0	0	0	0	0	0	1	0	0	0	0	1	0
APEVKYTVFETALKK	1	1	1	1	1	1	0	1	0	0	0	0	1	0	1	1	1	1	0	1	0	0	0	0	0	1	1
YTVFETALKKAITAM	1	0	0	1	1	1	0	1	0	0	0	1	1	0	1	0	0	0	1	1	0	0	0	0	0	1	1
TALKKAITAMSEAQK	0	0	0	0	0	1	0	1	0	0	0	1	0	0	1	1	0	1	1	1	1	0	0	0	0	1	1
AITAMSEAQKAAKPA	0	0	0	0	0	0	0	1	0	0	0	1	1	0	1	0	0	1	1	0	1	1	0	0	0	0	1
SEAQKAAKPAAAATA	0	0	0	0	0	1	0	1	0	0	0	1	1	0	0	0	0	0	1	0	0	0	0	0	0	0	0
AAKPAAAATATATAA	0	0	0	0	0	0	0	1	0	0	0	1	0	0	0	0	0	0	0	0	0	0	0	0	0	0	0
AAATATATAAVGAAT	0	0	0	0	0	0	0	1	0	0	0	1	1	0	0	0	0	0	1	0	0	0	0	0	0	0	0
TATAAVGAATGAATA	0	0	0	0	0	0	0	1	0	0	0	1	1	0	0	0	0	0	0	0	0	0	0	0	0	0	0
VGAATGAATAATGGY	0	0	0	0	0	0	0	1	0	0	0	1	0	0	0	0	0	0	0	0	0	0	0	0	0	0	0
AATGAATAATGGYKV	0	0	0	0	0	0	0	1	0	0	0	1	1	0	0	0	1	0	1	0	0	0	0	0	0	0	1
MAAHKFMVAMFLAVA	1	1	1	1	0	1	1	1	0	0	0	1	1	0	1	1	0	0	0	0	1	0	1	0	0	0	1
FMVAMFLAVAVVLGL	0	0	0	0	0	0	0	1	0	0	0	1	1	0	0	1	1	0	1	0	0	0	0	0	0	0	0
FLAVAVVLGLATSPT	0	0	0	1	0	1	1	1	1	0	0	1	1	0	1	1	0	1	1	0	1	0	0	0	0	0	0
VVLGLATSPTAEGGK	0	0	0	0	0	0	0	1	0	0	0	0	1	0	1	1	0	1	1	0	1	0	0	0	0	0	0
ATSPTAEGGKATTEE	0	0	0	0	0	0	0	1	0	0	0	0	0	0	0	0	0	0	0	0	0	0	0	0	0	0	0
AEGGKATTEEQKLIE	0	0	0	0	0	1	0	1	0	0	0	0	0	0	0	0	0	0	0	0	1	0	0	0	0	0	0
ATTEEQKLIEDVNAS	0	0	0	0	0	0	0	0	0	0	0	0	1	0	0	0	0	0	0	0	0	0	0	0	0	0	0
QKLIEDVNASFRAAM	0	1	0	0	0	0	0	1	0	0	0	1	1	1	1	0	1	1	1	1	0	1	0	1	1	0	1
DVNASFRAAMATTAN	0	0	0	0	0	0	0	1	1	1	0	1	1	0	1	1	1	1	1	1	0	1	1	1	1	0	1
FRAAMATTANVPPAD	0	0	0	0	0	0	0	1	0	0	0	1	1	0	1	1	1	0	1	0	0	0	0	0	0	0	0
ATTANVPPADKYKTF	0	0	0	0	0	0	0	1	0	0	0	0	1	0	0	0	0	0	0	0	0	1	0	0	0	0	1
VPPADKYKTFEAAFT	0	0	0	0	1	0	0	1	0	0	0	0	1	0	0	1	1	0	1	0	0	0	1	0	0	0	1
KYKTFEAAFTVSSKR	1	1	1	0	1	1	0	1	0	0	0	1	1	0	1	1	1	1	1	1	0	0	0	0	1	0	1
EAAFTVSSKRNLADA	1	0	0	1	1	1	0	1	0	0	0	0	1	1	1	1	1	1	1	1	0	0	0	0	1	0	1
VSSKRNLADAVSKAP	0	0	0	0	0	0	0	1	0	0	0	1	1	0	0	0	0	1	0	1	0	0	0	0	0	0	1
NLADAVSKAPQLVPK	0	0	0	0	0	0	0	1	0	0	0	0	0	0	0	0	0	0	0	1	0	1	0	0	1	0	0
VSKAPQLVPKLDEVY	1	0	0	0	0	0	0	0	0	0	0	0	0	0	0	0	0	0	0	0	1	0	0	0	0	0	0
QLVPKLDEVYNAAYN	0	0	0	0	1	0	0	1	0	0	0	0	0	0	1	0	0	1	0	0	0	0	0	0	0	0	0
LDEVYNAAYNAADHA	0	0	0	0	0	0	1	1	1	1	0	1	1	0	1	1	0	1	1	0	0	0	1	0	1	0	0
NAAYNAADHAAPEDK	0	0	0	0	0	0	1	1	1	1	1	0	0	0	1	1	0	0	1	1	0	0	0	0	0	0	0
AADHAAPEDKYEAFV	0	1	0	0	0	0	0	0	0	0	0	0	0	0	0	0	0	0	0	0	0	0	0	0	0	0	0
APEDKYEAFVLHFSE	0	1	0	0	1	0	1	1	1	1	1	1	0	0	0	1	1	0	0	0	1	0	1	0	0	0	1
YEAFVLHFSEALRII	1	1	1	1	1	1	1	1	1	1	1	1	1	1	1	1	1	1	1	1	1	1	1	1	1	1	1
LHFSEALRIIAGTPE	1	1	0	1	0	1	0	1	1	1	0	1	1	0	1	1	1	1	1	1	1	1	1	0	0	1	1
ALRIIAGTPEVHAVK	1	0	0	1	0	1	0	1	0	0	0	0	1	1	1	1	1	1	1	1	1	1	1	0	1	1	1
IIAGTPEVHAVKPGA	0	0	0	0	0	0	0	1	0	0	0	0	0	0	1	0	0	1	0	0	0	1	0	0	0	1	0
MADDMERIFKRFDTN	0	0	0	0	0	0	0	1	0	0	0	0	0	0	1	1	0	0	0	0	0	0	0	0	0	0	1
ERIFKRFDTNGDGKI	0	0	0	0	0	0	0	0	0	0	0	0	0	0	1	1	1	1	1	1	0	1	1	1	0	1	1
RFDTNGDGKISLSEL	0	0	0	0	0	0	0	1	1	0	0	1	0	1	1	0	1	0	0	0	0	0	0	0	0	1	0
GDGKISLSELTDALR	1	1	0	1	0	0	0	1	0	0	0	1	0	1	1	0	0	0	0	0	0	0	0	0	0	1	0
SLSELTDALRTLGST	0	0	0	1	0	0	0	0	0	0	0	1	1	1	0	0	1	1	0	1	1	0	0	0	0	0	0
TDALRTLGSTSADEV	0	0	0	0	0	0	1	0	1	1	0	0	1	0	1	1	1	1	1	0	1	0	0	0	0	0	0
TLGSTSADEVQRMMA	0	0	0	0	0	0	1	0	1	1	0	1	0	1	0	0	1	0	0	0	0	0	0	0	0	0	0
SADEVQRMMAEIDTD	0	0	0	0	0	0	1	0	0	0	0	1	1	0	0	1	0	0	0	0	0	0	0	0	0	1	0
QRMMAEIDTDGDGFI	0	0	0	0	0	0	1	1	0	0	0	0	0	1	1	1	0	0	0	0	0	1	0	1	0	1	0
EIDTDGDGFIDFNEF	0	1	0	0	0	0	1	1	1	1	1	0	0	1	0	0	0	0	0	0	0	0	0	0	0	1	0
GDGFIDFNEFISFCN	1	1	1	0	1	0	1	1	1	1	1	0	0	1	1	1	1	0	0	0	0	1	1	1	1	0	1
DFNEFISFCNANPGL	0	1	1	0	0	0	1	1	0	0	0	1	1	0	1	1	1	1	1	1	0	1	1	0	1	0	1
ISFCNANPGLMKDVA	0	0	0	1	0	0	0	1	0	0	0	1	1	1	1	1	1	0	1	1	1	1	1	1	1	0	1
CNANPGLMKDVAKVF	0	0	0	0	0	0	0	0	0	0	0	0	1	0	0	0	1	0	1	0	1	1	1	1	0	1	1
DKGPGFVVTGRVYCD	0	0	0	0	0	0	0	1	0	0	0	1	0	0	0	0	0	0	1	0	0	0	0	0	1	0	0
FVVTGRVYCDPCRAG	0	0	0	0	0	0	0	1	0	0	0	0	0	0	0	1	1	0	0	1	0	0	1	0	0	0	0
RVYCDPCRAGFETNV	0	0	0	0	0	0	0	0	0	0	0	1	0	1	0	0	0	0	0	0	0	0	0	0	0	0	0
PCRAGFETNVSHNVQ	0	0	0	0	0	0	0	1	0	0	0	0	1	0	1	0	1	0	1	0	0	1	0	1	1	0	0
FETNVSHNVQGATVA	0	0	0	0	0	0	0	1	1	1	0	1	1	0	1	0	1	0	1	0	0	1	0	1	1	0	0
SHNVQGATVAVDCRP	0	0	0	0	0	0	0	1	1	1	0	1	0	1	0	1	0	0	0	0	0	0	0	0	0	0	0
GATVAVDCRPFNGGE	0	0	0	0	0	0	1	1	1	1	0	0	0	1	1	0	1	0	0	0	0	1	0	0	0	1	0
VDCRPFNGGESKLKA	0	0	0	0	0	0	0	1	0	0	0	0	0	0	0	0	0	0	1	0	0	0	1	0	0	0	1
FNGGESKLKAEATTD	0	0	0	0	0	0	0	1	0	0	0	0	1	0	1	0	0	0	0	0	0	0	0	0	0	0	0
SKLKAEATTDGLGWY	0	0	0	0	0	0	0	0	0	0	0	0	1	0	1	0	0	1	1	0	0	0	0	0	0	1	0
EATTDGLGWYKIEID	1	0	0	0	0	0	1	0	0	0	1	0	0	1	1	0	0	0	0	0	0	0	0	1	0	0	0
GLGWYKIEIDQDHQE	1	0	0	0	0	0	1	0	1	0	1	0	1	1	1	1	0	0	0	0	0	0	0	1	0	1	1
KIEIDQDHQEEICEV	0	1	1	0	0	0	1	0	0	0	1	0	0	1	0	0	1	0	0	1	0	1	0	1	0	1	1
QDHQEEICEVVLAKS	1	0	0	1	0	0	0	1	0	0	0	1	1	0	1	0	0	1	0	0	0	1	0	0	0	1	0
EICEVVLAKSPDTTC	0	0	0	0	0	0	0	1	0	0	0	1	1	0	1	0	1	1	1	1	1	1	1	0	0	1	1
VLAKSPDTTCSEIEE	0	0	0	0	0	0	0	1	0	1	0	0	0	0	0	0	1	0	0	0	0	1	1	0	0	1	1
PDTTCSEIEEFRDRA	0	0	0	0	0	0	1	1	1	1	1	1	0	0	0	1	1	0	0	0	0	0	1	0	0	0	1
SEIEEFRDRARVPLT	0	0	0	0	0	0	0	1	0	0	1	0	0	1	1	0	1	0	0	0	0	1	1	1	0	0	0
FRDRARVPLTSNNGI	0	0	0	0	0	0	0	1	0	0	0	0	1	0	1	1	1	1	0	1	0	1	0	0	0	1	1
RVPLTSNNGIKQQGI	1	0	0	0	0	0	0	1	0	0	0	1	1	1	1	0	1	1	0	1	0	1	0	0	1	1	0
SNNGIKQQGIRYANP	0	0	0	0	0	0	0	1	0	0	0	1	1	0	1	0	0	1	0	0	1	1	1	0	0	1	1
KQQGIRYANPIAFFR	1	1	1	0	1	1	1	1	0	0	0	1	1	1	1	1	1	1	1	1	1	1	1	1	1	1	1
RYANPIAFFRKEPLK	1	1	0	1	1	1	1	0	0	0	1	1	1	1	1	1	1	1	1	1	1	0	1	0	0	1	1
IAFFRKEPLKECGGI	1	1	1	1	1	0	0	0	0	0	1	0	1	0	1	1	1	0	0	1	0	0	1	1	0	1	1
KEPLKECGGILQAYD	1	0	0	1	1	0	0	1	0	0	1	1	1	0	1	1	0	1	1	0	0	0	1	0	0	1	0
ECGGILQAYDLRDAP	0	0	0	0	0	0	0	1	0	0	1	1	1	1	1	1	0	1	1	0	0	0	1	0	0	0	1
GILQAYDLRDAPETP	0	0	0	0	0	0	0	0	0	0	1	0	1	0	1	1	0	1	0	0	1	0	1	1	0	0	1
MSWQTYVDEHLMCEI	1	1	1	1	0	0	1	0	0	0	1	1	1	1	1	1	1	0	1	0	0	0	1	1	0	1	0
YVDEHLMCEIEGHHL	0	0	0	1	0	0	0	0	0	0	1	0	1	0	0	0	1	0	0	0	0	0	0	0	0	1	0
LMCEIEGHHLASAAI	0	1	1	1	0	0	1	1	0	0	1	1	1	0	1	1	1	1	1	1	1	1	1	0	0	1	1
EGHHLASAAILGHDG	0	0	0	1	0	0	0	1	0	0	0	1	1	0	1	0	1	0	1	0	0	0	0	0	0	0	0
ASAAILGHDGTVWAQ	0	0	0	0	0	0	0	1	0	0	0	1	1	0	1	0	0	0	0	0	0	1	0	1	0	0	0
LGHDGTVWAQSADFP	0	0	0	0	0	0	1	1	1	1	0	1	0	0	1	0	1	0	0	0	0	0	0	0	0	1	0
TVWAQSADFPQFKPE	0	1	1	0	0	0	1	1	1	1	0	0	0	0	1	1	1	0	0	1	0	0	0	0	0	1	1
SADFPQFKPEEITGI	1	0	0	1	0	0	1	0	0	0	0	0	0	0	1	0	0	0	0	0	0	0	0	1	0	1	0
QFKPEEITGIMKDFD	0	0	0	1	0	0	1	0	1	0	0	0	0	0	1	1	0	0	0	0	0	0	0	0	0	1	1
EITGIMKDFDEPGHL	0	0	0	0	0	0	0	0	0	0	1	0	0	1	1	0	0	0	0	0	0	0	0	0	0	0	0
MKDFDEPGHLAPTGM	0	0	0	0	0	1	0	1	0	0	0	0	1	0	0	0	0	0	0	0	0	0	0	0	0	0	0
EPGHLAPTGMFVAGA	0	0	0	0	0	0	0	1	0	0	0	1	1	0	0	0	1	0	1	0	0	0	1	0	0	0	0
APTGMFVAGAKYMVI	1	1	1	0	0	0	0	1	0	0	0	1	1	1	1	1	1	0	1	1	1	0	1	1	0	0	1
FVAGAKYMVIQGEPG	0	1	0	0	0	0	0	1	1	1	0	1	1	0	1	1	1	0	1	1	0	0	1	0	0	1	1
KYMVIQGEPGAVIRG	1	1	1	1	0	1	1	1	0	0	0	1	1	0	1	0	1	1	1	1	1	1	1	1	0	1	1
QGEPGAVIRGKKGAG	0	0	0	0	0	0	0	1	0	0	0	0	1	0	0	0	0	0	1	0	0	1	1	0	0	1	1
AVIRGKKGAGGITIK	0	0	0	0	0	0	0	1	0	0	0	0	1	0	0	0	1	0	1	0	0	1	0	0	0	0	0
KKGAGGITIKKTGQA	0	0	1	0	0	0	0	1	0	0	0	1	0	0	0	0	0	0	0	1	0	0	0	0	0	0	0
GITIKKTGQALVVGI	1	0	0	1	1	1	0	1	0	0	0	1	1	0	0	0	1	1	1	1	1	1	1	0	0	1	1
KTGQALVVGIYDEPM	0	1	0	0	0	0	1	1	1	1	1	1	1	0	0	1	1	0	1	0	1	1	1	0	0	1	0
LVVGIYDEPMTPGQC	0	0	0	0	0	0	1	1	0	0	1	1	1	0	1	0	0	0	0	0	0	1	1	0	0	1	0
YDEPMTPGQCNMVVE	0	0	0	0	0	0	0	1	0	0	1	0	1	0	0	0	0	0	0	0	0	0	0	0	0	0	0
TPGQCNMVVERLGDY	0	1	0	0	0	0	0	0	0	0	0	1	0	0	0	0	0	0	0	0	0	0	0	0	0	1	0
NMVVERLGDYLVEQG	1	1	0	1	1	0	0	0	0	0	1	0	1	0	0	1	0	1	0	0	0	0	1	0	0	1	0
MVVERLGDYLVEQGM	1	1	0	1	0	0	1	0	0	0	1	0	0	0	0	0	0	1	0	0	0	0	0	0	0	1	0
GKKEEKKEEKKESGD	0	0	0	0	0	0	0	0	0	0	0	0	1	0	0	0	0	0	0	0	0	0	0	0	0	0	0
KKEEKKESGDAASGA	0	0	0	0	0	0	0	0	0	0	0	0	0	0	0	0	0	0	0	0	0	0	0	0	0	0	0
KESGDAASGADGTYD	0	0	0	0	0	0	0	1	1	0	0	0	0	0	0	0	0	0	0	0	0	0	0	0	0	0	0
AASGADGTYDITKLG	0	0	0	0	0	0	0	0	0	0	0	0	0	0	0	0	0	0	0	0	0	0	0	0	0	0	0
DGTYDITKLGAKPDG	0	0	0	0	0	0	0	0	0	0	0	0	0	0	0	0	0	0	0	1	1	0	0	0	0	0	0
ITKLGAKPDGKTDCT	0	0	0	0	0	0	0	0	0	0	0	0	1	0	0	0	0	0	0	0	1	0	0	0	0	0	0
AKPDGKTDCTKEVEE	0	0	0	0	0	0	0	0	0	0	0	0	0	0	0	0	0	0	0	0	0	0	0	0	0	0	0
KTDCTKEVEEAWASA	0	0	0	0	0	1	0	0	1	1	0	1	1	0	0	0	0	0	0	0	0	0	0	0	0	0	0
KEVEEAWASACGGTG	0	0	0	0	0	0	0	0	0	0	1	1	0	0	0	0	0	0	0	0	0	0	0	0	0	0	0
AWASACGGTGKNTIV	0	0	0	0	0	0	0	1	0	0	0	0	1	0	0	0	0	0	0	0	0	0	0	0	0	0	1
CGGTGKNTIVIPKGD	0	0	0	0	0	0	0	0	0	0	0	0	0	0	0	0	0	0	0	0	0	0	0	0	0	0	0
KNTIVIPKGDFLTGP	0	0	0	0	0	0	0	0	0	0	0	0	1	0	0	0	0	0	0	0	0	0	0	0	0	0	0
IPKGDFLTGPLNFTG	1	1	0	1	1	0	0	1	0	0	0	0	1	0	0	0	1	0	0	0	0	0	0	0	1	0	1
FLTGPLNFTGPCKGD	0	0	0	0	0	0	0	1	0	0	0	0	1	0	0	0	0	0	0	0	0	0	0	0	0	0	0
LNFTGPCKGDSVTIK	0	0	0	0	0	0	0	1	0	0	0	0	1	0	0	0	1	0	0	0	0	0	0	0	0	0	0
PCKGDSVTIKLDGNL	0	0	0	0	0	0	0	0	0	0	0	0	0	1	1	0	1	1	0	0	0	0	0	0	0	0	0
SVTIKLDGNLLSSND	1	0	0	1	1	0	0	1	0	0	0	1	1	1	1	1	0	1	0	1	1	1	1	1	1	1	1
LDGNLLSSNDLAKYK	0	1	0	1	1	0	0	0	0	0	0	1	1	1	1	0	0	1	1	0	1	1	1	0	0	1	1
LSSNDLAKYKANWIE	0	0	0	0	0	0	0	0	0	0	1	0	0	0	0	0	1	0	0	1	1	1	1	0	1	0	1
LAKYKANWIEIMRIK	1	1	1	1	1	1	1	0	0	0	1	1	1	0	1	1	1	1	0	0	1	1	1	1	1	1	1
ANWIEIMRIKKLTIT	0	0	0	1	1	0	0	0	0	0	0	1	1	1	0	1	1	1	0	0	1	1	1	0	1	1	1
IMRIKKLTITGKGTL	0	0	0	1	1	0	0	0	0	0	0	0	1	0	1	0	1	1	0	1	1	1	1	0	0	1	1
KLTITGKGTLDGQGK	0	0	0	1	0	0	0	1	0	0	0	0	1	0	1	0	0	1	0	1	1	0	0	0	0	1	0
GKGTLDGQGKAVWGK	0	0	0	0	0	0	0	1	0	0	0	0	1	0	0	0	0	0	0	1	0	0	0	0	0	0	1
DGQGKAVWGKNSCAK	0	0	0	0	0	0	0	1	0	0	0	0	0	0	0	0	0	0	0	0	0	0	0	0	0	0	0
AVWGKNSCAKNYNCK	0	0	0	0	0	0	0	0	0	0	0	0	0	0	0	0	0	0	0	0	0	0	0	0	0	0	0
NSCAKNYNCKILPNT	0	0	0	1	0	0	0	0	0	0	0	1	0	0	0	0	1	0	1	0	0	1	0	0	1	0	0
NYNCKILPNTLVLDF	1	1	0	1	1	1	0	0	0	0	0	1	1	1	1	1	1	1	1	1	1	1	1	1	1	1	1
ILPNTLVLDFCDDAL	0	0	0	0	0	0	1	0	1	1	1	1	1	1	0	0	1	1	0	0	1	1	0	1	1	1	0
LVLDFCDDALIEGIT	1	1	1	1	0	1	1	0	1	1	1	1	0	1	0	0	0	0	1	0	1	1	0	0	1	0	0
CDDALIEGITLLNAK	1	1	1	1	1	0	0	1	0	0	1	1	1	1	1	1	0	1	1	0	1	0	0	0	0	0	0
IEGITLLNAKFFHMN	1	1	1	1	1	0	0	1	0	0	1	1	1	0	1	1	1	1	1	1	1	1	1	1	1	0	1
LLNAKFFHMNIYECK	1	1	0	0	0	0	0	0	0	0	1	1	1	0	1	1	0	0	1	1	1	1	0	1	1	0	1
FFHMNIYECKGVTVK	0	1	1	0	0	0	0	0	0	0	0	1	1	0	1	1	1	0	1	1	1	1	1	1	1	0	1
IYECKGVTVKDVTIT	0	0	0	1	0	0	0	1	0	0	0	1	1	0	0	1	1	0	1	0	0	0	0	0	0	0	0
GVTVKDVTITAPGDS	0	0	0	0	0	0	0	0	0	0	0	0	0	1	1	0	0	1	0	0	0	1	0	0	0	0	0
DVTITAPGDSPNTDG	0	0	0	0	0	0	0	0	0	0	0	0	0	0	0	0	0	0	0	0	0	0	0	0	0	0	0
APGDSPNTDGIHIGD	0	0	0	0	0	0	0	0	0	0	0	0	0	0	0	0	0	0	0	0	0	0	0	0	0	0	0
PNTDGIHIGDSSKVT	0	0	0	0	0	0	0	1	0	0	0	0	0	0	0	0	0	0	0	0	0	1	0	0	0	0	0
IHIGDSSKVTITDTT	0	0	0	0	0	0	0	1	0	0	0	0	0	0	0	0	0	0	0	0	0	0	0	0	0	0	0
SSKVTITDTTIGTGD	0	0	0	0	0	0	0	0	0	0	0	1	0	0	1	0	1	1	0	0	0	1	0	0	0	1	0
ITDTTIGTGDDCISI	0	0	0	0	0	0	1	0	0	0	1	0	0	0	0	0	1	1	0	0	0	0	0	0	0	0	0
IGTGDDCISIGPGST	0	0	0	0	0	0	0	1	0	0	1	0	0	0	0	0	0	0	0	0	0	0	0	0	0	0	0
DCISIGPGSTGLNIT	0	0	0	0	0	0	0	1	0	0	0	0	1	0	0	0	0	1	1	0	0	0	0	0	0	0	0
GPGSTGLNITGVTCG	0	0	0	0	0	0	0	1	0	0	0	1	0	0	0	0	0	0	0	0	0	0	0	0	0	0	0
GLNITGVTCGPGHGI	0	0	0	0	0	0	0	1	0	0	0	1	1	0	1	0	1	0	0	0	0	1	0	0	0	0	0
GVTCGPGHGISVGSL	0	0	0	0	0	0	0	1	0	0	0	0	0	0	0	0	0	0	0	0	0	0	0	0	0	0	0
PGHGISVGSLGRYKD	0	0	0	0	0	0	0	1	0	0	0	1	0	0	1	0	0	0	0	0	1	0	1	0	0	0	1
SVGSLGRYKDEKDVT	0	0	0	0	0	0	0	1	0	0	1	0	0	0	0	1	0	0	0	0	0	0	1	0	0	0	1
GRYKDEKDVTDITVK	0	0	0	0	0	0	0	1	0	0	0	0	0	0	1	0	0	0	0	0	0	0	0	0	0	0	0
EKDVTDITVKNCVLK	0	0	0	0	0	0	0	0	0	0	0	1	0	0	0	0	1	0	0	0	0	1	1	0	0	0	1
DITVKNCVLKKSTNG	0	0	0	0	0	0	0	0	0	0	0	0	0	0	0	0	0	0	0	1	0	0	0	0	0	0	1
NCVLKKSTNGLRIKS	0	1	0	1	1	1	0	0	0	0	0	0	1	1	1	0	1	1	1	1	1	1	1	0	0	0	1
KSTNGLRIKSYEDAK	0	0	0	0	0	1	0	0	0	0	1	1	0	0	0	0	1	0	0	1	1	0	1	0	0	0	1
LRIKSYEDAKSPLTA	0	0	0	0	0	0	0	1	0	0	1	0	1	0	1	1	1	1	1	1	0	0	0	0	1	1	1
YEDAKSPLTASKLTY	0	0	0	0	0	0	0	1	0	0	0	0	1	0	1	0	1	1	1	0	0	0	1	0	0	0	1
SPLTASKLTYENVKM	0	1	0	1	0	0	0	1	0	0	0	1	1	0	1	1	1	1	1	0	1	0	1	0	1	1	1
SKLTYENVKMEDVGY	1	1	1	1	0	0	1	0	0	0	0	1	1	1	1	1	1	0	0	0	0	0	0	0	0	1	0
ENVKMEDVGYPIIID	0	1	0	0	0	0	1	1	1	0	1	1	1	1	0	0	1	0	1	0	1	1	1	1	0	1	0
EDVGYPIIIDQKYCP	0	0	0	0	0	0	1	0	0	0	0	0	0	1	0	0	0	0	0	0	0	1	0	0	0	1	0
PIIIDQKYCPNKICT	0	0	0	0	0	0	0	0	0	0	0	0	1	1	1	0	1	0	0	1	1	1	1	1	1	1	1
QKYCPNKICTSKGDS	0	0	0	0	0	0	0	0	0	0	0	0	0	0	0	0	0	0	0	0	0	1	1	0	1	0	0
NKICTSKGDSARVTV	0	0	0	0	0	0	0	1	0	0	0	0	0	0	0	0	0	0	0	0	0	1	0	0	0	1	1
SKGDSARVTVKDVTF	0	0	0	0	0	0	0	1	0	0	0	0	0	0	0	0	0	0	0	0	0	0	0	0	0	0	0
ARVTVKDVTFRNITG	1	1	1	0	1	0	0	0	0	0	0	0	1	1	1	1	1	0	0	0	0	0	1	0	0	0	1
KDVTFRNITGTSSTP	0	0	0	0	0	0	0	1	0	0	0	0	1	0	1	1	1	1	1	1	0	1	0	0	1	0	1
RNITGTSSTPEAVSL	0	0	0	0	0	0	0	1	1	1	0	0	1	0	1	1	1	1	0	0	0	0	0	0	0	0	1
TSSTPEAVSLLCSDK	0	0	0	0	0	0	1	1	1	1	0	1	1	0	1	1	1	0	1	0	0	0	0	0	0	0	0
EAVSLLCSDKQPCNG	0	0	0	0	0	0	1	0	0	0	0	0	0	0	1	0	0	0	0	0	0	0	0	0	0	0	0
LCSDKQPCNGVTMND	0	0	0	0	0	0	0	0	0	0	0	0	0	0	0	0	0	0	0	0	0	0	0	0	0	0	0
QPCNGVTMNDVKIEY	0	0	0	0	0	0	0	0	0	0	1	1	0	1	0	0	0	0	0	0	0	1	0	0	0	0	0
VTMNDVKIEYSGTNN	1	1	0	1	0	0	0	1	0	0	0	1	1	1	1	0	1	0	0	0	0	1	1	0	0	1	1
VKIEYSGTNNKTMAV	0	0	0	0	0	0	0	1	0	0	0	1	1	0	1	0	1	1	1	0	0	1	1	0	0	0	1
SGTNNKTMAVCTNAK	0	0	0	0	0	0	0	0	0	0	0	1	0	0	1	1	1	1	0	0	0	1	0	0	0	0	0
KTMAVCTNAKVTAKG	0	0	0	0	0	1	0	1	0	0	0	0	1	0	1	1	0	1	1	1	0	1	1	0	0	0	1
CTNAKVTAKGVSEAN	0	0	0	0	0	0	0	1	0	0	0	0	0	0	1	0	0	0	0	1	0	0	0	0	0	0	0
KVTAKGVSEANTCAA	0	0	0	0	0	0	1	1	0	0	0	1	0	0	1	1	0	0	0	0	0	0	0	0	0	0	0
IKGTAPFETHANRIV	0	0	0	0	0	0	0	1	1	0	0	0	0	0	0	0	1	0	1	0	0	1	0	0	0	0	0
PRGVTHDQLNNFRAG	0	0	0	0	0	0	0	0	0	0	0	0	1	0	1	0	1	1	0	0	1	0	1	1	0	1	1
GETLLRAVESYLLAH	1	1	1	1	1	1	0	0	1	0	0	1	1	0	1	1	1	1	1	0	1	1	1	0	1	1	1
SCFEIKCTKPEACSG	0	1	1	0	0	0	0	0	0	0	0	0	0	0	0	1	1	1	0	1	0	0	1	0	0	0	0
RLFKAFILDGDNLFP	1	1	0	1	1	1	1	0	1	0	1	0	1	1	1	1	1	1	0	0	1	1	1	1	0	1	1
TNFKYNYSVIEGGPI	1	0	0	1	1	0	0	1	1	0	0	1	0	0	1	1	1	0	1	0	0	1	0	1	1	0	0
NDFLKTGHYTQMVWA	0	0	0	1	1	1	0	1	1	0	0	1	1	0	0	1	1	0	1	1	1	1	1	0	1	0	0
VKGDPVGILYAVFKA	1	1	1	1	1	0	0	1	0	0	0	1	1	0	0	1	0	1	0	1	1	0	1	1	0	0	1
EAGKESCFCYFDCSK	0	0	0	0	1	0	0	0	1	0	1	1	0	0	0	0	0	0	0	0	0	0	0	1	0	0	1
KWHKHYLVCNYGPSG	0	0	0	0	0	0	0	0	0	0	0	0	1	0	1	1	0	0	0	1	1	1	1	1	1	0	1
DKKCIEWEKAQHGAC	1	0	0	0	0	0	0	0	1	0	0	0	1	1	1	0	0	1	1	1	0	0	1	0	0	1	1
LEKISNEIKIVATPD	0	0	0	0	0	1	0	0	1	0	0	1	0	0	0	1	1	1	0	1	0	0	0	0	0	1	0
GSLKPNCGNKVVVSY	0	0	1	0	0	0	0	1	0	0	0	1	1	0	0	0	1	0	1	1	1	1	1	0	1	0	0
MKNLVWNDELAYVAQ	1	1	1	1	1	0	0	0	1	0	1	1	1	1	1	0	0	1	0	0	1	1	1	1	1	1	0
AKNMKNLVWNDELAY	1	1	1	1	0	0	0	0	0	0	1	0	0	1	1	0	0	1	0	0	1	1	1	1	1	1	0
VFNYETETTSVIPAA	1	1	0	1	0	0	0	1	0	0	0	1	0	0	1	1	1	0	1	0	0	0	0	1	0	0	0
GGSILKISNKYHTKG	0	0	0	1	1	0	0	1	0	0	0	0	1	1	1	1	1	1	1	1	1	1	1	0	0	0	1
TTSVIPAARLFKAFI	1	1	1	1	1	1	0	1	0	0	0	1	1	1	1	1	1	1	1	1	1	1	1	0	0	1	1
DHTNFKYNYSVIEGG	1	1	0	1	1	0	0	1	0	0	0	1	0	0	1	1	1	0	1	1	0	1	1	0	1	0	0
DPVKLVKMWEDEVKD	0	0	0	0	1	0	0	0	0	0	1	1	0	0	0	0	0	0	0	0	0	0	1	0	0	1	0
CKYGSLKPNCGNKVV	0	0	0	0	0	0	0	1	0	0	0	0	1	0	1	0	1	0	0	1	1	1	1	0	1	0	1
ESYKFIPALEAAVKQ	1	0	0	1	1	1	1	1	1	1	0	1	1	0	1	1	1	1	1	1	1	1	1	0	1	0	1
KFTQFAGKDLESIKG	1	1	0	1	1	0	0	1	0	0	0	1	1	0	1	1	1	1	1	1	0	0	0	0	1	0	1
YKALPVVLENARILK	1	0	0	1	1	1	0	1	1	0	0	1	1	1	1	1	1	1	1	1	1	1	1	1	0	1	1
AFNVENGNATPQLTK	0	0	0	0	0	0	0	1	0	0	0	1	1	0	1	1	0	0	0	0	0	1	0	1	1	0	0
AIKFDFSTGLIIQGL	1	1	1	1	1	1	0	1	0	0	1	1	1	0	0	0	1	1	1	0	1	1	1	1	0	1	1
AINIFNVEKYGAVGD	1	1	1	0	1	0	0	1	0	0	1	1	0	0	0	0	1	1	0	1	1	1	1	0	0	0	1
ANGYFSGHVIPACKN	0	1	0	0	0	0	0	1	0	0	1	0	1	0	1	0	1	0	1	0	0	0	1	0	0	0	1
ASKNFHLQKNTIGTG	0	0	0	0	0	0	0	1	0	0	0	0	1	0	1	1	1	1	0	1	0	1	1	0	1	1	1
ATAAAIQLKCSDSMP	0	0	0	0	0	0	0	1	0	0	0	1	0	0	0	0	0	0	0	0	0	0	0	0	0	0	0
CKDIKLSDISLKLTS	1	0	0	1	1	1	0	0	0	0	0	1	1	1	1	0	1	1	1	1	1	1	1	1	1	1	1
DALTLRTATNIWIDH	1	0	0	1	0	0	0	0	1	0	0	1	1	0	1	1	1	1	1	0	1	1	1	1	0	0	0
DDCVAIGTGSSNIVI	0	0	0	0	0	0	0	1	0	0	0	0	0	0	1	1	1	1	0	1	0	1	0	0	0	0	0
DPWTIYAIGGSSNPT	0	0	0	0	0	0	0	1	1	0	0	0	1	0	1	1	1	1	0	1	0	0	1	0	0	1	1
DVFYNGAYFVSSGKY	1	1	1	0	1	0	0	1	1	0	0	0	1	0	1	1	1	0	1	1	1	1	1	1	1	0	1
EGGNIYTKKEAFNVE	0	0	0	0	0	0	0	0	0	0	0	0	0	0	0	0	1	0	0	1	0	1	0	0	0	0	0
FSTGLIIQGLKLMNS	1	1	0	1	1	0	0	1	1	0	0	1	1	1	1	1	1	1	1	1	1	1	1	1	0	1	1
GAYFVSSGKYEGGNI	1	0	0	0	0	0	0	1	0	0	0	0	1	0	0	1	1	0	1	1	0	0	1	0	0	0	1
GIDIFASKNFHLQKN	1	1	0	1	0	0	0	1	1	0	0	1	1	1	1	1	1	1	1	1	1	1	1	0	1	1	1
GKIASCLNDNANGYF	0	0	0	0	0	0	0	1	1	0	0	0	1	1	1	1	1	1	1	1	1	1	1	1	1	1	1
HPQDGDALTLRTATN	0	0	0	0	0	0	0	1	1	0	0	1	0	0	0	0	1	1	0	0	0	1	0	1	0	0	0
IAGYKTFDGRGAQVY	0	0	0	0	0	0	0	1	0	0	0	1	1	0	0	1	1	1	1	1	0	1	1	1	0	0	1
IFSGNMNIKLKMPMY	1	0	0	1	0	0	0	0	0	0	0	0	0	0	0	0	0	0	0	0	1	1	1	0	1	0	0
IIQGLKLMNSPEFHL	1	0	0	1	1	0	0	0	1	0	0	1	1	0	1	1	1	1	1	1	1	1	1	0	1	1	0
ILSEGNSFTAPNESY	0	0	0	0	0	0	0	1	1	0	0	1	0	0	0	0	0	1	0	0	0	1	0	0	0	0	0
IQLKCSDSMPCKDIK	0	0	0	0	0	0	0	0	0	0	0	0	0	0	0	0	1	0	0	0	0	1	0	1	0	0	0
IRGTSATAAAIQLKC	0	0	0	0	0	1	0	1	1	1	0	1	1	0	0	0	1	1	0	0	0	1	1	0	0	0	1
KLMNSPEFHLVFGNC	1	1	1	0	1	0	0	0	1	0	0	0	0	0	1	1	1	0	0	0	0	1	1	0	0	0	0
KMPMYIAGYKTFDGR	0	0	0	0	0	0	0	0	0	0	0	0	1	0	0	1	0	1	0	1	0	0	1	0	0	0	1
KRVSNVIIHGLHLYG	1	1	0	1	0	1	0	1	0	0	0	1	1	0	0	1	1	1	1	1	1	1	1	0	0	0	0
LGNVLINESFGVEPV	1	1	1	1	1	0	1	1	1	0	1	1	1	1	1	1	1	1	0	0	1	1	1	1	1	0	0
LKLTSGKIASCLNDN	1	0	0	1	0	0	0	1	0	0	0	1	0	0	0	0	1	1	0	1	0	1	0	0	0	0	0
LQFAKLTGFTLMGKG	1	1	1	1	1	0	0	1	1	0	0	1	1	0	1	1	1	1	1	1	1	0	1	0	0	0	1
LSDISLKLTSGKIAS	1	0	0	1	0	0	0	1	0	0	0	1	1	0	0	0	1	1	1	1	1	1	1	0	0	1	1
NNRIWLQFAKLTGFT	1	1	1	1	1	0	0	1	1	0	0	1	1	0	0	0	1	0	1	1	1	1	1	0	0	1	1
NSFTAPNESYKKQVT	0	0	0	0	0	0	0	0	0	0	0	0	0	0	0	0	1	0	0	0	0	0	0	0	1	0	1
PASWKNNRIWLQFAK	1	1	1	1	1	0	0	0	1	0	1	1	0	0	1	1	1	0	0	1	0	1	1	1	1	1	1
PCVFIKRVSNVIIHG	0	0	0	0	0	0	0	0	0	0	0	1	1	0	1	1	1	1	1	1	1	1	1	0	1	1	1
PDEYVEQVAQYKALP	0	0	0	0	0	0	0	0	1	0	0	1	1	0	1	1	1	0	1	0	0	1	1	0	0	0	1
PNESYKKQVTIRIGC	0	0	0	0	0	0	0	0	0	0	0	1	1	0	1	1	1	0	0	1	0	1	1	1	0	0	1
RPLWIIFSGNMNIKL	1	0	0	0	1	0	0	0	1	0	0	0	1	0	1	1	1	1	1	0	1	1	1	1	1	0	1
RTATNIWIDHNSFSN	0	0	0	0	0	0	0	0	1	0	1	0	0	1	1	0	0	1	0	0	0	1	1	1	1	0	0
SCWRGDSNWAQNRMK	0	0	0	0	0	0	0	0	0	0	0	0	0	0	1	0	0	0	0	0	0	0	0	1	0	0	0
SGHVIPACKNLSPSA	0	0	0	0	0	0	0	1	0	0	0	1	0	0	1	0	0	1	0	1	0	0	0	0	0	0	0
SRAEVSYVHVNGAKF	1	0	0	0	0	0	0	1	1	0	0	1	1	0	1	1	1	1	1	1	1	1	1	1	1	1	1
SYVHVNGAKFIDTQN	1	1	1	0	0	0	0	1	0	0	0	1	1	0	1	1	1	1	1	1	1	1	1	1	1	1	1
TEAFSTAWQAACKKP	1	0	0	0	0	0	0	1	1	0	0	1	1	0	1	0	1	1	0	1	0	1	0	0	0	0	1
TFDGRGAQVYIGNGG	0	0	0	0	0	0	0	1	1	0	0	1	1	0	1	0	0	0	0	0	0	1	0	0	1	0	1
TISNNLFFNHHKVML	1	0	0	0	1	0	0	0	0	0	0	1	0	0	0	0	1	0	0	1	1	1	1	1	0	0	1
TLLRAVESYLLAHSD	1	1	1	1	1	1	0	0	1	0	0	1	1	0	1	1	1	1	1	1	1	1	1	1	0	1	1
TWQGGSGMASHIIYE	0	0	0	0	0	0	0	1	1	0	0	1	0	0	0	0	0	0	0	0	0	0	0	0	0	0	0
VDGIIAAYQNPASWK	1	1	1	1	0	0	0	1	1	0	1	1	1	1	1	1	0	1	1	1	1	1	1	0	1	1	1
VFGNCEGVKIIGISI	1	0	0	1	0	0	0	1	1	0	0	1	0	0	0	0	0	1	0	0	1	1	1	0	0	1	0
VIIHGLHLYGCSTSV	0	0	0	0	0	0	0	1	0	0	0	1	1	0	0	0	1	1	1	1	1	1	1	0	0	1	0
VPGNKKFVVNNLFFN	1	1	1	1	1	0	0	0	0	0	0	0	0	0	0	1	1	1	0	1	1	1	1	1	1	0	0
YDTYKCIPSLEAAVK	1	0	0	1	1	1	0	1	1	0	1	1	1	0	1	1	1	1	1	1	0	0	1	0	1	0	1
YTKKEAFNVENGNAT	0	0	0	0	0	0	0	0	0	0	0	0	0	0	1	0	0	0	0	0	0	0	0	0	1	0	0
AGELQIIDKIDAAFK	1	0	0	0	0	0	0	0	0	0	0	0	0	1	1	0	0	1	0	1	1	1	1	1	0	1	1
QAGNNLMMIEQYPYV	1	0	1	0	0	0	0	0	0	0	0	1	0	0	0	1	0	1	0	0	1	1	1	1	0	1	0
FSNVYLFAKDKSGPL	1	1	1	0	1	0	0	1	1	0	0	1	1	0	1	1	1	0	1	1	0	0	1	1	0	1	1
KFVDSTVVASVTIID	0	0	1	0	0	0	0	1	0	0	0	0	0	0	1	1	1	1	0	0	0	1	0	1	0	0	0
MGEAVQNTVEDLKLN	0	0	0	0	0	0	0	0	0	0	0	0	0	1	1	0	1	0	0	0	0	1	0	0	0	0	0
NARILKNCVDAKMTE	0	0	0	0	0	0	0	0	0	0	1	1	1	1	1	1	1	1	0	0	1	1	1	0	1	1	1
QPGVDIIEGPVKNVA	0	0	0	0	1	0	0	1	0	0	0	0	0	0	0	0	0	0	0	0	0	1	0	0	0	0	0
RSLPPIVKDASIQVV	1	0	0	1	0	0	0	1	1	0	0	1	0	1	1	1	1	1	1	0	1	1	0	1	1	1	0
SAIRAAPEAARSLAS	0	0	0	0	0	1	0	1	0	0	0	0	1	1	1	0	1	1	0	1	1	1	1	1	0	1	1
VPLYNRFSYIPNGAL	1	1	1	0	0	0	0	1	0	0	0	1	1	0	1	1	1	1	1	1	1	1	1	1	1	1	1
YLGFVQDAATYAVTT	1	1	1	0	0	0	0	1	0	0	0	1	1	1	1	1	1	1	1	1	1	1	1	1	1	0	1
ASNPNYLAILVKYVD	1	0	0	1	1	0	1	1	0	1	1	1	1	0	1	1	1	1	1	1	1	1	1	1	1	0	1
DAAFKIAATAANAAP	0	0	0	0	0	1	0	1	0	0	0	1	1	0	1	1	1	1	1	1	1	1	1	0	1	0	1
DHGGACGYKDVDKPP	0	0	0	0	0	0	0	0	0	0	0	0	0	0	0	0	0	0	0	0	0	0	0	0	0	0	0
DVNAGFKAAVAAAAN	0	0	0	0	0	1	0	1	0	0	0	1	1	0	1	1	1	1	1	1	0	0	1	0	1	0	1
EGGAHLVQDDVIPAN	0	0	0	0	0	0	1	1	0	1	0	1	1	1	1	0	0	1	1	0	0	1	0	1	0	0	0
GATRERSLWIIFSKN	0	0	0	0	1	0	0	0	0	0	1	1	0	0	0	0	0	1	0	1	0	0	1	1	0	1	0
GELQIVDKIDAAFKI	1	1	0	1	1	0	0	0	0	0	1	0	1	1	1	0	1	1	1	1	1	1	1	1	0	1	1
GNIVAVDIKPKDSDE	0	0	0	0	0	1	0	0	0	0	0	1	0	1	1	1	1	1	0	1	0	1	0	1	0	1	1
IFSKNLNIKLNMPLY	0	0	0	0	1	1	0	0	0	0	0	1	0	0	0	1	1	1	0	1	1	1	1	1	1	1	0
IGNGGPCLFMRTVSH	0	0	0	0	0	0	0	0	0	0	0	0	1	0	1	1	1	0	0	1	1	1	0	0	0	0	0
KGKDKWIELKESWGA	0	0	0	0	0	0	0	0	0	0	0	1	0	0	0	0	0	0	0	0	0	0	0	0	0	0	0
KGSNDHYLALLVKYA	1	0	0	1	0	0	0	1	0	0	0	1	1	0	1	1	1	1	1	1	1	0	1	0	0	0	1
LDAKSTWYGKPTGAG	0	0	0	0	0	0	0	1	0	0	0	0	0	0	0	0	0	0	1	0	0	0	0	0	0	0	0
LEAKATFYGSNPRGA	0	0	0	0	0	0	0	1	0	0	0	0	0	0	1	0	1	0	1	0	0	0	0	0	0	0	0
LLVKYAAGDGNIVAV	0	0	0	0	0	1	0	1	0	0	0	0	1	0	1	0	0	0	1	0	0	0	1	1	0	1	0
LVQDDVIPANWKPDT	0	0	0	0	0	0	0	0	0	0	0	0	0	1	1	0	0	1	0	0	0	0	0	1	1	0	1
MKSSWGAIWRIDPKK	0	0	0	0	0	0	0	1	0	0	0	1	0	1	0	1	1	1	1	1	0	1	1	1	0	0	1
NSQDHGWDLNAASAY	0	0	0	0	0	0	0	1	1	1	1	1	0	0	0	0	0	0	1	0	0	1	0	1	0	0	0
PETEKAEEVEKIEKT	0	0	0	0	0	0	0	0	0	0	0	0	0	0	0	0	0	0	0	0	1	0	0	0	0	1	0
PEVKYAVFEAALTKA	1	1	1	1	1	1	0	1	0	0	0	1	1	0	1	1	1	1	1	1	0	0	1	0	0	1	1
PKDSDEFIPMKSSWG	0	0	0	0	1	0	0	0	0	0	0	1	1	0	1	1	0	0	1	0	0	0	1	0	0	0	1
SGKAFGAMAKKGQED	0	0	0	0	1	0	0	1	0	0	0	1	1	0	0	0	0	0	1	1	0	0	0	0	0	0	1
SSGKNEGTNIYNNNE	0	0	0	0	0	0	0	0	0	0	0	1	0	0	0	0	0	0	0	0	0	0	0	0	0	0	0
TIDGRGAEVHIGNGG	0	0	0	0	0	0	0	1	0	0	0	1	0	0	0	0	0	0	0	0	0	0	0	0	0	0	0
TKETETEAPAAPAEG	0	0	0	0	0	0	0	1	1	1	0	0	0	0	0	0	0	0	0	0	0	0	0	0	0	0	0
TPEKEEPTAAPAEPE	0	0	0	0	0	0	1	1	1	1	0	0	0	0	0	0	0	0	0	0	0	0	0	0	0	0	0
VIPANWKPDTVYTSK	0	0	0	0	0	0	0	1	1	0	0	1	0	0	1	1	0	0	0	1	0	1	0	1	0	0	0
VKITDKNYEHIAAYH	0	0	0	0	1	0	0	0	0	0	0	0	1	0	0	1	1	0	1	1	0	1	1	1	0	0	1
YNNNEAFKVENGSAA	0	0	0	0	0	0	0	1	1	0	1	1	1	0	1	0	0	1	1	0	0	0	0	1	1	0	0
YVENGLISRVLDGLV	1	1	0	1	0	0	0	1	1	1	1	1	1	0	1	1	1	1	1	1	1	1	0	1	1	1	0
LQIIDKIDAAFKVAA	0	0	0	0	1	1	0	0	1	0	0	0	1	1	1	1	1	1	1	1	1	1	1	1	1	1	1
NNLMMIEQYPYVVIM	1	1	1	0	1	0	0	0	0	0	1	1	1	1	1	0	1	1	1	0	1	1	1	1	1	1	1
YLFAKDKSGPLQPGV	0	0	0	0	1	0	0	1	0	0	0	0	1	0	1	0	1	0	1	1	0	1	1	1	0	0	1
STVVASVTIIDRSLP	1	0	0	1	1	0	1	1	1	1	1	1	0	1	1	1	1	0	0	1	0	1	1	1	0	1	1
VQNTVEDLKLNTLGR	1	0	0	1	0	0	0	0	1	0	0	0	0	1	0	0	0	0	0	0	0	1	0	0	0	1	0
LKNCVDAKMTEEDKE	0	0	0	0	0	0	0	0	1	0	0	0	0	0	0	0	0	0	0	0	0	0	0	0	0	0	0
DIIEGPVKNVAVPLY	0	0	0	0	0	0	0	1	0	0	0	1	0	0	0	0	1	1	0	0	1	1	1	0	0	0	0
PIVKDASIQVVSAIR	1	0	0	1	1	1	0	1	1	1	0	1	1	1	1	1	1	1	1	1	1	1	1	1	1	1	1
AAPEAARSLASSLPG	0	0	0	0	0	0	0	1	1	1	0	1	0	0	0	0	0	0	1	0	0	0	0	0	0	0	0
NRFSYIPNGALKFVD	1	0	0	0	1	0	1	1	0	0	0	0	1	1	1	1	0	1	1	1	1	1	1	1	1	0	1
VQDAATYAVTTFSNV	1	1	1	1	1	0	0	1	0	1	0	1	0	0	1	1	1	1	1	0	0	1	1	1	1	0	1
YLAILVKYVDGDGDV	1	1	1	0	1	0	0	1	1	1	0	0	1	0	0	1	1	1	0	1	1	1	1	0	0	1	0
IAATAANAAPTNDKF	0	1	0	0	0	0	0	1	0	0	0	1	0	0	0	0	1	1	0	0	0	0	0	0	1	0	0
CGYKDVDKPPFDGMT	0	0	0	0	0	0	0	1	0	0	0	0	0	0	1	0	0	0	0	0	0	0	0	1	1	0	0
FKAAVAAAANAPPAD	0	0	0	0	0	1	0	1	0	0	0	1	1	0	1	1	0	1	0	1	0	1	0	0	0	0	1
RSLWIIFSKNLNIKL	1	1	1	1	1	0	0	1	0	0	0	1	1	1	1	1	0	1	1	1	1	1	1	0	1	0	1
VDKIDAAFKIAATAA	1	0	0	1	1	1	0	1	0	1	1	1	1	1	1	1	1	1	1	1	0	1	1	1	0	0	1
VDIKPKDSDEFIPMK	0	0	0	0	1	0	0	0	0	0	0	0	0	0	1	0	0	0	0	0	0	0	1	0	0	0	0
LNIKLNMPLYIAGNK	1	0	0	1	1	1	0	0	0	0	0	1	1	0	1	0	1	1	1	1	1	1	1	0	1	1	1
PCLFMRTVSHVILHG	1	0	0	1	0	0	0	0	0	0	0	1	1	0	1	1	0	1	1	1	0	0	1	0	0	0	1
WIELKESWGAVWRID	0	0	0	0	0	0	0	1	0	0	1	1	0	0	1	0	1	0	1	0	0	1	1	1	1	0	1
HYLALLVKYAAGDGN	0	0	0	0	1	0	0	0	0	0	0	1	1	0	1	1	0	1	0	1	1	1	1	1	1	0	0
TWYGKPTGAGPKDNG	0	0	0	0	0	0	0	1	0	0	0	0	0	0	0	0	0	0	0	0	0	0	0	0	0	0	0
TFYGSNPRGAAPDDH	0	0	0	0	0	0	0	1	0	0	0	0	0	0	1	0	0	0	0	1	0	0	0	0	0	0	0
AAGDGNIVAVDIKPK	0	0	0	0	0	0	0	1	0	0	0	0	0	1	0	0	0	1	0	1	0	0	0	0	0	0	1
GAIWRIDPKKPLKGP	0	0	0	0	0	0	0	0	0	0	0	0	1	1	0	0	0	1	0	1	1	1	1	1	1	0	1
GWDLNAASAYCSTWD	0	1	0	0	0	0	0	1	1	1	1	1	0	0	0	0	0	0	0	1	0	1	1	1	0	0	0
AEEVEKIEKTEEPAP	0	0	0	0	0	0	0	0	0	0	0	0	0	0	0	0	0	0	0	0	0	0	0	0	0	0	0
AVFEAALTKAITAMT	1	0	0	1	0	0	0	1	0	0	0	1	1	0	1	1	1	1	1	1	1	1	0	1	0	0	1
EFIPMKSSWGAIWRI	0	0	0	0	0	0	0	1	0	0	0	1	1	0	1	1	1	1	1	1	0	1	1	0	0	0	0
GAMAKKGQEDKLRKA	0	0	0	0	0	0	0	0	0	0	0	0	0	0	0	0	0	0	0	0	0	0	0	0	0	0	1
EGTNIYNNNEAFKVE	0	0	0	0	0	0	0	0	0	0	0	1	1	0	1	0	1	1	1	0	1	1	1	1	1	0	1
GAEVHIGNGGPCLFM	0	0	0	0	0	0	0	1	0	0	0	0	0	0	0	0	0	0	1	0	0	1	0	1	1	0	0
TEAPAAPAEGEKPAE	0	0	0	0	0	0	0	1	1	1	0	0	0	0	0	0	0	0	0	0	0	1	0	0	0	0	0
EPTAAPAEPEAPAPE	0	0	0	0	0	0	0	1	1	1	0	0	0	0	0	0	0	0	0	0	0	0	0	0	0	0	0
WKPDTVYTSKLQFGA	1	0	0	0	1	0	0	1	0	0	0	1	0	0	1	0	0	0	0	1	0	1	0	0	0	0	0
KNYEHIAAYHFDLSG	1	1	0	0	0	0	0	0	0	0	1	0	1	0	1	1	1	0	1	1	1	0	1	1	0	1	1
AFKVENGSAAPQLTK	0	0	0	0	0	1	0	1	0	0	0	1	1	0	1	1	0	1	1	1	0	1	1	1	1	1	1
LISRVLDGLVMTTIS	1	0	0	1	1	0	0	1	0	1	1	1	0	0	0	0	1	1	0	1	1	1	0	1	0	1	0
EQCGRQAGGKLCPNN	0	0	0	0	0	0	0	1	0	0	0	0	0	0	0	0	0	0	0	0	0	0	0	0	0	0	0
KLCPNNLCCSQWGWC	0	0	0	0	0	0	0	0	0	0	0	0	0	0	0	0	0	0	0	0	0	0	0	0	0	0	0
SQWGWCGSTDEYCSP	0	0	0	0	0	0	0	0	0	0	0	0	0	0	0	0	0	0	0	0	0	0	0	0	0	0	0
QAGGKLCPNNLCCSQ	0	0	0	0	0	0	0	1	0	0	0	0	0	0	0	0	0	0	0	0	0	0	0	0	0	0	0
NLCCSQWGWCGSTDE	0	0	0	0	0	0	0	0	0	0	0	0	0	0	0	0	0	0	0	0	0	0	0	0	0	0	0
CGSTDEYCSPDHNCQ	0	1	1	0	0	0	0	0	0	0	0	0	0	0	0	0	0	0	0	0	0	0	0	0	0	0	0
QNRMKLADCAVGFGS	0	0	0	0	1	1	0	0	0	0	0	1	0	0	0	0	0	0	1	0	1	1	1	1	0	1	0
ESWGAVWRIDTPDKL	0	0	0	0	0	0	1	1	0	0	0	1	0	1	1	1	1	1	0	1	1	1	0	1	0	0	0
VWRIDTPDKLTGPFT	0	0	0	0	0	0	0	0	0	0	0	0	0	0	0	0	0	1	0	1	1	0	0	1	0	0	0
LFFNHHKVMLLGHDD	1	0	0	1	0	0	0	1	0	0	0	1	0	0	1	1	1	0	1	1	0	1	1	1	1	0	0
APYHFDLSGHAFGAM	0	0	1	0	0	0	0	1	0	0	0	0	1	0	1	0	1	0	1	1	1	0	1	1	1	0	1
KSMKVTVAFNQFGPN	1	1	1	0	1	1	0	1	1	0	0	0	0	0	1	1	1	1	1	0	1	1	1	0	1	1	0
AYSDDKSMKVTVAFN	0	0	0	0	0	0	0	1	0	0	0	1	1	0	1	1	1	1	1	1	0	1	0	1	0	0	0
NGNATPQLTKNAGVL	0	0	0	0	0	0	0	1	0	0	0	0	0	0	0	0	1	0	0	0	0	1	0	0	0	0	0
PQLTKNAGVLTCSLS	1	0	0	0	0	1	0	1	1	1	0	1	1	0	1	1	1	1	1	1	0	1	0	1	1	0	0
PRARYGLVHVANNNY	0	0	0	0	0	0	0	1	1	0	0	1	1	0	1	1	1	1	1	1	1	1	1	0	1	0	0
GLVHVANNNYDPWTI	0	0	0	0	0	0	0	1	1	0	1	0	0	0	1	1	1	1	1	0	1	1	1	1	1	0	0
YAIGGSSNPTILSEG	0	0	0	0	0	0	0	1	1	0	0	1	0	0	1	0	0	1	1	0	0	1	0	0	0	0	0
SSNPTILSEGNSFTA	0	0	0	0	0	0	0	1	0	0	0	1	1	0	1	1	0	1	1	0	1	1	1	1	0	1	0
QEALEDFREFSRAKG	1	1	0	0	1	0	0	0	1	0	0	0	0	1	1	0	1	1	0	1	0	0	1	0	0	0	1
DFREFSRAKGLNQEI	1	0	0	0	0	1	0	1	1	0	0	0	1	0	1	1	1	0	1	1	0	0	0	0	0	1	1
EAKITMLTNGQCQNI	1	1	1	0	0	0	0	0	1	0	0	1	1	0	1	1	1	1	1	1	1	1	1	0	0	1	0
ITMLTNGQCQNITVV	1	0	0	0	0	0	0	1	1	0	0	1	1	0	0	1	1	1	1	0	1	0	0	0	0	1	0
NQEILELAQSETCSP	0	0	0	0	0	0	1	0	1	0	0	1	0	0	0	0	0	1	1	0	0	0	0	0	0	0	0
ILELAQSETCSPGGQ	0	0	0	0	0	0	0	0	1	0	0	0	0	0	0	0	0	0	0	0	0	0	0	0	0	1	0
IEENGSMRVFVDVIR	1	0	0	1	1	0	0	1	1	0	0	1	0	0	1	1	1	0	0	1	0	1	1	0	0	0	0
NGSMRVFVDVIRALD	1	1	0	1	1	0	0	0	1	0	0	1	0	1	1	1	0	1	0	1	0	1	1	1	0	1	0
FDISKISGEWYSIFL	1	1	1	0	1	0	0	0	1	0	0	0	0	0	0	1	1	0	0	0	1	1	1	1	0	0	0
SKISGEWYSIFLASD	1	1	1	1	1	0	0	1	1	1	1	1	1	0	0	1	1	1	1	0	0	0	1	1	0	0	0
SEFENDEHIILYLVN	1	1	1	1	1	1	1	0	1	1	1	1	0	1	0	1	0	1	0	0	0	0	1	1	1	0	0
DEHIILYLVNFDKDR	1	1	0	1	1	0	0	0	1	1	0	0	1	0	0	1	0	1	0	1	1	0	1	0	0	1	1
HGRQIRMAKLLGRDP	1	0	1	1	0	0	0	1	0	0	0	1	0	1	1	0	0	1	1	1	0	0	1	0	0	1	1
QIRMAKLLGRDPEQS	1	0	0	0	0	0	0	1	0	0	0	1	0	0	0	0	0	1	0	1	0	0	0	0	0	1	1
PGKYTAYEGQRVVFI	1	1	1	0	0	0	0	1	1	0	0	0	1	0	1	0	1	0	1	1	0	0	1	1	0	0	1
AYEGQRVVFIQPSPV	1	0	0	1	0	0	1	1	1	1	0	1	1	0	1	1	1	1	1	0	1	1	1	0	0	1	0
ALFKAIEAYLLAHPD	1	1	1	1	1	1	1	1	1	0	1	1	1	0	1	1	1	1	1	1	1	1	1	1	1	1	1
DRPFQLFEFYAREPDV	1	1	1	1	1	1	0	0	1	1	1	1	1	0	1	1	1	0	1	1	0	1	1	0	0	0	0
EEDKENALSLLDKIYT	1	1	0	1	1	0	0	0	1	0	0	0	1	0	0	0	0	0	0	0	1	0	0	0	0	0	0
EFVKIVQKRGIVKENI	1	1	0	0	1	1	0	1	1	0	0	0	1	0	0	1	1	0	0	1	1	0	1	0	0	1	1
EKIEENGSMRVFVDVI	1	1	1	1	1	0	1	1	1	1	0	1	0	0	0	1	1	1	1	0	1	1	1	0	1	1	0
ENALSLLDKIYTSPLC	1	0	0	1	1	0	0	0	1	0	0	1	0	0	0	1	1	1	1	1	1	1	1	0	0	0	0
KISGEWYSIFLASDVK	1	1	1	1	1	0	1	1	1	1	1	1	1	0	0	1	1	0	1	1	0	0	1	0	0	0	1
PEKPDSVTPMILKAQK	1	0	0	0	1	1	0	0	1	0	0	1	0	0	0	1	0	1	1	1	0	0	1	0	0	1	0
RGIVKENIIDLTKIDR	1	0	0	1	0	0	0	0	1	0	0	0	0	0	0	1	0	1	0	0	1	1	0	0	1	1	1
SEPGKYTAYEGQRVVF	0	1	0	0	0	0	1	1	1	0	0	0	1	0	1	1	1	0	1	0	0	0	1	1	1	0	1
YEGQRVVFIQPSPVRD	0	0	0	0	0	1	0	1	1	0	0	1	1	0	1	1	1	1	1	0	1	1	1	0	1	1	1
DSVTPMILKAQKGGNL	0	0	0	0	0	0	0	0	0	0	0	1	1	0	0	0	0	1	1	1	1	1	1	0	0	1	0
GKWYLKAMTADQEVPE	0	0	0	0	0	1	1	0	1	1	1	1	1	0	1	1	1	1	1	1	1	1	1	0	0	1	1
QKRGIVKENIIDLTKI	1	1	1	1	1	0	0	0	1	0	0	1	0	0	1	1	1	1	0	1	1	1	1	0	1	1	1
CVDAKMTEEDKENALSL	0	0	0	0	0	0	0	0	1	0	0	0	0	0	0	0	0	0	0	0	0	1	0	0	0	1	0
DVDLFLTGTPDEYVEQV	1	1	0	0	0	0	1	1	1	1	1	1	1	1	1	1	1	1	1	0	1	0	0	0	0	0	0
EICPAVKRDVDLFLTGT	1	1	1	1	1	0	1	0	1	0	0	0	0	1	1	0	0	0	0	0	0	0	0	1	0	1	0
LSADQISTVQASFDKVK	1	1	0	0	1	0	0	1	1	0	0	1	0	0	1	1	1	1	1	0	1	0	1	0	0	1	1
IDLTKIDRCFQLRGNGV	0	0	0	0	0	0	0	0	0	0	0	0	1	0	0	0	1	0	0	1	1	1	1	0	0	1	0
