# Supplementary material for: Consensus classification of human leukocyte antigen class II proteins
Source: Immunogenetics. 2012 Nov 16;65(2):97–105. doi: 10.1007/s00251-012-0665-6 (PMC3543608; doi:10.1007/s00251-012-0665-6)
Supplement: Supplementary file 4 — (TXT 0 kb) [file 251_2012_665_MOESM4_ESM.txt]

>DPB1*01:01
ARVQRVFYNRFDVFT
>DPB1*02:01
ARVQRLFYNRFDVFT
>DPB1*04:01
ARVQRLFYNRFDVFT
>DPB1*04:02
ARVQRLFYNRFDVFT
>DPB1*05:01
ARVQRLFYNRFDVFT
>DPB1*14:01
ARVQRVFYNRFDVFT
________________
>DQB1*02:01
IGLPAECRSREVRSE
>DQB1*03:01
IGLPAECRTREARSV
>DQB1*03:02
IGLPAECRTREARSV
>DQB1*04:01
IGLPAECRTREARSV
>DQB1*05:01
IGLSAECRTREVRSV
>DQB1*06:02
IGLLAECRTREARSV
________________
>DRB1*01:01
GCTLGLFEIYVDSGA
>DRB1*03:01
GCALGLFDFHVDSGA
>DRB1*04:01
GCALGLFDFYVDSGA
>DRB1*04:05
GCALGLFDFYVDSGA
>DRB1*07:01
GCALGLFEFYVDSGA
>DRB1*08:02
GCALGLFDFYVDSGA
>DRB1*09:01
GCALGLFHIYVDSGA
>DRB1*11:01
GCALGLFDFYVDSGA
>DRB1*12:01
GCALGLFEFHLDSGA
>DRB1*13:02
GCALGLFDFHVDSGA
>DRB1*15:01
GCTLGLFDFYVDSGA
>DRB3*01:01
GSAFGLFDFHLDSGA
>DRB3*02:02
GSAFGLFEFHADSGA
>DRB4*01:01
GCALGLLIIYANSGA
>DRB5*01:01
GYALGLFHIYLDSGA
