# Supplementary material for: Consensus classification of human leukocyte antigen class II proteins
Source: Immunogenetics. 2012 Nov 16;65(2):97–105. doi: 10.1007/s00251-012-0665-6 (PMC3543608; doi:10.1007/s00251-012-0665-6)
Supplement: Supplementary file 5 — (TXT 84 kb) [file 251_2012_665_MOESM5_ESM.txt]

0.289655	0.289655	0.289655	0.289655	0.289655	0.289655	0.289215	0.289215	0.289215	0.289215	0.289215	0.289215	0.286134	0.286134	0.286134	0.286134	0.286134	0.286134	0.286134	0.286134	0.286134	0.286134	0.286134	0.286134	0.286134	0.286134	0.286134
0.652971	0.652971	0.652971	0.652971	0.652971	0.652971	0.638298	0.638298	0.638298	0.638298	0.638298	0.638298	0.465884	0.465884	0.465884	0.465884	0.465884	0.465884	0.465884	0.465884	0.465884	0.465884	0.465884	0.465884	0.465884	0.465884	0.465884
0.652971	0.652971	0.652971	0.652971	0.652971	0.652971	0.663977	0.663977	0.663977	0.663977	0.663977	0.663977	0.469552	0.469552	0.469552	0.469552	0.469552	0.469552	0.469552	0.469552	0.469552	0.469552	0.469552	0.469552	0.469552	0.469552	0.469552
0.344828	0.344828	0.344828	0.344828	0.344828	0.344828	0.840059	0.840059	0.840059	0.840059	0.840059	0.840059	0.238445	0.238445	0.238445	0.238445	0.238445	0.238445	0.238445	0.238445	0.238445	0.238445	0.238445	0.238445	0.238445	0.238445	0.238445
0.291269	0.291269	0.291269	0.291269	0.291269	0.291269	0.289435	0.289435	0.289435	0.289435	0.289435	0.289435	0.288335	0.288335	0.288335	0.288335	0.288335	0.288335	0.288335	0.288335	0.288335	0.288335	0.288335	0.288335	0.288335	0.288335	0.288335
0.290536	0.290536	0.290536	0.290536	0.290536	0.290536	0.289435	0.289435	0.289435	0.289435	0.289435	0.289435	0.287234	0.287234	0.287234	0.287234	0.287234	0.287234	0.287234	0.287234	0.287234	0.287234	0.287234	0.287234	0.287234	0.287234	0.287234
0.291379	0.291379	0.291379	0.291379	0.291379	0.291379	0.289949	0.289949	0.289949	0.289949	0.289949	0.289949	0.287821	0.287821	0.287821	0.287821	0.287821	0.287821	0.287821	0.287821	0.287821	0.287821	0.287821	0.287821	0.287821	0.287821	0.287821
0.28562	0.28562	0.28562	0.28562	0.28562	0.28562	0.28672	0.28672	0.28672	0.28672	0.28672	0.28672	0.287821	0.287821	0.287821	0.287821	0.287821	0.287821	0.287821	0.287821	0.287821	0.287821	0.287821	0.287821	0.287821	0.287821	0.287821
0.286427	0.286427	0.286427	0.286427	0.286427	0.286427	0.286464	0.286464	0.286464	0.286464	0.286464	0.286464	0.28606	0.28606	0.28606	0.28606	0.28606	0.28606	0.28606	0.28606	0.28606	0.28606	0.28606	0.28606	0.28606	0.28606	0.28606
0.61372	0.61372	0.61372	0.61372	0.61372	0.61372	0.884079	0.884079	0.884079	0.884079	0.884079	0.884079	0.520176	0.520176	0.520176	0.520176	0.520176	0.520176	0.520176	0.520176	0.520176	0.520176	0.520176	0.520176	0.520176	0.520176	0.520176
0.288481	0.288481	0.288481	0.288481	0.288481	0.288481	0.289508	0.289508	0.289508	0.289508	0.289508	0.289508	0.288445	0.288445	0.288445	0.288445	0.288445	0.288445	0.288445	0.288445	0.288445	0.288445	0.288445	0.288445	0.288445	0.288445	0.288445
0.287337	0.287337	0.287337	0.287337	0.287337	0.287337	0.293756	0.293756	0.293756	0.293756	0.293756	0.293756	0.287968	0.287968	0.287968	0.287968	0.287968	0.287968	0.287968	0.287968	0.287968	0.287968	0.287968	0.287968	0.287968	0.287968	0.287968
0.32047	0.32047	0.32047	0.32047	0.32047	0.32047	0.3365	0.3365	0.3365	0.3365	0.3365	0.3365	0.308767	0.308767	0.308767	0.308767	0.308767	0.308767	0.308767	0.308767	0.308767	0.308767	0.308767	0.308767	0.308767	0.308767	0.308767
0.286574	0.286574	0.286574	0.286574	0.286574	0.286574	0.285877	0.285877	0.285877	0.285877	0.285877	0.285877	0.28606	0.28606	0.28606	0.28606	0.28606	0.28606	0.28606	0.28606	0.28606	0.28606	0.28606	0.28606	0.28606	0.28606	0.28606
0.288481	0.288481	0.288481	0.288481	0.288481	0.288481	0.285326	0.285326	0.285326	0.285326	0.285326	0.285326	0.285803	0.285803	0.285803	0.285803	0.285803	0.285803	0.285803	0.285803	0.285803	0.285803	0.285803	0.285803	0.285803	0.285803	0.285803
0.315114	0.315114	0.315114	0.315114	0.315114	0.315114	0.305209	0.305209	0.305209	0.305209	0.305209	0.305209	0.312179	0.312179	0.312179	0.312179	0.312179	0.312179	0.312179	0.312179	0.312179	0.312179	0.312179	0.312179	0.312179	0.312179	0.312179
0.287234	0.287234	0.287234	0.287234	0.287234	0.287234	0.287784	0.287784	0.287784	0.287784	0.287784	0.287784	0.297469	0.297469	0.297469	0.297469	0.297469	0.297469	0.297469	0.297469	0.297469	0.297469	0.297469	0.297469	0.297469	0.297469	0.297469
0.288701	0.288701	0.288701	0.288701	0.288701	0.288701	0.288701	0.288701	0.288701	0.288701	0.288701	0.288701	0.288335	0.288335	0.288335	0.288335	0.288335	0.288335	0.288335	0.288335	0.288335	0.288335	0.288335	0.288335	0.288335	0.288335	0.288335
0.289508	0.289508	0.289508	0.289508	0.289508	0.289508	0.292773	0.292773	0.292773	0.292773	0.292773	0.292773	0.288371	0.288371	0.288371	0.288371	0.288371	0.288371	0.288371	0.288371	0.288371	0.288371	0.288371	0.288371	0.288371	0.288371	0.288371
0.288654	0.288654	0.288654	0.288654	0.288654	0.288654	0.288202	0.288202	0.288202	0.288202	0.288202	0.288202	0.288591	0.288591	0.288591	0.288591	0.288591	0.288591	0.288591	0.288591	0.288591	0.288591	0.288591	0.288591	0.288591	0.288591	0.288591
0.286134	0.286134	0.286134	0.286134	0.286134	0.286134	0.286134	0.286134	0.286134	0.286134	0.286134	0.286134	0.286134	0.286134	0.286134	0.286134	0.286134	0.286134	0.286134	0.286134	0.286134	0.286134	0.286134	0.286134	0.286134	0.286134	0.286134
0.285987	0.285987	0.285987	0.285987	0.285987	0.285987	0.284886	0.284886	0.284886	0.284886	0.284886	0.284886	0.286464	0.286464	0.286464	0.286464	0.286464	0.286464	0.286464	0.286464	0.286464	0.286464	0.286464	0.286464	0.286464	0.286464	0.286464
0.289582	0.289582	0.289582	0.289582	0.289582	0.289582	0.290059	0.290059	0.290059	0.290059	0.290059	0.290059	0.290462	0.290462	0.290462	0.290462	0.290462	0.290462	0.290462	0.290462	0.290462	0.290462	0.290462	0.290462	0.290462	0.290462	0.290462
0.288958	0.288958	0.288958	0.288958	0.288958	0.288958	0.288481	0.288481	0.288481	0.288481	0.288481	0.288481	0.296185	0.296185	0.296185	0.296185	0.296185	0.296185	0.296185	0.296185	0.296185	0.296185	0.296185	0.296185	0.296185	0.296185	0.296185
0.288958	0.288958	0.288958	0.288958	0.288958	0.288958	0.286134	0.286134	0.286134	0.286134	0.286134	0.286134	0.287674	0.287674	0.287674	0.287674	0.287674	0.287674	0.287674	0.287674	0.287674	0.287674	0.287674	0.288078	0.288078	0.287674	0.288775
0.524578	0.524578	0.524578	0.524578	0.524578	0.524578	0.465884	0.465884	0.465884	0.465884	0.465884	0.465884	0.359501	0.359501	0.359501	0.359501	0.359501	0.359501	0.359501	0.359501	0.359501	0.359501	0.359501	0.726339	0.726339	0.359501	0.436537
0.590609	0.590609	0.590609	0.590609	0.590609	0.590609	0.469552	0.469552	0.469552	0.469552	0.469552	0.469552	0.447542	0.447542	0.447542	0.447542	0.447542	0.447542	0.447542	0.447542	0.447542	0.447542	0.447542	0.715334	0.715334	0.447542	0.469552
0.029347	0.029347	0.029347	0.029347	0.029347	0.029347	0.238445	0.238445	0.238445	0.238445	0.238445	0.238445	0.902421	0.902421	0.902421	0.902421	0.902421	0.902421	0.902421	0.902421	0.902421	0.902421	0.902421	0.029347	0.029347	0.902421	0.480558
0.290536	0.290536	0.290536	0.290536	0.290536	0.290536	0.288335	0.288335	0.288335	0.288335	0.288335	0.288335	0.292003	0.292003	0.292003	0.292003	0.292003	0.292003	0.292003	0.292003	0.292003	0.292003	0.292003	0.290169	0.290169	0.292003	0.286867
0.288701	0.288701	0.288701	0.288701	0.288701	0.288701	0.287234	0.287234	0.287234	0.287234	0.287234	0.287234	0.289068	0.289068	0.289068	0.289068	0.289068	0.289068	0.289068	0.289068	0.289068	0.289068	0.289068	0.288701	0.288701	0.289068	0.292737
0.290462	0.290462	0.290462	0.290462	0.290462	0.290462	0.287821	0.287821	0.287821	0.287821	0.287821	0.287821	0.289582	0.289582	0.289582	0.289582	0.289582	0.289582	0.289582	0.289582	0.289582	0.289582	0.289582	0.288701	0.288701	0.289582	0.288665
0.286647	0.286647	0.286647	0.286647	0.286647	0.286647	0.287821	0.287821	0.287821	0.287821	0.287821	0.287821	0.283786	0.283786	0.283786	0.283786	0.283786	0.283786	0.283786	0.283786	0.283786	0.283786	0.283786	0.285693	0.285693	0.283786	0.286794
0.286097	0.286097	0.286097	0.286097	0.286097	0.286097	0.28606	0.28606	0.28606	0.28606	0.28606	0.28606	0.287491	0.287491	0.287491	0.287491	0.287491	0.287491	0.287491	0.287491	0.287491	0.287491	0.287491	0.28485	0.28485	0.287491	0.2854
0.984226	0.984226	0.984226	0.984226	0.984226	0.984226	0.520176	0.520176	0.520176	0.520176	0.520176	0.520176	0.662142	0.662142	0.662142	0.662142	0.662142	0.662142	0.662142	0.662142	0.662142	0.662142	0.662142	0.631695	0.631695	0.662142	1
0.288408	0.288408	0.288408	0.288408	0.288408	0.288408	0.288445	0.288445	0.288445	0.288445	0.288445	0.288445	0.287307	0.287307	0.287307	0.287307	0.287307	0.287307	0.287307	0.287307	0.287307	0.287307	0.287307	0.289839	0.289839	0.287307	0.290939
0.293793	0.293793	0.293793	0.293793	0.293793	0.293793	0.287968	0.287968	0.287968	0.287968	0.287968	0.287968	0.286134	0.286134	0.286134	0.286134	0.286134	0.286134	0.286134	0.286134	0.286134	0.286134	0.286134	0.290128	0.290128	0.286134	0.286134
0.287124	0.287124	0.287124	0.287124	0.287124	0.287124	0.308767	0.308767	0.308767	0.308767	0.308767	0.308767	0.295525	0.295525	0.295525	0.295525	0.295525	0.295525	0.295525	0.295525	0.295525	0.295525	0.295525	0.306603	0.306603	0.295525	0.297616
0.28628	0.28628	0.28628	0.28628	0.28628	0.28628	0.28606	0.28606	0.28606	0.28606	0.28606	0.28606	0.285216	0.285216	0.285216	0.285216	0.285216	0.285216	0.285216	0.285216	0.285216	0.285216	0.285216	0.285437	0.285437	0.285216	0.28562
0.285767	0.285767	0.285767	0.285767	0.285767	0.285767	0.285803	0.285803	0.285803	0.285803	0.285803	0.285803	0.286244	0.286244	0.286244	0.286244	0.286244	0.286244	0.286244	0.286244	0.286244	0.286244	0.286244	0.285767	0.285767	0.286244	0.28474
0.304109	0.304109	0.304109	0.304109	0.304109	0.304109	0.312179	0.312179	0.312179	0.312179	0.312179	0.312179	0.293103	0.293103	0.293103	0.293103	0.293103	0.293103	0.293103	0.293103	0.293103	0.293103	0.293103	0.310345	0.310345	0.293103	0.297506
0.289435	0.289435	0.289435	0.289435	0.289435	0.289435	0.297469	0.297469	0.297469	0.297469	0.297469	0.297469	0.288775	0.288775	0.288775	0.288775	0.288775	0.288775	0.288775	0.288775	0.288775	0.288775	0.288775	0.290389	0.290389	0.288775	0.289288
0.290169	0.290169	0.290169	0.290169	0.290169	0.290169	0.288335	0.288335	0.288335	0.288335	0.288335	0.288335	0.287601	0.287601	0.287601	0.287601	0.287601	0.287601	0.287601	0.287601	0.287601	0.287601	0.287601	0.289435	0.289435	0.287601	0.287968
0.289545	0.289545	0.289545	0.289545	0.289545	0.289545	0.288371	0.288371	0.288371	0.288371	0.288371	0.288371	0.290389	0.290389	0.290389	0.290389	0.290389	0.290389	0.290389	0.290389	0.290389	0.290389	0.290389	0.289142	0.289142	0.290389	0.291746
0.288298	0.288298	0.288298	0.288298	0.288298	0.288298	0.288591	0.288591	0.288591	0.288591	0.288591	0.288591	0.287098	0.287098	0.287098	0.287098	0.287098	0.287098	0.287098	0.287098	0.287098	0.287098	0.287098	0.288672	0.288672	0.287098	0.287949
0.286134	0.286134	0.286134	0.286134	0.286134	0.286134	0.286134	0.286134	0.286134	0.286134	0.286134	0.286134	0.286134	0.286134	0.286134	0.286134	0.286134	0.286134	0.286134	0.286134	0.286134	0.286134	0.286134	0.286134	0.286134	0.286134	0.286134
0.28639	0.28639	0.28639	0.28639	0.28639	0.28639	0.286464	0.286464	0.286464	0.286464	0.286464	0.286464	0.28474	0.28474	0.28474	0.28474	0.28474	0.28474	0.28474	0.28474	0.28474	0.28474	0.28474	0.286574	0.286574	0.28474	0.28507
0.290352	0.290352	0.290352	0.290352	0.290352	0.290352	0.290462	0.290462	0.290462	0.290462	0.290462	0.290462	0.288335	0.288335	0.288335	0.288335	0.288335	0.288335	0.288335	0.288335	0.288335	0.288335	0.288335	0.288665	0.288665	0.288335	0.289949
0.290205	0.290205	0.290205	0.290205	0.290205	0.290205	0.296185	0.296185	0.296185	0.296185	0.296185	0.296185	0.287748	0.287748	0.287748	0.287748	0.287748	0.287748	0.287748	0.287748	0.287748	0.287748	0.287748	0.288481	0.288481	0.287748	0.289545
0.288445	0.288445	0.288445	0.288445	0.288445	0.288445	0.289508	0.289508	0.289508	0.289508	0.289508	0.289508	0.288114	0.289655	0.289655	0.289655	0.289655	0.289655	0.289655	0.289655	0.289655	0.289655	0.288114	0.289655	0.289655	0.289655	0.289655
0.557594	0.557594	0.557594	0.557594	0.557594	0.557594	0.432869	0.432869	0.432869	0.432869	0.432869	0.432869	0.641966	0.652971	0.652971	0.652971	0.652971	0.652971	0.652971	0.652971	0.652971	0.652971	0.641966	0.652971	0.652971	0.652971	0.652971
0.645635	0.645635	0.645635	0.645635	0.645635	0.645635	0.484226	0.484226	0.484226	0.484226	0.484226	0.484226	0.67865	0.652971	0.652971	0.652971	0.652971	0.652971	0.652971	0.652971	0.652971	0.652971	0.67865	0.652971	0.652971	0.652971	0.652971
0.737344	0.737344	0.737344	0.737344	0.737344	0.737344	0.818048	0.818048	0.818048	0.818048	0.818048	0.818048	0.146735	0.344828	0.344828	0.344828	0.344828	0.344828	0.344828	0.344828	0.344828	0.344828	0.146735	0.344828	0.344828	0.344828	0.344828
0.289068	0.289068	0.289068	0.289068	0.289068	0.289068	0.290169	0.290169	0.290169	0.290169	0.290169	0.290169	0.288335	0.291269	0.291269	0.291269	0.291269	0.291269	0.291269	0.291269	0.291269	0.291269	0.288335	0.291269	0.291269	0.291269	0.291269
0.290169	0.290169	0.290169	0.290169	0.290169	0.290169	0.289435	0.289435	0.289435	0.289435	0.289435	0.289435	0.289068	0.290536	0.290536	0.290536	0.290536	0.290536	0.290536	0.290536	0.290536	0.290536	0.289068	0.290536	0.290536	0.290536	0.290536
0.289729	0.289729	0.289729	0.289729	0.289729	0.289729	0.291123	0.291123	0.291123	0.291123	0.291123	0.291123	0.288995	0.291379	0.291379	0.291379	0.291379	0.291379	0.291379	0.291379	0.291379	0.291379	0.288995	0.291379	0.291379	0.291379	0.291379
0.287197	0.287197	0.287197	0.287197	0.287197	0.287197	0.284043	0.284043	0.284043	0.284043	0.284043	0.284043	0.286134	0.28562	0.28562	0.28562	0.28562	0.28562	0.28562	0.28562	0.28562	0.28562	0.286134	0.28562	0.28562	0.28562	0.28562
0.286794	0.286794	0.286794	0.286794	0.286794	0.286794	0.287014	0.287014	0.287014	0.287014	0.287014	0.287014	0.285987	0.286427	0.286427	0.286427	0.286427	0.286427	0.286427	0.286427	0.286427	0.286427	0.285987	0.286427	0.286427	0.286427	0.286427
0.793103	0.793103	0.793103	0.793103	0.793103	0.793103	0.884446	0.884446	0.884446	0.884446	0.884446	0.884446	0.724872	0.61372	0.61372	0.61372	0.61372	0.61372	0.61372	0.61372	0.61372	0.61372	0.724872	0.61372	0.61372	0.61372	0.61372
0.289325	0.289325	0.289325	0.289325	0.289325	0.289325	0.287491	0.287491	0.287491	0.287491	0.287491	0.287491	0.289508	0.288481	0.288481	0.288481	0.288481	0.288481	0.288481	0.288481	0.288481	0.288481	0.289508	0.288481	0.288481	0.288481	0.288481
0.289604	0.289604	0.289604	0.289604	0.289604	0.289604	0.287652	0.287652	0.287652	0.287652	0.287652	0.287652	0.292487	0.287337	0.287337	0.287337	0.287337	0.287337	0.287337	0.287337	0.287337	0.287337	0.292487	0.287337	0.287337	0.287337	0.287337
0.331731	0.331731	0.331731	0.331731	0.331731	0.331731	0.347175	0.347175	0.347175	0.347175	0.347175	0.347175	0.303302	0.32047	0.32047	0.32047	0.32047	0.32047	0.32047	0.32047	0.32047	0.32047	0.303302	0.32047	0.32047	0.32047	0.32047
0.286023	0.286023	0.286023	0.286023	0.286023	0.286023	0.286317	0.286317	0.286317	0.286317	0.286317	0.286317	0.285987	0.286574	0.286574	0.286574	0.286574	0.286574	0.286574	0.286574	0.286574	0.286574	0.285987	0.286574	0.286574	0.286574	0.286574
0.286097	0.286097	0.286097	0.286097	0.286097	0.286097	0.287638	0.287638	0.287638	0.287638	0.287638	0.287638	0.285877	0.288481	0.288481	0.288481	0.288481	0.288481	0.288481	0.288481	0.288481	0.288481	0.285877	0.288481	0.288481	0.288481	0.288481
0.311079	0.311079	0.311079	0.311079	0.311079	0.311079	0.317682	0.317682	0.317682	0.317682	0.317682	0.317682	0.305576	0.315114	0.315114	0.315114	0.315114	0.315114	0.315114	0.315114	0.315114	0.315114	0.305576	0.315114	0.315114	0.315114	0.315114
0.288481	0.288481	0.288481	0.288481	0.288481	0.288481	0.289655	0.289655	0.289655	0.289655	0.289655	0.289655	0.289692	0.287234	0.287234	0.287234	0.287234	0.287234	0.287234	0.287234	0.287234	0.287234	0.289692	0.287234	0.287234	0.287234	0.287234
0.289802	0.289802	0.289802	0.289802	0.289802	0.289802	0.287968	0.287968	0.287968	0.287968	0.287968	0.287968	0.293837	0.288701	0.288701	0.288701	0.288701	0.288701	0.288701	0.288701	0.288701	0.288701	0.293837	0.288701	0.288701	0.288701	0.288701
0.292773	0.292773	0.292773	0.292773	0.292773	0.292773	0.290902	0.290902	0.290902	0.290902	0.290902	0.290902	0.290242	0.289508	0.289508	0.289508	0.289508	0.289508	0.289508	0.289508	0.289508	0.289508	0.290242	0.289508	0.289508	0.289508	0.289508
0.288074	0.288074	0.288074	0.288074	0.288074	0.288074	0.288118	0.288118	0.288118	0.288118	0.288118	0.288118	0.288749	0.288654	0.288654	0.288654	0.288654	0.288654	0.288654	0.288654	0.288654	0.288654	0.288749	0.288654	0.288654	0.288654	0.288654
0.286134	0.286134	0.286134	0.286134	0.286134	0.286134	0.286134	0.286134	0.286134	0.286134	0.286134	0.286134	0.286134	0.286134	0.286134	0.286134	0.286134	0.286134	0.286134	0.286134	0.286134	0.286134	0.286134	0.286134	0.286134	0.286134	0.286134
0.28507	0.28507	0.28507	0.28507	0.28507	0.28507	0.284776	0.284776	0.284776	0.284776	0.284776	0.284776	0.286244	0.285987	0.285987	0.285987	0.285987	0.285987	0.285987	0.285987	0.285987	0.285987	0.286244	0.285987	0.285987	0.285987	0.285987
0.289435	0.289435	0.289435	0.289435	0.289435	0.289435	0.289618	0.289618	0.289618	0.289618	0.289618	0.289618	0.289325	0.289582	0.289582	0.289582	0.289582	0.289582	0.289582	0.289582	0.289582	0.289582	0.289325	0.289582	0.289582	0.289582	0.289582
0.288078	0.288078	0.288078	0.288078	0.288078	0.288078	0.288555	0.288555	0.288555	0.288555	0.288555	0.288555	0.289142	0.288958	0.288958	0.288958	0.288958	0.288958	0.288958	0.288958	0.288958	0.288958	0.289142	0.288958	0.288958	0.288958	0.288958
0.289068	0.289068	0.289068	0.289068	0.289068	0.289068	0.276963	0.276963	0.276963	0.276963	0.288078	0.289508	0.289508	0.289508	0.289508	0.289508	0.289508	0.289508	0.289508	0.289508	0.289508	0.289508	0.289508	0.288298	0.288298	0.289508	0.289508
0.627293	0.627293	0.627293	0.627293	0.627293	0.627293	0.491563	0.491563	0.491563	0.491563	0.726339	0.432869	0.432869	0.432869	0.432869	0.432869	0.432869	0.432869	0.432869	0.432869	0.432869	0.432869	0.432869	0.436537	0.436537	0.432869	0.432869
0.594277	0.594277	0.594277	0.594277	0.594277	0.594277	0.498899	0.498899	0.498899	0.498899	0.715334	0.484226	0.484226	0.484226	0.484226	0.484226	0.484226	0.484226	0.484226	0.484226	0.484226	0.484226	0.484226	0.473221	0.473221	0.484226	0.484226
0.0183419	0.0183419	0.0183419	0.0183419	0.0183419	0.0183419	0.212766	0.212766	0.212766	0.212766	0.029347	0.818048	0.818048	0.818048	0.818048	0.818048	0.818048	0.818048	0.818048	0.818048	0.818048	0.818048	0.818048	0.979457	0.979457	0.818048	0.818048
0.291269	0.291269	0.291269	0.291269	0.291269	0.291269	0.287234	0.287234	0.287234	0.287234	0.290169	0.290169	0.290169	0.290169	0.290169	0.290169	0.290169	0.290169	0.290169	0.290169	0.290169	0.290169	0.290169	0.289802	0.289802	0.290169	0.290169
0.288701	0.288701	0.288701	0.288701	0.288701	0.288701	0.295671	0.295671	0.295671	0.295671	0.288701	0.289435	0.289435	0.289435	0.289435	0.289435	0.289435	0.289435	0.289435	0.289435	0.289435	0.289435	0.289435	0.287968	0.287968	0.289435	0.289435
0.290609	0.290609	0.290609	0.290609	0.290609	0.290609	0.287931	0.287931	0.287931	0.287931	0.288701	0.291123	0.291123	0.291123	0.291123	0.291123	0.291123	0.291123	0.291123	0.291123	0.291123	0.291123	0.291123	0.290499	0.290499	0.291123	0.291123
0.28573	0.28573	0.28573	0.28573	0.28573	0.28573	0.286207	0.286207	0.286207	0.286207	0.285693	0.284043	0.284043	0.284043	0.284043	0.284043	0.284043	0.284043	0.284043	0.284043	0.284043	0.284043	0.284043	0.286427	0.286427	0.284043	0.284043
0.287894	0.287894	0.287894	0.287894	0.287894	0.287894	0.28672	0.28672	0.28672	0.28672	0.28485	0.287014	0.287014	0.287014	0.287014	0.287014	0.287014	0.287014	0.287014	0.287014	0.287014	0.287014	0.287014	0.287381	0.287381	0.287014	0.287014
0.825018	0.825018	0.825018	0.825018	0.825018	0.825018	0.732208	0.732208	0.732208	0.732208	0.631695	0.884446	0.884446	0.884446	0.884446	0.884446	0.884446	0.884446	0.884446	0.884446	0.884446	0.884446	0.884446	0.98606	0.98606	0.884446	0.884446
0.289068	0.289068	0.289068	0.289068	0.289068	0.289068	0.287968	0.287968	0.287968	0.287968	0.289839	0.287491	0.287491	0.287491	0.287491	0.287491	0.287491	0.287491	0.287491	0.287491	0.287491	0.287491	0.287491	0.289288	0.289288	0.287491	0.287491
0.286134	0.286134	0.286134	0.286134	0.286134	0.286134	0.287656	0.287656	0.287656	0.287656	0.290128	0.287652	0.287652	0.287652	0.287652	0.287652	0.287652	0.287652	0.287652	0.287652	0.287652	0.287652	0.287652	0.291034	0.291034	0.287652	0.287652
0.290315	0.290315	0.290315	0.290315	0.290315	0.290315	0.293324	0.293324	0.293324	0.293324	0.306603	0.347175	0.347175	0.347175	0.347175	0.347175	0.347175	0.347175	0.347175	0.347175	0.347175	0.347175	0.347175	0.326449	0.326449	0.347175	0.347175
0.286023	0.286023	0.286023	0.286023	0.286023	0.286023	0.285437	0.285437	0.285437	0.285437	0.285437	0.286317	0.286317	0.286317	0.286317	0.286317	0.286317	0.286317	0.286317	0.286317	0.286317	0.286317	0.286317	0.286317	0.286317	0.286317	0.286317
0.28529	0.28529	0.28529	0.28529	0.28529	0.28529	0.284556	0.284556	0.284556	0.284556	0.285767	0.287638	0.287638	0.287638	0.287638	0.287638	0.287638	0.287638	0.287638	0.287638	0.287638	0.287638	0.287638	0.286023	0.286023	0.287638	0.287638
0.302274	0.302274	0.302274	0.302274	0.302274	0.302274	0.305576	0.305576	0.305576	0.305576	0.310345	0.317682	0.317682	0.317682	0.317682	0.317682	0.317682	0.317682	0.317682	0.317682	0.317682	0.317682	0.317682	0.30044	0.30044	0.317682	0.317682
0.289692	0.289692	0.289692	0.289692	0.289692	0.289692	0.289178	0.289178	0.289178	0.289178	0.290389	0.289655	0.289655	0.289655	0.289655	0.289655	0.289655	0.289655	0.289655	0.289655	0.289655	0.289655	0.289655	0.290536	0.290536	0.289655	0.289655
0.290169	0.290169	0.290169	0.290169	0.290169	0.290169	0.291636	0.291636	0.291636	0.291636	0.289435	0.287968	0.287968	0.287968	0.287968	0.287968	0.287968	0.287968	0.287968	0.287968	0.287968	0.287968	0.287968	0.290536	0.290536	0.287968	0.287968
0.289618	0.289618	0.289618	0.289618	0.289618	0.289618	0.287601	0.287601	0.287601	0.287601	0.289142	0.290902	0.290902	0.290902	0.290902	0.290902	0.290902	0.290902	0.290902	0.290902	0.290902	0.290902	0.290902	0.290719	0.290719	0.290902	0.290902
0.288067	0.288067	0.288067	0.288067	0.288067	0.288067	0.288335	0.288335	0.288335	0.288335	0.288672	0.288118	0.288118	0.288118	0.288118	0.288118	0.288118	0.288118	0.288118	0.288118	0.288118	0.288118	0.288118	0.28825	0.28825	0.288118	0.288118
0.286134	0.286134	0.286134	0.286134	0.286134	0.286134	0.286134	0.286134	0.286134	0.286134	0.286134	0.286134	0.286134	0.286134	0.286134	0.286134	0.286134	0.286134	0.286134	0.286134	0.286134	0.286134	0.286134	0.286134	0.286134	0.286134	0.286134
0.286647	0.286647	0.286647	0.286647	0.286647	0.286647	0.286831	0.286831	0.286831	0.286831	0.286574	0.284776	0.284776	0.284776	0.284776	0.284776	0.284776	0.284776	0.284776	0.284776	0.284776	0.284776	0.284776	0.28474	0.28474	0.284776	0.284776
0.289582	0.289582	0.289582	0.289582	0.289582	0.289582	0.290462	0.290462	0.290462	0.290462	0.288665	0.289618	0.289618	0.289618	0.289618	0.289618	0.289618	0.289618	0.289618	0.289618	0.289618	0.289618	0.289618	0.290022	0.290022	0.289618	0.289618
0.289618	0.289618	0.289618	0.289618	0.289618	0.289618	0.288555	0.288555	0.288555	0.288555	0.288481	0.288555	0.288555	0.288555	0.288555	0.288555	0.288555	0.288555	0.288555	0.288555	0.288555	0.288555	0.288555	0.289949	0.289949	0.288555	0.288555
0.288958	0.288958	0.288958	0.288958	0.288958	0.288958	0.289655	0.289655	0.289655	0.289655	0.289655	0.289655	0.286134	0.286134	0.286134	0.286134	0.286134	0.286134	0.286134	0.286134	0.286134	0.286134	0.286134	0.286134	0.286134	0.286134	0.286134
0.524578	0.524578	0.524578	0.524578	0.524578	0.524578	0.652971	0.652971	0.652971	0.652971	0.652971	0.652971	0.465884	0.465884	0.465884	0.465884	0.465884	0.465884	0.465884	0.465884	0.465884	0.465884	0.465884	0.465884	0.465884	0.465884	0.465884
0.590609	0.590609	0.590609	0.590609	0.590609	0.590609	0.652971	0.652971	0.652971	0.652971	0.652971	0.652971	0.469552	0.469552	0.469552	0.469552	0.469552	0.469552	0.469552	0.469552	0.469552	0.469552	0.469552	0.469552	0.469552	0.469552	0.469552
0.029347	0.029347	0.029347	0.029347	0.029347	0.029347	0.344828	0.344828	0.344828	0.344828	0.344828	0.344828	0.238445	0.238445	0.238445	0.238445	0.238445	0.238445	0.238445	0.238445	0.238445	0.238445	0.238445	0.238445	0.238445	0.238445	0.238445
0.290536	0.290536	0.290536	0.290536	0.290536	0.290536	0.291269	0.291269	0.291269	0.291269	0.291269	0.291269	0.288335	0.288335	0.288335	0.288335	0.288335	0.288335	0.288335	0.288335	0.288335	0.288335	0.288335	0.288335	0.288335	0.288335	0.288335
0.288701	0.288701	0.288701	0.288701	0.288701	0.288701	0.290536	0.290536	0.290536	0.290536	0.290536	0.290536	0.287234	0.287234	0.287234	0.287234	0.287234	0.287234	0.287234	0.287234	0.287234	0.287234	0.287234	0.287234	0.287234	0.287234	0.287234
0.290462	0.290462	0.290462	0.290462	0.290462	0.290462	0.291379	0.291379	0.291379	0.291379	0.291379	0.291379	0.287821	0.287821	0.287821	0.287821	0.287821	0.287821	0.287821	0.287821	0.287821	0.287821	0.287821	0.287821	0.287821	0.287821	0.287821
0.286647	0.286647	0.286647	0.286647	0.286647	0.286647	0.28562	0.28562	0.28562	0.28562	0.28562	0.28562	0.287821	0.287821	0.287821	0.287821	0.287821	0.287821	0.287821	0.287821	0.287821	0.287821	0.287821	0.287821	0.287821	0.287821	0.287821
0.286097	0.286097	0.286097	0.286097	0.286097	0.286097	0.286427	0.286427	0.286427	0.286427	0.286427	0.286427	0.28606	0.28606	0.28606	0.28606	0.28606	0.28606	0.28606	0.28606	0.28606	0.28606	0.28606	0.28606	0.28606	0.28606	0.28606
0.984226	0.984226	0.984226	0.984226	0.984226	0.984226	0.61372	0.61372	0.61372	0.61372	0.61372	0.61372	0.520176	0.520176	0.520176	0.520176	0.520176	0.520176	0.520176	0.520176	0.520176	0.520176	0.520176	0.520176	0.520176	0.520176	0.520176
0.288408	0.288408	0.288408	0.288408	0.288408	0.288408	0.288481	0.288481	0.288481	0.288481	0.288481	0.288481	0.288445	0.288445	0.288445	0.288445	0.288445	0.288445	0.288445	0.288445	0.288445	0.288445	0.288445	0.288445	0.288445	0.288445	0.288445
0.293793	0.293793	0.293793	0.293793	0.293793	0.293793	0.287337	0.287337	0.287337	0.287337	0.287337	0.287337	0.287968	0.287968	0.287968	0.287968	0.287968	0.287968	0.287968	0.287968	0.287968	0.287968	0.287968	0.287968	0.287968	0.287968	0.287968
0.287124	0.287124	0.287124	0.287124	0.287124	0.287124	0.32047	0.32047	0.32047	0.32047	0.32047	0.32047	0.308767	0.308767	0.308767	0.308767	0.308767	0.308767	0.308767	0.308767	0.308767	0.308767	0.308767	0.308767	0.308767	0.308767	0.308767
0.28628	0.28628	0.28628	0.28628	0.28628	0.28628	0.286574	0.286574	0.286574	0.286574	0.286574	0.286574	0.28606	0.28606	0.28606	0.28606	0.28606	0.28606	0.28606	0.28606	0.28606	0.28606	0.28606	0.28606	0.28606	0.28606	0.28606
0.285767	0.285767	0.285767	0.285767	0.285767	0.285767	0.288481	0.288481	0.288481	0.288481	0.288481	0.288481	0.285803	0.285803	0.285803	0.285803	0.285803	0.285803	0.285803	0.285803	0.285803	0.285803	0.285803	0.285803	0.285803	0.285803	0.285803
0.304109	0.304109	0.304109	0.304109	0.304109	0.304109	0.315114	0.315114	0.315114	0.315114	0.315114	0.315114	0.312179	0.312179	0.312179	0.312179	0.312179	0.312179	0.312179	0.312179	0.312179	0.312179	0.312179	0.312179	0.312179	0.312179	0.312179
0.289435	0.289435	0.289435	0.289435	0.289435	0.289435	0.287234	0.287234	0.287234	0.287234	0.287234	0.287234	0.297469	0.297469	0.297469	0.297469	0.297469	0.297469	0.297469	0.297469	0.297469	0.297469	0.297469	0.297469	0.297469	0.297469	0.297469
0.290169	0.290169	0.290169	0.290169	0.290169	0.290169	0.288701	0.288701	0.288701	0.288701	0.288701	0.288701	0.288335	0.288335	0.288335	0.288335	0.288335	0.288335	0.288335	0.288335	0.288335	0.288335	0.288335	0.288335	0.288335	0.288335	0.288335
0.289545	0.289545	0.289545	0.289545	0.289545	0.289545	0.289508	0.289508	0.289508	0.289508	0.289508	0.289508	0.288371	0.288371	0.288371	0.288371	0.288371	0.288371	0.288371	0.288371	0.288371	0.288371	0.288371	0.288371	0.288371	0.288371	0.288371
0.288298	0.288298	0.288298	0.288298	0.288298	0.288298	0.288654	0.288654	0.288654	0.288654	0.288654	0.288654	0.288591	0.288591	0.288591	0.288591	0.288591	0.288591	0.288591	0.288591	0.288591	0.288591	0.288591	0.288591	0.288591	0.288591	0.288591
0.286134	0.286134	0.286134	0.286134	0.286134	0.286134	0.286134	0.286134	0.286134	0.286134	0.286134	0.286134	0.286134	0.286134	0.286134	0.286134	0.286134	0.286134	0.286134	0.286134	0.286134	0.286134	0.286134	0.286134	0.286134	0.286134	0.286134
0.28639	0.28639	0.28639	0.28639	0.28639	0.28639	0.285987	0.285987	0.285987	0.285987	0.285987	0.285987	0.286464	0.286464	0.286464	0.286464	0.286464	0.286464	0.286464	0.286464	0.286464	0.286464	0.286464	0.286464	0.286464	0.286464	0.286464
0.290352	0.290352	0.290352	0.290352	0.290352	0.290352	0.289582	0.289582	0.289582	0.289582	0.289582	0.289582	0.290462	0.290462	0.290462	0.290462	0.290462	0.290462	0.290462	0.290462	0.290462	0.290462	0.290462	0.290462	0.290462	0.290462	0.290462
0.290205	0.290205	0.290205	0.290205	0.290205	0.290205	0.288958	0.288958	0.288958	0.288958	0.288958	0.288958	0.296185	0.296185	0.296185	0.296185	0.296185	0.296185	0.296185	0.296185	0.296185	0.296185	0.296185	0.296185	0.296185	0.296185	0.296185
0.288445	0.289508	0.289508	0.289508	0.289508	0.288445	0.288078	0.288078	0.288078	0.288078	0.288078	0.288078	0.289508	0.289508	0.289508	0.289508	0.289508	0.289508	0.289508	0.289508	0.289508	0.289508	0.289508	0.289508	0.289508	0.289508	0.289508
0.557594	0.432869	0.432869	0.432869	0.432869	0.557594	0.660308	0.660308	0.660308	0.660308	0.660308	0.660308	0.432869	0.432869	0.432869	0.432869	0.432869	0.432869	0.432869	0.432869	0.432869	0.432869	0.432869	0.432869	0.432869	0.432869	0.432869
0.645635	0.484226	0.484226	0.484226	0.484226	0.645635	0.568599	0.568599	0.568599	0.568599	0.568599	0.568599	0.484226	0.484226	0.484226	0.484226	0.484226	0.484226	0.484226	0.484226	0.484226	0.484226	0.484226	0.484226	0.484226	0.484226	0.484226
0.737344	0.818048	0.818048	0.818048	0.818048	0.737344	-0.102715	-0.102715	-0.102715	-0.102715	-0.102715	-0.102715	0.818048	0.818048	0.818048	0.818048	0.818048	0.818048	0.818048	0.818048	0.818048	0.818048	0.818048	0.818048	0.818048	0.818048	0.818048
0.289068	0.290169	0.290169	0.290169	0.290169	0.289068	0.289435	0.289435	0.289435	0.289435	0.289435	0.289435	0.290169	0.290169	0.290169	0.290169	0.290169	0.290169	0.290169	0.290169	0.290169	0.290169	0.290169	0.290169	0.290169	0.290169	0.290169
0.290169	0.289435	0.289435	0.289435	0.289435	0.290169	0.294204	0.294204	0.294204	0.294204	0.294204	0.294204	0.289435	0.289435	0.289435	0.289435	0.289435	0.289435	0.289435	0.289435	0.289435	0.289435	0.289435	0.289435	0.289435	0.289435	0.289435
0.289729	0.291123	0.291123	0.291123	0.291123	0.289729	0.29226	0.29226	0.29226	0.29226	0.29226	0.29226	0.291123	0.291123	0.291123	0.291123	0.291123	0.291123	0.291123	0.291123	0.291123	0.291123	0.291123	0.291123	0.291123	0.291123	0.291123
0.287197	0.284043	0.284043	0.284043	0.284043	0.287197	0.284703	0.284703	0.284703	0.284703	0.284703	0.284703	0.284043	0.284043	0.284043	0.284043	0.284043	0.284043	0.284043	0.284043	0.284043	0.284043	0.284043	0.284043	0.284043	0.284043	0.284043
0.286794	0.287014	0.287014	0.287014	0.287014	0.286794	0.287454	0.287454	0.287454	0.287454	0.287454	0.287454	0.287014	0.287014	0.287014	0.287014	0.287014	0.287014	0.287014	0.287014	0.287014	0.287014	0.287014	0.287014	0.287014	0.287014	0.287014
0.793103	0.884446	0.884446	0.884446	0.884446	0.793103	0.795304	0.795304	0.795304	0.795304	0.795304	0.795304	0.884446	0.884446	0.884446	0.884446	0.884446	0.884446	0.884446	0.884446	0.884446	0.884446	0.884446	0.884446	0.884446	0.884446	0.884446
0.289325	0.287491	0.287491	0.287491	0.287491	0.289325	0.289839	0.289839	0.289839	0.289839	0.289839	0.289839	0.287491	0.287491	0.287491	0.287491	0.287491	0.287491	0.287491	0.287491	0.287491	0.287491	0.287491	0.287491	0.287491	0.287491	0.287491
0.289604	0.287652	0.287652	0.287652	0.287652	0.289604	0.286134	0.286134	0.286134	0.286134	0.286134	0.286134	0.287652	0.287652	0.287652	0.287652	0.287652	0.287652	0.287652	0.287652	0.287652	0.287652	0.287652	0.287652	0.287652	0.287652	0.287652
0.331731	0.347175	0.347175	0.347175	0.347175	0.331731	0.289582	0.289582	0.289582	0.289582	0.289582	0.289582	0.347175	0.347175	0.347175	0.347175	0.347175	0.347175	0.347175	0.347175	0.347175	0.347175	0.347175	0.347175	0.347175	0.347175	0.347175
0.286023	0.286317	0.286317	0.286317	0.286317	0.286023	0.28606	0.28606	0.28606	0.28606	0.28606	0.28606	0.286317	0.286317	0.286317	0.286317	0.286317	0.286317	0.286317	0.286317	0.286317	0.286317	0.286317	0.286317	0.286317	0.286317	0.286317
0.286097	0.287638	0.287638	0.287638	0.287638	0.286097	0.288004	0.288004	0.288004	0.288004	0.288004	0.288004	0.287638	0.287638	0.287638	0.287638	0.287638	0.287638	0.287638	0.287638	0.287638	0.287638	0.287638	0.287638	0.287638	0.287638	0.287638
0.311079	0.317682	0.317682	0.317682	0.317682	0.311079	0.312179	0.312179	0.312179	0.312179	0.312179	0.312179	0.317682	0.317682	0.317682	0.317682	0.317682	0.317682	0.317682	0.317682	0.317682	0.317682	0.317682	0.317682	0.317682	0.317682	0.317682
0.288481	0.289655	0.289655	0.289655	0.289655	0.288481	0.291012	0.291012	0.291012	0.291012	0.291012	0.291012	0.289655	0.289655	0.289655	0.289655	0.289655	0.289655	0.289655	0.289655	0.289655	0.289655	0.289655	0.289655	0.289655	0.289655	0.289655
0.289802	0.287968	0.287968	0.287968	0.287968	0.289802	0.288701	0.288701	0.288701	0.288701	0.288701	0.288701	0.287968	0.287968	0.287968	0.287968	0.287968	0.287968	0.287968	0.287968	0.287968	0.287968	0.287968	0.287968	0.287968	0.287968	0.287968
0.292773	0.290902	0.290902	0.290902	0.290902	0.292773	0.288371	0.288371	0.288371	0.288371	0.288371	0.288371	0.290902	0.290902	0.290902	0.290902	0.290902	0.290902	0.290902	0.290902	0.290902	0.290902	0.290902	0.290902	0.290902	0.290902	0.290902
0.288074	0.288118	0.288118	0.288118	0.288118	0.288074	0.288588	0.288588	0.288588	0.288588	0.288588	0.288588	0.288118	0.288118	0.288118	0.288118	0.288118	0.288118	0.288118	0.288118	0.288118	0.288118	0.288118	0.288118	0.288118	0.288118	0.288118
0.286134	0.286134	0.286134	0.286134	0.286134	0.286134	0.289802	0.289802	0.289802	0.289802	0.289802	0.289802	0.286134	0.286134	0.286134	0.286134	0.286134	0.286134	0.286134	0.286134	0.286134	0.286134	0.286134	0.286134	0.286134	0.286134	0.286134
0.28507	0.284776	0.284776	0.284776	0.284776	0.28507	0.286977	0.286977	0.286977	0.286977	0.286977	0.286977	0.284776	0.284776	0.284776	0.284776	0.284776	0.284776	0.284776	0.284776	0.284776	0.284776	0.284776	0.284776	0.284776	0.284776	0.284776
0.289435	0.289618	0.289618	0.289618	0.289618	0.289435	0.291306	0.291306	0.291306	0.291306	0.291306	0.291306	0.289618	0.289618	0.289618	0.289618	0.289618	0.289618	0.289618	0.289618	0.289618	0.289618	0.289618	0.289618	0.289618	0.289618	0.289618
0.288078	0.288555	0.288555	0.288555	0.288555	0.288078	0.289508	0.289508	0.289508	0.289508	0.289508	0.289508	0.288555	0.288555	0.288555	0.288555	0.288555	0.288555	0.288555	0.288555	0.288555	0.288555	0.288555	0.288555	0.288555	0.288555	0.288555
0.288298	0.288298	0.288298	0.288298	0.288298	0.288298	0.287674	0.287674	0.287674	0.287674	0.287674	0.287674	0.288298	0.288298	0.288298	0.288298	0.288298	0.288298	0.288298	0.288298	0.288298	0.288298	0.288298	0.288298	0.288298	0.289508	0.288298
0.436537	0.436537	0.436537	0.436537	0.436537	0.436537	0.359501	0.359501	0.359501	0.359501	0.359501	0.359501	0.436537	0.436537	0.436537	0.436537	0.436537	0.436537	0.436537	0.436537	0.436537	0.436537	0.436537	0.436537	0.436537	0.432869	0.436537
0.473221	0.473221	0.473221	0.473221	0.473221	0.473221	0.447542	0.447542	0.447542	0.447542	0.447542	0.447542	0.473221	0.473221	0.473221	0.473221	0.473221	0.473221	0.473221	0.473221	0.473221	0.473221	0.473221	0.473221	0.473221	0.484226	0.473221
0.979457	0.979457	0.979457	0.979457	0.979457	0.979457	0.902421	0.902421	0.902421	0.902421	0.902421	0.902421	0.979457	0.979457	0.979457	0.979457	0.979457	0.979457	0.979457	0.979457	0.979457	0.979457	0.979457	0.979457	0.979457	0.818048	0.979457
0.289802	0.289802	0.289802	0.289802	0.289802	0.289802	0.292003	0.292003	0.292003	0.292003	0.292003	0.292003	0.289802	0.289802	0.289802	0.289802	0.289802	0.289802	0.289802	0.289802	0.289802	0.289802	0.289802	0.289802	0.289802	0.290169	0.289802
0.287968	0.287968	0.287968	0.287968	0.287968	0.287968	0.289068	0.289068	0.289068	0.289068	0.289068	0.289068	0.287968	0.287968	0.287968	0.287968	0.287968	0.287968	0.287968	0.287968	0.287968	0.287968	0.287968	0.287968	0.287968	0.289435	0.287968
0.290499	0.290499	0.290499	0.290499	0.290499	0.290499	0.289582	0.289582	0.289582	0.289582	0.289582	0.289582	0.290499	0.290499	0.290499	0.290499	0.290499	0.290499	0.290499	0.290499	0.290499	0.290499	0.290499	0.290499	0.290499	0.291123	0.290499
0.286427	0.286427	0.286427	0.286427	0.286427	0.286427	0.283786	0.283786	0.283786	0.283786	0.283786	0.283786	0.286427	0.286427	0.286427	0.286427	0.286427	0.286427	0.286427	0.286427	0.286427	0.286427	0.286427	0.286427	0.286427	0.284043	0.286427
0.287381	0.287381	0.287381	0.287381	0.287381	0.287381	0.287491	0.287491	0.287491	0.287491	0.287491	0.287491	0.287381	0.287381	0.287381	0.287381	0.287381	0.287381	0.287381	0.287381	0.287381	0.287381	0.287381	0.287381	0.287381	0.287014	0.287381
0.98606	0.98606	0.98606	0.98606	0.98606	0.98606	0.662142	0.662142	0.662142	0.662142	0.662142	0.662142	0.98606	0.98606	0.98606	0.98606	0.98606	0.98606	0.98606	0.98606	0.98606	0.98606	0.98606	0.98606	0.98606	0.884446	0.98606
0.289288	0.289288	0.289288	0.289288	0.289288	0.289288	0.287307	0.287307	0.287307	0.287307	0.287307	0.287307	0.289288	0.289288	0.289288	0.289288	0.289288	0.289288	0.289288	0.289288	0.289288	0.289288	0.289288	0.289288	0.289288	0.287491	0.289288
0.291034	0.291034	0.291034	0.291034	0.291034	0.291034	0.286134	0.286134	0.286134	0.286134	0.286134	0.286134	0.291034	0.291034	0.291034	0.291034	0.291034	0.291034	0.291034	0.291034	0.291034	0.291034	0.291034	0.291034	0.291034	0.287652	0.291034
0.326449	0.326449	0.326449	0.326449	0.326449	0.326449	0.295525	0.295525	0.295525	0.295525	0.295525	0.295525	0.326449	0.326449	0.326449	0.326449	0.326449	0.326449	0.326449	0.326449	0.326449	0.326449	0.326449	0.326449	0.326449	0.347175	0.326449
0.286317	0.286317	0.286317	0.286317	0.286317	0.286317	0.285216	0.285216	0.285216	0.285216	0.285216	0.285216	0.286317	0.286317	0.286317	0.286317	0.286317	0.286317	0.286317	0.286317	0.286317	0.286317	0.286317	0.286317	0.286317	0.286317	0.286317
0.286023	0.286023	0.286023	0.286023	0.286023	0.286023	0.286244	0.286244	0.286244	0.286244	0.286244	0.286244	0.286023	0.286023	0.286023	0.286023	0.286023	0.286023	0.286023	0.286023	0.286023	0.286023	0.286023	0.286023	0.286023	0.287638	0.286023
0.30044	0.30044	0.30044	0.30044	0.30044	0.30044	0.293103	0.293103	0.293103	0.293103	0.293103	0.293103	0.30044	0.30044	0.30044	0.30044	0.30044	0.30044	0.30044	0.30044	0.30044	0.30044	0.30044	0.30044	0.30044	0.317682	0.30044
0.290536	0.290536	0.290536	0.290536	0.290536	0.290536	0.288775	0.288775	0.288775	0.288775	0.288775	0.288775	0.290536	0.290536	0.290536	0.290536	0.290536	0.290536	0.290536	0.290536	0.290536	0.290536	0.290536	0.290536	0.290536	0.289655	0.290536
0.290536	0.290536	0.290536	0.290536	0.290536	0.290536	0.287601	0.287601	0.287601	0.287601	0.287601	0.287601	0.290536	0.290536	0.290536	0.290536	0.290536	0.290536	0.290536	0.290536	0.290536	0.290536	0.290536	0.290536	0.290536	0.287968	0.290536
0.290719	0.290719	0.290719	0.290719	0.290719	0.290719	0.290389	0.290389	0.290389	0.290389	0.290389	0.290389	0.290719	0.290719	0.290719	0.290719	0.290719	0.290719	0.290719	0.290719	0.290719	0.290719	0.290719	0.290719	0.290719	0.290902	0.290719
0.28825	0.28825	0.28825	0.28825	0.28825	0.28825	0.287098	0.287098	0.287098	0.287098	0.287098	0.287098	0.28825	0.28825	0.28825	0.28825	0.28825	0.28825	0.28825	0.28825	0.28825	0.28825	0.28825	0.28825	0.28825	0.288118	0.28825
0.286134	0.286134	0.286134	0.286134	0.286134	0.286134	0.286134	0.286134	0.286134	0.286134	0.286134	0.286134	0.286134	0.286134	0.286134	0.286134	0.286134	0.286134	0.286134	0.286134	0.286134	0.286134	0.286134	0.286134	0.286134	0.286134	0.286134
0.28474	0.28474	0.28474	0.28474	0.28474	0.28474	0.28474	0.28474	0.28474	0.28474	0.28474	0.28474	0.28474	0.28474	0.28474	0.28474	0.28474	0.28474	0.28474	0.28474	0.28474	0.28474	0.28474	0.28474	0.28474	0.284776	0.28474
0.290022	0.290022	0.290022	0.290022	0.290022	0.290022	0.288335	0.288335	0.288335	0.288335	0.288335	0.288335	0.290022	0.290022	0.290022	0.290022	0.290022	0.290022	0.290022	0.290022	0.290022	0.290022	0.290022	0.290022	0.290022	0.289618	0.290022
0.289949	0.289949	0.289949	0.289949	0.289949	0.289949	0.287748	0.287748	0.287748	0.287748	0.287748	0.287748	0.289949	0.289949	0.289949	0.289949	0.289949	0.289949	0.289949	0.289949	0.289949	0.289949	0.289949	0.289949	0.289949	0.288555	0.289949
0.288775	0.288775	0.288775	0.288775	0.288775	0.288775	0.288958	0.288958	0.288958	0.288958	0.288958	0.288958	0.288078	0.287674	0.287674	0.287674	0.288078	0.287674	0.288225	0.287674	0.288078	0.287674	0.287674	0.287674	0.288078	0.289215	0.288225
0.436537	0.436537	0.436537	0.436537	0.436537	0.436537	0.524578	0.524578	0.524578	0.524578	0.524578	0.524578	0.660308	0.674982	0.674982	0.674982	0.660308	0.674982	0.528247	0.674982	0.660308	0.674982	0.674982	0.674982	0.660308	0.638298	0.528247
0.469552	0.469552	0.469552	0.469552	0.469552	0.469552	0.590609	0.590609	0.590609	0.590609	0.590609	0.590609	0.568599	0.601614	0.601614	0.601614	0.568599	0.601614	0.619956	0.601614	0.568599	0.601614	0.601614	0.601614	0.568599	0.663977	0.619956
0.480558	0.480558	0.480558	0.480558	0.480558	0.480558	0.029347	0.029347	0.029347	0.029347	0.029347	0.029347	-0.102715	0	0	0	-0.102715	0	0.469552	0	-0.102715	0	0	0	-0.102715	0.840059	0.469552
0.286867	0.286867	0.286867	0.286867	0.286867	0.286867	0.290536	0.290536	0.290536	0.290536	0.290536	0.290536	0.289435	0.288335	0.288335	0.288335	0.289435	0.288335	0.289435	0.288335	0.289435	0.288335	0.288335	0.288335	0.289435	0.289435	0.289435
0.292737	0.292737	0.292737	0.292737	0.292737	0.292737	0.288701	0.288701	0.288701	0.288701	0.288701	0.288701	0.294204	0.289068	0.289068	0.289068	0.294204	0.289068	0.288701	0.289068	0.294204	0.289068	0.289068	0.289068	0.294204	0.289435	0.288701
0.288665	0.288665	0.288665	0.288665	0.288665	0.288665	0.290462	0.290462	0.290462	0.290462	0.290462	0.290462	0.29226	0.289508	0.289508	0.289508	0.29226	0.289508	0.289729	0.289508	0.29226	0.289508	0.289508	0.289508	0.29226	0.289949	0.289729
0.286794	0.286794	0.286794	0.286794	0.286794	0.286794	0.286647	0.286647	0.286647	0.286647	0.286647	0.286647	0.284703	0.285767	0.285767	0.285767	0.284703	0.285767	0.285987	0.285767	0.284703	0.285767	0.285767	0.285767	0.284703	0.28672	0.285987
0.2854	0.2854	0.2854	0.2854	0.2854	0.2854	0.286097	0.286097	0.286097	0.286097	0.286097	0.286097	0.287454	0.28628	0.28628	0.28628	0.287454	0.28628	0.284483	0.28628	0.287454	0.28628	0.28628	0.28628	0.287454	0.286464	0.284483
1	1	1	1	1	1	0.984226	0.984226	0.984226	0.984226	0.984226	0.984226	0.795304	0.705796	0.705796	0.705796	0.795304	0.705796	0.863903	0.705796	0.795304	0.705796	0.705796	0.705796	0.795304	0.884079	0.863903
0.290939	0.290939	0.290939	0.290939	0.290939	0.290939	0.288408	0.288408	0.288408	0.288408	0.288408	0.288408	0.289839	0.293177	0.293177	0.293177	0.289839	0.293177	0.293654	0.293177	0.289839	0.293177	0.293177	0.293177	0.289839	0.289508	0.293654
0.286134	0.286134	0.286134	0.286134	0.286134	0.286134	0.293793	0.293793	0.293793	0.293793	0.293793	0.293793	0.286134	0.298529	0.298529	0.298529	0.286134	0.298529	0.29055	0.298529	0.286134	0.298529	0.298529	0.298529	0.286134	0.293756	0.29055
0.297616	0.297616	0.297616	0.297616	0.297616	0.297616	0.287124	0.287124	0.287124	0.287124	0.287124	0.287124	0.289582	0.289582	0.289582	0.289582	0.289582	0.289582	0.287858	0.289582	0.289582	0.289582	0.289582	0.289582	0.289582	0.3365	0.287858
0.28562	0.28562	0.28562	0.28562	0.28562	0.28562	0.28628	0.28628	0.28628	0.28628	0.28628	0.28628	0.28606	0.28617	0.28617	0.28617	0.28606	0.28617	0.285913	0.28617	0.28606	0.28617	0.28617	0.28617	0.28606	0.285877	0.285913
0.28474	0.28474	0.28474	0.28474	0.28474	0.28474	0.285767	0.285767	0.285767	0.285767	0.285767	0.285767	0.288004	0.287344	0.287344	0.287344	0.288004	0.287344	0.28529	0.287344	0.288004	0.287344	0.287344	0.287344	0.288004	0.285326	0.28529
0.297506	0.297506	0.297506	0.297506	0.297506	0.297506	0.304109	0.304109	0.304109	0.304109	0.304109	0.304109	0.312179	0.30631	0.30631	0.30631	0.312179	0.30631	0.293837	0.30631	0.312179	0.30631	0.30631	0.30631	0.312179	0.305209	0.293837
0.289288	0.289288	0.289288	0.289288	0.289288	0.289288	0.289435	0.289435	0.289435	0.289435	0.289435	0.289435	0.291012	0.290756	0.290756	0.290756	0.291012	0.290756	0.291012	0.290756	0.291012	0.290756	0.290756	0.290756	0.291012	0.287784	0.291012
0.287968	0.287968	0.287968	0.287968	0.287968	0.287968	0.290169	0.290169	0.290169	0.290169	0.290169	0.290169	0.288701	0.291269	0.291269	0.291269	0.288701	0.291269	0.289802	0.291269	0.288701	0.291269	0.291269	0.291269	0.288701	0.288701	0.289802
0.291746	0.291746	0.291746	0.291746	0.291746	0.291746	0.289545	0.289545	0.289545	0.289545	0.289545	0.289545	0.288371	0.287894	0.287894	0.287894	0.288371	0.287894	0.289545	0.287894	0.288371	0.287894	0.287894	0.287894	0.288371	0.292773	0.289545
0.287949	0.287949	0.287949	0.287949	0.287949	0.287949	0.288298	0.288298	0.288298	0.288298	0.288298	0.288298	0.288588	0.288452	0.288452	0.288452	0.288588	0.288452	0.288313	0.288452	0.288588	0.288452	0.288452	0.288452	0.288588	0.288202	0.288313
0.286134	0.286134	0.286134	0.286134	0.286134	0.286134	0.286134	0.286134	0.286134	0.286134	0.286134	0.286134	0.289802	0.289802	0.289802	0.289802	0.289802	0.289802	0.286134	0.289802	0.289802	0.289802	0.289802	0.289802	0.289802	0.286134	0.286134
0.28507	0.28507	0.28507	0.28507	0.28507	0.28507	0.28639	0.28639	0.28639	0.28639	0.28639	0.28639	0.286977	0.286831	0.286831	0.286831	0.286977	0.286831	0.285987	0.286831	0.286977	0.286831	0.286831	0.286831	0.286977	0.284886	0.285987
0.289949	0.289949	0.289949	0.289949	0.289949	0.289949	0.290352	0.290352	0.290352	0.290352	0.290352	0.290352	0.291306	0.290499	0.290499	0.290499	0.291306	0.290499	0.290352	0.290499	0.291306	0.290499	0.290499	0.290499	0.291306	0.290059	0.290352
0.289545	0.289545	0.289545	0.289545	0.289545	0.289545	0.290205	0.290205	0.290205	0.290205	0.290205	0.290205	0.289508	0.289032	0.289032	0.289032	0.289508	0.289032	0.292186	0.289032	0.289508	0.289032	0.289032	0.289032	0.289508	0.288481	0.292186
0.287564	0.287564	0.287564	0.287564	0.287564	0.287564	0.288078	0.288114	0.288114	0.288114	0.288114	0.288114	0.289215	0.288298	0.288298	0.288298	0.288298	0.288298	0.289215	0.288298	0.288298	0.288298	0.288298	0.288298	0.288298	0.289215	0.289215
0.777696	0.777696	0.777696	0.777696	0.777696	0.777696	0.726339	0.641966	0.641966	0.641966	0.641966	0.641966	0.638298	0.436537	0.436537	0.436537	0.436537	0.436537	0.638298	0.436537	0.436537	0.436537	0.436537	0.436537	0.436537	0.638298	0.638298
0.667645	0.667645	0.667645	0.667645	0.667645	0.667645	0.715334	0.67865	0.67865	0.67865	0.67865	0.67865	0.663977	0.473221	0.473221	0.473221	0.473221	0.473221	0.663977	0.473221	0.473221	0.473221	0.473221	0.473221	0.473221	0.663977	0.663977
0.0146735	0.0146735	0.0146735	0.0146735	0.0146735	0.0146735	0.029347	0.146735	0.146735	0.146735	0.146735	0.146735	0.840059	0.979457	0.979457	0.979457	0.979457	0.979457	0.840059	0.979457	0.979457	0.979457	0.979457	0.979457	0.979457	0.840059	0.840059
0.290536	0.290536	0.290536	0.290536	0.290536	0.290536	0.290169	0.288335	0.288335	0.288335	0.288335	0.288335	0.289435	0.289802	0.289802	0.289802	0.289802	0.289802	0.289435	0.289802	0.289802	0.289802	0.289802	0.289802	0.289802	0.289435	0.289435
0.288701	0.288701	0.288701	0.288701	0.288701	0.288701	0.288701	0.289068	0.289068	0.289068	0.289068	0.289068	0.289435	0.287968	0.287968	0.287968	0.287968	0.287968	0.289435	0.287968	0.287968	0.287968	0.287968	0.287968	0.287968	0.289435	0.289435
0.288481	0.288481	0.288481	0.288481	0.288481	0.288481	0.288701	0.288995	0.288995	0.288995	0.288995	0.288995	0.289949	0.290499	0.290499	0.290499	0.290499	0.290499	0.289949	0.290499	0.290499	0.290499	0.290499	0.290499	0.290499	0.289949	0.289949
0.285143	0.285143	0.285143	0.285143	0.285143	0.285143	0.285693	0.286134	0.286134	0.286134	0.286134	0.286134	0.28672	0.286427	0.286427	0.286427	0.286427	0.286427	0.28672	0.286427	0.286427	0.286427	0.286427	0.286427	0.286427	0.28672	0.28672
0.285913	0.285913	0.285913	0.285913	0.285913	0.285913	0.28485	0.285987	0.285987	0.285987	0.285987	0.285987	0.286464	0.287381	0.287381	0.287381	0.287381	0.287381	0.286464	0.287381	0.287381	0.287381	0.287381	0.287381	0.287381	0.286464	0.286464
0.735143	0.735143	0.735143	0.735143	0.735143	0.735143	0.631695	0.724872	0.724872	0.724872	0.724872	0.724872	0.884079	0.98606	0.98606	0.98606	0.98606	0.98606	0.884079	0.98606	0.98606	0.98606	0.98606	0.98606	0.98606	0.884079	0.884079
0.297652	0.297652	0.297652	0.297652	0.297652	0.297652	0.289839	0.289508	0.289508	0.289508	0.289508	0.289508	0.289508	0.289288	0.289288	0.289288	0.289288	0.289288	0.289508	0.289288	0.289288	0.289288	0.289288	0.289288	0.289288	0.289508	0.289508
0.291629	0.291629	0.291629	0.291629	0.291629	0.291629	0.290128	0.292487	0.292487	0.292487	0.292487	0.292487	0.293756	0.291034	0.291034	0.291034	0.291034	0.291034	0.293756	0.291034	0.291034	0.291034	0.291034	0.291034	0.291034	0.293756	0.293756
0.294607	0.294607	0.294607	0.294607	0.294607	0.294607	0.306603	0.303302	0.303302	0.303302	0.303302	0.303302	0.3365	0.326449	0.326449	0.326449	0.326449	0.326449	0.3365	0.326449	0.326449	0.326449	0.326449	0.326449	0.326449	0.3365	0.3365
0.285767	0.285767	0.285767	0.285767	0.285767	0.285767	0.285437	0.285987	0.285987	0.285987	0.285987	0.285987	0.285877	0.286317	0.286317	0.286317	0.286317	0.286317	0.285877	0.286317	0.286317	0.286317	0.286317	0.286317	0.286317	0.285877	0.285877
0.286464	0.286464	0.286464	0.286464	0.286464	0.286464	0.285767	0.285877	0.285877	0.285877	0.285877	0.285877	0.285326	0.286023	0.286023	0.286023	0.286023	0.286023	0.285326	0.286023	0.286023	0.286023	0.286023	0.286023	0.286023	0.285326	0.285326
0.300807	0.300807	0.300807	0.300807	0.300807	0.300807	0.310345	0.305576	0.305576	0.305576	0.305576	0.305576	0.305209	0.30044	0.30044	0.30044	0.30044	0.30044	0.305209	0.30044	0.30044	0.30044	0.30044	0.30044	0.30044	0.305209	0.305209
0.296148	0.296148	0.296148	0.296148	0.296148	0.296148	0.290389	0.289692	0.289692	0.289692	0.289692	0.289692	0.287784	0.290536	0.290536	0.290536	0.290536	0.290536	0.287784	0.290536	0.290536	0.290536	0.290536	0.290536	0.290536	0.287784	0.287784
0.291636	0.291636	0.291636	0.291636	0.291636	0.291636	0.289435	0.293837	0.293837	0.293837	0.293837	0.293837	0.288701	0.290536	0.290536	0.290536	0.290536	0.290536	0.288701	0.290536	0.290536	0.290536	0.290536	0.290536	0.290536	0.288701	0.288701
0.288335	0.288335	0.288335	0.288335	0.288335	0.288335	0.289142	0.290242	0.290242	0.290242	0.290242	0.290242	0.292773	0.290719	0.290719	0.290719	0.290719	0.290719	0.292773	0.290719	0.290719	0.290719	0.290719	0.290719	0.290719	0.292773	0.292773
0.287927	0.287927	0.287927	0.287927	0.287927	0.287927	0.288672	0.288749	0.288749	0.288749	0.288749	0.288749	0.288202	0.28825	0.28825	0.28825	0.28825	0.28825	0.288202	0.28825	0.28825	0.28825	0.28825	0.28825	0.28825	0.288202	0.288202
0.286134	0.286134	0.286134	0.286134	0.286134	0.286134	0.286134	0.286134	0.286134	0.286134	0.286134	0.286134	0.286134	0.286134	0.286134	0.286134	0.286134	0.286134	0.286134	0.286134	0.286134	0.286134	0.286134	0.286134	0.286134	0.286134	0.286134
0.28661	0.28661	0.28661	0.28661	0.28661	0.28661	0.286574	0.286244	0.286244	0.286244	0.286244	0.286244	0.284886	0.28474	0.28474	0.28474	0.28474	0.28474	0.284886	0.28474	0.28474	0.28474	0.28474	0.28474	0.28474	0.284886	0.284886
0.289032	0.289032	0.289032	0.289032	0.289032	0.289032	0.288665	0.289325	0.289325	0.289325	0.289325	0.289325	0.290059	0.290022	0.290022	0.290022	0.290022	0.290022	0.290059	0.290022	0.290022	0.290022	0.290022	0.290022	0.290022	0.290059	0.290059
0.291233	0.291233	0.291233	0.291233	0.291233	0.291233	0.288481	0.289142	0.289142	0.289142	0.289142	0.289142	0.288481	0.289949	0.289949	0.289949	0.289949	0.289949	0.288481	0.289949	0.289949	0.289949	0.289949	0.289949	0.289949	0.288481	0.288481
0.288958	0.288958	0.288958	0.288958	0.288958	0.288958	0.288958	0.288958	0.288958	0.288958	0.288958	0.288958	0.288775	0.288225	0.288775	0.288775	0.288775	0.288775	0.288775	0.288775	0.288225	0.288225	0.288775	0.288225	0.288225	0.288775	0.288775
0.524578	0.524578	0.524578	0.524578	0.524578	0.524578	0.524578	0.524578	0.524578	0.524578	0.524578	0.524578	0.436537	0.528247	0.436537	0.436537	0.436537	0.436537	0.436537	0.436537	0.528247	0.528247	0.436537	0.528247	0.528247	0.436537	0.436537
0.590609	0.590609	0.590609	0.590609	0.590609	0.590609	0.590609	0.590609	0.590609	0.590609	0.590609	0.590609	0.469552	0.619956	0.469552	0.469552	0.469552	0.469552	0.469552	0.469552	0.619956	0.619956	0.469552	0.619956	0.619956	0.469552	0.469552
0.029347	0.029347	0.029347	0.029347	0.029347	0.029347	0.029347	0.029347	0.029347	0.029347	0.029347	0.029347	0.480558	0.469552	0.480558	0.480558	0.480558	0.480558	0.480558	0.480558	0.469552	0.469552	0.480558	0.469552	0.469552	0.480558	0.480558
0.290536	0.290536	0.290536	0.290536	0.290536	0.290536	0.290536	0.290536	0.290536	0.290536	0.290536	0.290536	0.286867	0.289435	0.286867	0.286867	0.286867	0.286867	0.286867	0.286867	0.289435	0.289435	0.286867	0.289435	0.289435	0.286867	0.286867
0.288701	0.288701	0.288701	0.288701	0.288701	0.288701	0.288701	0.288701	0.288701	0.288701	0.288701	0.288701	0.292737	0.288701	0.292737	0.292737	0.292737	0.292737	0.292737	0.292737	0.288701	0.288701	0.292737	0.288701	0.288701	0.292737	0.292737
0.290462	0.290462	0.290462	0.290462	0.290462	0.290462	0.290462	0.290462	0.290462	0.290462	0.290462	0.290462	0.288665	0.289729	0.288665	0.288665	0.288665	0.288665	0.288665	0.288665	0.289729	0.289729	0.288665	0.289729	0.289729	0.288665	0.288665
0.286647	0.286647	0.286647	0.286647	0.286647	0.286647	0.286647	0.286647	0.286647	0.286647	0.286647	0.286647	0.286794	0.285987	0.286794	0.286794	0.286794	0.286794	0.286794	0.286794	0.285987	0.285987	0.286794	0.285987	0.285987	0.286794	0.286794
0.286097	0.286097	0.286097	0.286097	0.286097	0.286097	0.286097	0.286097	0.286097	0.286097	0.286097	0.286097	0.2854	0.284483	0.2854	0.2854	0.2854	0.2854	0.2854	0.2854	0.284483	0.284483	0.2854	0.284483	0.284483	0.2854	0.2854
0.984226	0.984226	0.984226	0.984226	0.984226	0.984226	0.984226	0.984226	0.984226	0.984226	0.984226	0.984226	1	0.863903	1	1	1	1	1	1	0.863903	0.863903	1	0.863903	0.863903	1	1
0.288408	0.288408	0.288408	0.288408	0.288408	0.288408	0.288408	0.288408	0.288408	0.288408	0.288408	0.288408	0.290939	0.293654	0.290939	0.290939	0.290939	0.290939	0.290939	0.290939	0.293654	0.293654	0.290939	0.293654	0.293654	0.290939	0.290939
0.293793	0.293793	0.293793	0.293793	0.293793	0.293793	0.293793	0.293793	0.293793	0.293793	0.293793	0.293793	0.286134	0.29055	0.286134	0.286134	0.286134	0.286134	0.286134	0.286134	0.29055	0.29055	0.286134	0.29055	0.29055	0.286134	0.286134
0.287124	0.287124	0.287124	0.287124	0.287124	0.287124	0.287124	0.287124	0.287124	0.287124	0.287124	0.287124	0.297616	0.287858	0.297616	0.297616	0.297616	0.297616	0.297616	0.297616	0.287858	0.287858	0.297616	0.287858	0.287858	0.297616	0.297616
0.28628	0.28628	0.28628	0.28628	0.28628	0.28628	0.28628	0.28628	0.28628	0.28628	0.28628	0.28628	0.28562	0.285913	0.28562	0.28562	0.28562	0.28562	0.28562	0.28562	0.285913	0.285913	0.28562	0.285913	0.285913	0.28562	0.28562
0.285767	0.285767	0.285767	0.285767	0.285767	0.285767	0.285767	0.285767	0.285767	0.285767	0.285767	0.285767	0.28474	0.28529	0.28474	0.28474	0.28474	0.28474	0.28474	0.28474	0.28529	0.28529	0.28474	0.28529	0.28529	0.28474	0.28474
0.304109	0.304109	0.304109	0.304109	0.304109	0.304109	0.304109	0.304109	0.304109	0.304109	0.304109	0.304109	0.297506	0.293837	0.297506	0.297506	0.297506	0.297506	0.297506	0.297506	0.293837	0.293837	0.297506	0.293837	0.293837	0.297506	0.297506
0.289435	0.289435	0.289435	0.289435	0.289435	0.289435	0.289435	0.289435	0.289435	0.289435	0.289435	0.289435	0.289288	0.291012	0.289288	0.289288	0.289288	0.289288	0.289288	0.289288	0.291012	0.291012	0.289288	0.291012	0.291012	0.289288	0.289288
0.290169	0.290169	0.290169	0.290169	0.290169	0.290169	0.290169	0.290169	0.290169	0.290169	0.290169	0.290169	0.287968	0.289802	0.287968	0.287968	0.287968	0.287968	0.287968	0.287968	0.289802	0.289802	0.287968	0.289802	0.289802	0.287968	0.287968
0.289545	0.289545	0.289545	0.289545	0.289545	0.289545	0.289545	0.289545	0.289545	0.289545	0.289545	0.289545	0.291746	0.289545	0.291746	0.291746	0.291746	0.291746	0.291746	0.291746	0.289545	0.289545	0.291746	0.289545	0.289545	0.291746	0.291746
0.288298	0.288298	0.288298	0.288298	0.288298	0.288298	0.288298	0.288298	0.288298	0.288298	0.288298	0.288298	0.287949	0.288313	0.287949	0.287949	0.287949	0.287949	0.287949	0.287949	0.288313	0.288313	0.287949	0.288313	0.288313	0.287949	0.287949
0.286134	0.286134	0.286134	0.286134	0.286134	0.286134	0.286134	0.286134	0.286134	0.286134	0.286134	0.286134	0.286134	0.286134	0.286134	0.286134	0.286134	0.286134	0.286134	0.286134	0.286134	0.286134	0.286134	0.286134	0.286134	0.286134	0.286134
0.28639	0.28639	0.28639	0.28639	0.28639	0.28639	0.28639	0.28639	0.28639	0.28639	0.28639	0.28639	0.28507	0.285987	0.28507	0.28507	0.28507	0.28507	0.28507	0.28507	0.285987	0.285987	0.28507	0.285987	0.285987	0.28507	0.28507
0.290352	0.290352	0.290352	0.290352	0.290352	0.290352	0.290352	0.290352	0.290352	0.290352	0.290352	0.290352	0.289949	0.290352	0.289949	0.289949	0.289949	0.289949	0.289949	0.289949	0.290352	0.290352	0.289949	0.290352	0.290352	0.289949	0.289949
0.290205	0.290205	0.290205	0.290205	0.290205	0.290205	0.290205	0.290205	0.290205	0.290205	0.290205	0.290205	0.289545	0.292186	0.289545	0.289545	0.289545	0.289545	0.289545	0.289545	0.292186	0.292186	0.289545	0.292186	0.292186	0.289545	0.289545
0.288298	0.288298	0.288298	0.288298	0.288298	0.288298	0.288078	0.288078	0.288078	0.288078	0.288078	0.288078	0.288445	0.288445	0.288445	0.288445	0.288445	0.288445	0.288445	0.288445	0.289508	0.288445	0.288445	0.289508	0.289655	0.289655	0.289508
0.436537	0.436537	0.436537	0.436537	0.436537	0.436537	0.660308	0.660308	0.660308	0.660308	0.660308	0.660308	0.557594	0.557594	0.557594	0.557594	0.557594	0.557594	0.557594	0.557594	0.432869	0.557594	0.557594	0.432869	0.652971	0.652971	0.432869
0.473221	0.473221	0.473221	0.473221	0.473221	0.473221	0.568599	0.568599	0.568599	0.568599	0.568599	0.568599	0.645635	0.645635	0.645635	0.645635	0.645635	0.645635	0.645635	0.645635	0.484226	0.645635	0.645635	0.484226	0.652971	0.652971	0.484226
0.979457	0.979457	0.979457	0.979457	0.979457	0.979457	-0.102715	-0.102715	-0.102715	-0.102715	-0.102715	-0.102715	0.737344	0.737344	0.737344	0.737344	0.737344	0.737344	0.737344	0.737344	0.818048	0.737344	0.737344	0.818048	0.344828	0.344828	0.818048
0.289802	0.289802	0.289802	0.289802	0.289802	0.289802	0.289435	0.289435	0.289435	0.289435	0.289435	0.289435	0.289068	0.289068	0.289068	0.289068	0.289068	0.289068	0.289068	0.289068	0.290169	0.289068	0.289068	0.290169	0.291269	0.291269	0.290169
0.287968	0.287968	0.287968	0.287968	0.287968	0.287968	0.294204	0.294204	0.294204	0.294204	0.294204	0.294204	0.290169	0.290169	0.290169	0.290169	0.290169	0.290169	0.290169	0.290169	0.289435	0.290169	0.290169	0.289435	0.290536	0.290536	0.289435
0.290499	0.290499	0.290499	0.290499	0.290499	0.290499	0.29226	0.29226	0.29226	0.29226	0.29226	0.29226	0.289729	0.289729	0.289729	0.289729	0.289729	0.289729	0.289729	0.289729	0.291123	0.289729	0.289729	0.291123	0.291379	0.291379	0.291123
0.286427	0.286427	0.286427	0.286427	0.286427	0.286427	0.284703	0.284703	0.284703	0.284703	0.284703	0.284703	0.287197	0.287197	0.287197	0.287197	0.287197	0.287197	0.287197	0.287197	0.284043	0.287197	0.287197	0.284043	0.28562	0.28562	0.284043
0.287381	0.287381	0.287381	0.287381	0.287381	0.287381	0.287454	0.287454	0.287454	0.287454	0.287454	0.287454	0.286794	0.286794	0.286794	0.286794	0.286794	0.286794	0.286794	0.286794	0.287014	0.286794	0.286794	0.287014	0.286427	0.286427	0.287014
0.98606	0.98606	0.98606	0.98606	0.98606	0.98606	0.795304	0.795304	0.795304	0.795304	0.795304	0.795304	0.793103	0.793103	0.793103	0.793103	0.793103	0.793103	0.793103	0.793103	0.884446	0.793103	0.793103	0.884446	0.61372	0.61372	0.884446
0.289288	0.289288	0.289288	0.289288	0.289288	0.289288	0.289839	0.289839	0.289839	0.289839	0.289839	0.289839	0.289325	0.289325	0.289325	0.289325	0.289325	0.289325	0.289325	0.289325	0.287491	0.289325	0.289325	0.287491	0.288481	0.288481	0.287491
0.291034	0.291034	0.291034	0.291034	0.291034	0.291034	0.286134	0.286134	0.286134	0.286134	0.286134	0.286134	0.289604	0.289604	0.289604	0.289604	0.289604	0.289604	0.289604	0.289604	0.287652	0.289604	0.289604	0.287652	0.287337	0.287337	0.287652
0.326449	0.326449	0.326449	0.326449	0.326449	0.326449	0.289582	0.289582	0.289582	0.289582	0.289582	0.289582	0.331731	0.331731	0.331731	0.331731	0.331731	0.331731	0.331731	0.331731	0.347175	0.331731	0.331731	0.347175	0.32047	0.32047	0.347175
0.286317	0.286317	0.286317	0.286317	0.286317	0.286317	0.28606	0.28606	0.28606	0.28606	0.28606	0.28606	0.286023	0.286023	0.286023	0.286023	0.286023	0.286023	0.286023	0.286023	0.286317	0.286023	0.286023	0.286317	0.286574	0.286574	0.286317
0.286023	0.286023	0.286023	0.286023	0.286023	0.286023	0.288004	0.288004	0.288004	0.288004	0.288004	0.288004	0.286097	0.286097	0.286097	0.286097	0.286097	0.286097	0.286097	0.286097	0.287638	0.286097	0.286097	0.287638	0.288481	0.288481	0.287638
0.30044	0.30044	0.30044	0.30044	0.30044	0.30044	0.312179	0.312179	0.312179	0.312179	0.312179	0.312179	0.311079	0.311079	0.311079	0.311079	0.311079	0.311079	0.311079	0.311079	0.317682	0.311079	0.311079	0.317682	0.315114	0.315114	0.317682
0.290536	0.290536	0.290536	0.290536	0.290536	0.290536	0.291012	0.291012	0.291012	0.291012	0.291012	0.291012	0.288481	0.288481	0.288481	0.288481	0.288481	0.288481	0.288481	0.288481	0.289655	0.288481	0.288481	0.289655	0.287234	0.287234	0.289655
0.290536	0.290536	0.290536	0.290536	0.290536	0.290536	0.288701	0.288701	0.288701	0.288701	0.288701	0.288701	0.289802	0.289802	0.289802	0.289802	0.289802	0.289802	0.289802	0.289802	0.287968	0.289802	0.289802	0.287968	0.288701	0.288701	0.287968
0.290719	0.290719	0.290719	0.290719	0.290719	0.290719	0.288371	0.288371	0.288371	0.288371	0.288371	0.288371	0.292773	0.292773	0.292773	0.292773	0.292773	0.292773	0.292773	0.292773	0.290902	0.292773	0.292773	0.290902	0.289508	0.289508	0.290902
0.28825	0.28825	0.28825	0.28825	0.28825	0.28825	0.288588	0.288588	0.288588	0.288588	0.288588	0.288588	0.288074	0.288074	0.288074	0.288074	0.288074	0.288074	0.288074	0.288074	0.288118	0.288074	0.288074	0.288118	0.288654	0.288654	0.288118
0.286134	0.286134	0.286134	0.286134	0.286134	0.286134	0.289802	0.289802	0.289802	0.289802	0.289802	0.289802	0.286134	0.286134	0.286134	0.286134	0.286134	0.286134	0.286134	0.286134	0.286134	0.286134	0.286134	0.286134	0.286134	0.286134	0.286134
0.28474	0.28474	0.28474	0.28474	0.28474	0.28474	0.286977	0.286977	0.286977	0.286977	0.286977	0.286977	0.28507	0.28507	0.28507	0.28507	0.28507	0.28507	0.28507	0.28507	0.284776	0.28507	0.28507	0.284776	0.285987	0.285987	0.284776
0.290022	0.290022	0.290022	0.290022	0.290022	0.290022	0.291306	0.291306	0.291306	0.291306	0.291306	0.291306	0.289435	0.289435	0.289435	0.289435	0.289435	0.289435	0.289435	0.289435	0.289618	0.289435	0.289435	0.289618	0.289582	0.289582	0.289618
0.289949	0.289949	0.289949	0.289949	0.289949	0.289949	0.289508	0.289508	0.289508	0.289508	0.289508	0.289508	0.288078	0.288078	0.288078	0.288078	0.288078	0.288078	0.288078	0.288078	0.288555	0.288078	0.288078	0.288555	0.288958	0.288958	0.288555
0.287674	0.287674	0.287674	0.287674	0.287674	0.287674	0.288445	0.289655	0.289655	0.289655	0.288445	0.289655	0.287674	0.287674	0.287674	0.287674	0.287674	0.287674	0.287674	0.287674	0.287674	0.287674	0.287674	0.287674	0.287674	0.287564	0.287674
0.674982	0.674982	0.674982	0.674982	0.674982	0.674982	0.557594	0.652971	0.652971	0.652971	0.557594	0.652971	0.674982	0.674982	0.674982	0.674982	0.674982	0.674982	0.674982	0.674982	0.674982	0.674982	0.674982	0.674982	0.674982	0.777696	0.674982
0.601614	0.601614	0.601614	0.601614	0.601614	0.601614	0.645635	0.652971	0.652971	0.652971	0.645635	0.652971	0.601614	0.601614	0.601614	0.601614	0.601614	0.601614	0.601614	0.601614	0.601614	0.601614	0.601614	0.601614	0.601614	0.667645	0.601614
0	0	0	0	0	0	0.737344	0.344828	0.344828	0.344828	0.737344	0.344828	0	0	0	0	0	0	0	0	0	0	0	0	0	0.0146735	0
0.288335	0.288335	0.288335	0.288335	0.288335	0.288335	0.289068	0.291269	0.291269	0.291269	0.289068	0.291269	0.288335	0.288335	0.288335	0.288335	0.288335	0.288335	0.288335	0.288335	0.288335	0.288335	0.288335	0.288335	0.288335	0.290536	0.288335
0.289068	0.289068	0.289068	0.289068	0.289068	0.289068	0.290169	0.290536	0.290536	0.290536	0.290169	0.290536	0.289068	0.289068	0.289068	0.289068	0.289068	0.289068	0.289068	0.289068	0.289068	0.289068	0.289068	0.289068	0.289068	0.288701	0.289068
0.289508	0.289508	0.289508	0.289508	0.289508	0.289508	0.289729	0.291379	0.291379	0.291379	0.289729	0.291379	0.289508	0.289508	0.289508	0.289508	0.289508	0.289508	0.289508	0.289508	0.289508	0.289508	0.289508	0.289508	0.289508	0.288481	0.289508
0.285767	0.285767	0.285767	0.285767	0.285767	0.285767	0.287197	0.28562	0.28562	0.28562	0.287197	0.28562	0.285767	0.285767	0.285767	0.285767	0.285767	0.285767	0.285767	0.285767	0.285767	0.285767	0.285767	0.285767	0.285767	0.285143	0.285767
0.28628	0.28628	0.28628	0.28628	0.28628	0.28628	0.286794	0.286427	0.286427	0.286427	0.286794	0.286427	0.28628	0.28628	0.28628	0.28628	0.28628	0.28628	0.28628	0.28628	0.28628	0.28628	0.28628	0.28628	0.28628	0.285913	0.28628
0.705796	0.705796	0.705796	0.705796	0.705796	0.705796	0.793103	0.61372	0.61372	0.61372	0.793103	0.61372	0.705796	0.705796	0.705796	0.705796	0.705796	0.705796	0.705796	0.705796	0.705796	0.705796	0.705796	0.705796	0.705796	0.735143	0.705796
0.293177	0.293177	0.293177	0.293177	0.293177	0.293177	0.289325	0.288481	0.288481	0.288481	0.289325	0.288481	0.293177	0.293177	0.293177	0.293177	0.293177	0.293177	0.293177	0.293177	0.293177	0.293177	0.293177	0.293177	0.293177	0.297652	0.293177
0.298529	0.298529	0.298529	0.298529	0.298529	0.298529	0.289604	0.287337	0.287337	0.287337	0.289604	0.287337	0.298529	0.298529	0.298529	0.298529	0.298529	0.298529	0.298529	0.298529	0.298529	0.298529	0.298529	0.298529	0.298529	0.291629	0.298529
0.289582	0.289582	0.289582	0.289582	0.289582	0.289582	0.331731	0.32047	0.32047	0.32047	0.331731	0.32047	0.289582	0.289582	0.289582	0.289582	0.289582	0.289582	0.289582	0.289582	0.289582	0.289582	0.289582	0.289582	0.289582	0.294607	0.289582
0.28617	0.28617	0.28617	0.28617	0.28617	0.28617	0.286023	0.286574	0.286574	0.286574	0.286023	0.286574	0.28617	0.28617	0.28617	0.28617	0.28617	0.28617	0.28617	0.28617	0.28617	0.28617	0.28617	0.28617	0.28617	0.285767	0.28617
0.287344	0.287344	0.287344	0.287344	0.287344	0.287344	0.286097	0.288481	0.288481	0.288481	0.286097	0.288481	0.287344	0.287344	0.287344	0.287344	0.287344	0.287344	0.287344	0.287344	0.287344	0.287344	0.287344	0.287344	0.287344	0.286464	0.287344
0.30631	0.30631	0.30631	0.30631	0.30631	0.30631	0.311079	0.315114	0.315114	0.315114	0.311079	0.315114	0.30631	0.30631	0.30631	0.30631	0.30631	0.30631	0.30631	0.30631	0.30631	0.30631	0.30631	0.30631	0.30631	0.300807	0.30631
0.290756	0.290756	0.290756	0.290756	0.290756	0.290756	0.288481	0.287234	0.287234	0.287234	0.288481	0.287234	0.290756	0.290756	0.290756	0.290756	0.290756	0.290756	0.290756	0.290756	0.290756	0.290756	0.290756	0.290756	0.290756	0.296148	0.290756
0.291269	0.291269	0.291269	0.291269	0.291269	0.291269	0.289802	0.288701	0.288701	0.288701	0.289802	0.288701	0.291269	0.291269	0.291269	0.291269	0.291269	0.291269	0.291269	0.291269	0.291269	0.291269	0.291269	0.291269	0.291269	0.291636	0.291269
0.287894	0.287894	0.287894	0.287894	0.287894	0.287894	0.292773	0.289508	0.289508	0.289508	0.292773	0.289508	0.287894	0.287894	0.287894	0.287894	0.287894	0.287894	0.287894	0.287894	0.287894	0.287894	0.287894	0.287894	0.287894	0.288335	0.287894
0.288452	0.288452	0.288452	0.288452	0.288452	0.288452	0.288074	0.288654	0.288654	0.288654	0.288074	0.288654	0.288452	0.288452	0.288452	0.288452	0.288452	0.288452	0.288452	0.288452	0.288452	0.288452	0.288452	0.288452	0.288452	0.287927	0.288452
0.289802	0.289802	0.289802	0.289802	0.289802	0.289802	0.286134	0.286134	0.286134	0.286134	0.286134	0.286134	0.289802	0.289802	0.289802	0.289802	0.289802	0.289802	0.289802	0.289802	0.289802	0.289802	0.289802	0.289802	0.289802	0.286134	0.289802
0.286831	0.286831	0.286831	0.286831	0.286831	0.286831	0.28507	0.285987	0.285987	0.285987	0.28507	0.285987	0.286831	0.286831	0.286831	0.286831	0.286831	0.286831	0.286831	0.286831	0.286831	0.286831	0.286831	0.286831	0.286831	0.28661	0.286831
0.290499	0.290499	0.290499	0.290499	0.290499	0.290499	0.289435	0.289582	0.289582	0.289582	0.289435	0.289582	0.290499	0.290499	0.290499	0.290499	0.290499	0.290499	0.290499	0.290499	0.290499	0.290499	0.290499	0.290499	0.290499	0.289032	0.290499
0.289032	0.289032	0.289032	0.289032	0.289032	0.289032	0.288078	0.288958	0.288958	0.288958	0.288078	0.288958	0.289032	0.289032	0.289032	0.289032	0.289032	0.289032	0.289032	0.289032	0.289032	0.289032	0.289032	0.289032	0.289032	0.291233	0.289032
0.288445	0.288445	0.288445	0.288445	0.288445	0.288445	0.288958	0.288958	0.288958	0.288958	0.288958	0.288958	0.288078	0.288078	0.288078	0.288078	0.288078	0.288078	0.288078	0.288078	0.288078	0.288078	0.288078	0.288078	0.288078	0.288078	0.288078
0.557594	0.557594	0.557594	0.557594	0.557594	0.557594	0.524578	0.524578	0.524578	0.524578	0.524578	0.524578	0.726339	0.726339	0.726339	0.726339	0.726339	0.726339	0.726339	0.726339	0.726339	0.726339	0.726339	0.726339	0.726339	0.726339	0.726339
0.645635	0.645635	0.645635	0.645635	0.645635	0.645635	0.590609	0.590609	0.590609	0.590609	0.590609	0.590609	0.715334	0.715334	0.715334	0.715334	0.715334	0.715334	0.715334	0.715334	0.715334	0.715334	0.715334	0.715334	0.715334	0.715334	0.715334
0.737344	0.737344	0.737344	0.737344	0.737344	0.737344	0.029347	0.029347	0.029347	0.029347	0.029347	0.029347	0.029347	0.029347	0.029347	0.029347	0.029347	0.029347	0.029347	0.029347	0.029347	0.029347	0.029347	0.029347	0.029347	0.029347	0.029347
0.289068	0.289068	0.289068	0.289068	0.289068	0.289068	0.290536	0.290536	0.290536	0.290536	0.290536	0.290536	0.290169	0.290169	0.290169	0.290169	0.290169	0.290169	0.290169	0.290169	0.290169	0.290169	0.290169	0.290169	0.290169	0.290169	0.290169
0.290169	0.290169	0.290169	0.290169	0.290169	0.290169	0.288701	0.288701	0.288701	0.288701	0.288701	0.288701	0.288701	0.288701	0.288701	0.288701	0.288701	0.288701	0.288701	0.288701	0.288701	0.288701	0.288701	0.288701	0.288701	0.288701	0.288701
0.289729	0.289729	0.289729	0.289729	0.289729	0.289729	0.290462	0.290462	0.290462	0.290462	0.290462	0.290462	0.288701	0.288701	0.288701	0.288701	0.288701	0.288701	0.288701	0.288701	0.288701	0.288701	0.288701	0.288701	0.288701	0.288701	0.288701
0.287197	0.287197	0.287197	0.287197	0.287197	0.287197	0.286647	0.286647	0.286647	0.286647	0.286647	0.286647	0.285693	0.285693	0.285693	0.285693	0.285693	0.285693	0.285693	0.285693	0.285693	0.285693	0.285693	0.285693	0.285693	0.285693	0.285693
0.286794	0.286794	0.286794	0.286794	0.286794	0.286794	0.286097	0.286097	0.286097	0.286097	0.286097	0.286097	0.28485	0.28485	0.28485	0.28485	0.28485	0.28485	0.28485	0.28485	0.28485	0.28485	0.28485	0.28485	0.28485	0.28485	0.28485
0.793103	0.793103	0.793103	0.793103	0.793103	0.793103	0.984226	0.984226	0.984226	0.984226	0.984226	0.984226	0.631695	0.631695	0.631695	0.631695	0.631695	0.631695	0.631695	0.631695	0.631695	0.631695	0.631695	0.631695	0.631695	0.631695	0.631695
0.289325	0.289325	0.289325	0.289325	0.289325	0.289325	0.288408	0.288408	0.288408	0.288408	0.288408	0.288408	0.289839	0.289839	0.289839	0.289839	0.289839	0.289839	0.289839	0.289839	0.289839	0.289839	0.289839	0.289839	0.289839	0.289839	0.289839
0.289604	0.289604	0.289604	0.289604	0.289604	0.289604	0.293793	0.293793	0.293793	0.293793	0.293793	0.293793	0.290128	0.290128	0.290128	0.290128	0.290128	0.290128	0.290128	0.290128	0.290128	0.290128	0.290128	0.290128	0.290128	0.290128	0.290128
0.331731	0.331731	0.331731	0.331731	0.331731	0.331731	0.287124	0.287124	0.287124	0.287124	0.287124	0.287124	0.306603	0.306603	0.306603	0.306603	0.306603	0.306603	0.306603	0.306603	0.306603	0.306603	0.306603	0.306603	0.306603	0.306603	0.306603
0.286023	0.286023	0.286023	0.286023	0.286023	0.286023	0.28628	0.28628	0.28628	0.28628	0.28628	0.28628	0.285437	0.285437	0.285437	0.285437	0.285437	0.285437	0.285437	0.285437	0.285437	0.285437	0.285437	0.285437	0.285437	0.285437	0.285437
0.286097	0.286097	0.286097	0.286097	0.286097	0.286097	0.285767	0.285767	0.285767	0.285767	0.285767	0.285767	0.285767	0.285767	0.285767	0.285767	0.285767	0.285767	0.285767	0.285767	0.285767	0.285767	0.285767	0.285767	0.285767	0.285767	0.285767
0.311079	0.311079	0.311079	0.311079	0.311079	0.311079	0.304109	0.304109	0.304109	0.304109	0.304109	0.304109	0.310345	0.310345	0.310345	0.310345	0.310345	0.310345	0.310345	0.310345	0.310345	0.310345	0.310345	0.310345	0.310345	0.310345	0.310345
0.288481	0.288481	0.288481	0.288481	0.288481	0.288481	0.289435	0.289435	0.289435	0.289435	0.289435	0.289435	0.290389	0.290389	0.290389	0.290389	0.290389	0.290389	0.290389	0.290389	0.290389	0.290389	0.290389	0.290389	0.290389	0.290389	0.290389
0.289802	0.289802	0.289802	0.289802	0.289802	0.289802	0.290169	0.290169	0.290169	0.290169	0.290169	0.290169	0.289435	0.289435	0.289435	0.289435	0.289435	0.289435	0.289435	0.289435	0.289435	0.289435	0.289435	0.289435	0.289435	0.289435	0.289435
0.292773	0.292773	0.292773	0.292773	0.292773	0.292773	0.289545	0.289545	0.289545	0.289545	0.289545	0.289545	0.289142	0.289142	0.289142	0.289142	0.289142	0.289142	0.289142	0.289142	0.289142	0.289142	0.289142	0.289142	0.289142	0.289142	0.289142
0.288074	0.288074	0.288074	0.288074	0.288074	0.288074	0.288298	0.288298	0.288298	0.288298	0.288298	0.288298	0.288672	0.288672	0.288672	0.288672	0.288672	0.288672	0.288672	0.288672	0.288672	0.288672	0.288672	0.288672	0.288672	0.288672	0.288672
0.286134	0.286134	0.286134	0.286134	0.286134	0.286134	0.286134	0.286134	0.286134	0.286134	0.286134	0.286134	0.286134	0.286134	0.286134	0.286134	0.286134	0.286134	0.286134	0.286134	0.286134	0.286134	0.286134	0.286134	0.286134	0.286134	0.286134
0.28507	0.28507	0.28507	0.28507	0.28507	0.28507	0.28639	0.28639	0.28639	0.28639	0.28639	0.28639	0.286574	0.286574	0.286574	0.286574	0.286574	0.286574	0.286574	0.286574	0.286574	0.286574	0.286574	0.286574	0.286574	0.286574	0.286574
0.289435	0.289435	0.289435	0.289435	0.289435	0.289435	0.290352	0.290352	0.290352	0.290352	0.290352	0.290352	0.288665	0.288665	0.288665	0.288665	0.288665	0.288665	0.288665	0.288665	0.288665	0.288665	0.288665	0.288665	0.288665	0.288665	0.288665
0.288078	0.288078	0.288078	0.288078	0.288078	0.288078	0.290205	0.290205	0.290205	0.290205	0.290205	0.290205	0.288481	0.288481	0.288481	0.288481	0.288481	0.288481	0.288481	0.288481	0.288481	0.288481	0.288481	0.288481	0.288481	0.288481	0.288481
0.288298	0.288298	0.288298	0.288298	0.288298	0.288298	0.288078	0.288078	0.288078	0.288078	0.288078	0.288078	0.286134	0.286134	0.286134	0.286134	0.286134	0.286134	0.286134	0.286134	0.286134	0.286134	0.286134	0.286134	0.286134	0.286134	0.286134
0.436537	0.436537	0.436537	0.436537	0.436537	0.436537	0.726339	0.726339	0.726339	0.726339	0.726339	0.726339	0.465884	0.465884	0.465884	0.465884	0.465884	0.465884	0.465884	0.465884	0.465884	0.465884	0.465884	0.465884	0.465884	0.465884	0.465884
0.473221	0.473221	0.473221	0.473221	0.473221	0.473221	0.715334	0.715334	0.715334	0.715334	0.715334	0.715334	0.469552	0.469552	0.469552	0.469552	0.469552	0.469552	0.469552	0.469552	0.469552	0.469552	0.469552	0.469552	0.469552	0.469552	0.469552
0.979457	0.979457	0.979457	0.979457	0.979457	0.979457	0.029347	0.029347	0.029347	0.029347	0.029347	0.029347	0.238445	0.238445	0.238445	0.238445	0.238445	0.238445	0.238445	0.238445	0.238445	0.238445	0.238445	0.238445	0.238445	0.238445	0.238445
0.289802	0.289802	0.289802	0.289802	0.289802	0.289802	0.290169	0.290169	0.290169	0.290169	0.290169	0.290169	0.288335	0.288335	0.288335	0.288335	0.288335	0.288335	0.288335	0.288335	0.288335	0.288335	0.288335	0.288335	0.288335	0.288335	0.288335
0.287968	0.287968	0.287968	0.287968	0.287968	0.287968	0.288701	0.288701	0.288701	0.288701	0.288701	0.288701	0.287234	0.287234	0.287234	0.287234	0.287234	0.287234	0.287234	0.287234	0.287234	0.287234	0.287234	0.287234	0.287234	0.287234	0.287234
0.290499	0.290499	0.290499	0.290499	0.290499	0.290499	0.288701	0.288701	0.288701	0.288701	0.288701	0.288701	0.287821	0.287821	0.287821	0.287821	0.287821	0.287821	0.287821	0.287821	0.287821	0.287821	0.287821	0.287821	0.287821	0.287821	0.287821
0.286427	0.286427	0.286427	0.286427	0.286427	0.286427	0.285693	0.285693	0.285693	0.285693	0.285693	0.285693	0.287821	0.287821	0.287821	0.287821	0.287821	0.287821	0.287821	0.287821	0.287821	0.287821	0.287821	0.287821	0.287821	0.287821	0.287821
0.287381	0.287381	0.287381	0.287381	0.287381	0.287381	0.28485	0.28485	0.28485	0.28485	0.28485	0.28485	0.28606	0.28606	0.28606	0.28606	0.28606	0.28606	0.28606	0.28606	0.28606	0.28606	0.28606	0.28606	0.28606	0.28606	0.28606
0.98606	0.98606	0.98606	0.98606	0.98606	0.98606	0.631695	0.631695	0.631695	0.631695	0.631695	0.631695	0.520176	0.520176	0.520176	0.520176	0.520176	0.520176	0.520176	0.520176	0.520176	0.520176	0.520176	0.520176	0.520176	0.520176	0.520176
0.289288	0.289288	0.289288	0.289288	0.289288	0.289288	0.289839	0.289839	0.289839	0.289839	0.289839	0.289839	0.288445	0.288445	0.288445	0.288445	0.288445	0.288445	0.288445	0.288445	0.288445	0.288445	0.288445	0.288445	0.288445	0.288445	0.288445
0.291034	0.291034	0.291034	0.291034	0.291034	0.291034	0.290128	0.290128	0.290128	0.290128	0.290128	0.290128	0.287968	0.287968	0.287968	0.287968	0.287968	0.287968	0.287968	0.287968	0.287968	0.287968	0.287968	0.287968	0.287968	0.287968	0.287968
0.326449	0.326449	0.326449	0.326449	0.326449	0.326449	0.306603	0.306603	0.306603	0.306603	0.306603	0.306603	0.308767	0.308767	0.308767	0.308767	0.308767	0.308767	0.308767	0.308767	0.308767	0.308767	0.308767	0.308767	0.308767	0.308767	0.308767
0.286317	0.286317	0.286317	0.286317	0.286317	0.286317	0.285437	0.285437	0.285437	0.285437	0.285437	0.285437	0.28606	0.28606	0.28606	0.28606	0.28606	0.28606	0.28606	0.28606	0.28606	0.28606	0.28606	0.28606	0.28606	0.28606	0.28606
0.286023	0.286023	0.286023	0.286023	0.286023	0.286023	0.285767	0.285767	0.285767	0.285767	0.285767	0.285767	0.285803	0.285803	0.285803	0.285803	0.285803	0.285803	0.285803	0.285803	0.285803	0.285803	0.285803	0.285803	0.285803	0.285803	0.285803
0.30044	0.30044	0.30044	0.30044	0.30044	0.30044	0.310345	0.310345	0.310345	0.310345	0.310345	0.310345	0.312179	0.312179	0.312179	0.312179	0.312179	0.312179	0.312179	0.312179	0.312179	0.312179	0.312179	0.312179	0.312179	0.312179	0.312179
0.290536	0.290536	0.290536	0.290536	0.290536	0.290536	0.290389	0.290389	0.290389	0.290389	0.290389	0.290389	0.297469	0.297469	0.297469	0.297469	0.297469	0.297469	0.297469	0.297469	0.297469	0.297469	0.297469	0.297469	0.297469	0.297469	0.297469
0.290536	0.290536	0.290536	0.290536	0.290536	0.290536	0.289435	0.289435	0.289435	0.289435	0.289435	0.289435	0.288335	0.288335	0.288335	0.288335	0.288335	0.288335	0.288335	0.288335	0.288335	0.288335	0.288335	0.288335	0.288335	0.288335	0.288335
0.290719	0.290719	0.290719	0.290719	0.290719	0.290719	0.289142	0.289142	0.289142	0.289142	0.289142	0.289142	0.288371	0.288371	0.288371	0.288371	0.288371	0.288371	0.288371	0.288371	0.288371	0.288371	0.288371	0.288371	0.288371	0.288371	0.288371
0.28825	0.28825	0.28825	0.28825	0.28825	0.28825	0.288672	0.288672	0.288672	0.288672	0.288672	0.288672	0.288591	0.288591	0.288591	0.288591	0.288591	0.288591	0.288591	0.288591	0.288591	0.288591	0.288591	0.288591	0.288591	0.288591	0.288591
0.286134	0.286134	0.286134	0.286134	0.286134	0.286134	0.286134	0.286134	0.286134	0.286134	0.286134	0.286134	0.286134	0.286134	0.286134	0.286134	0.286134	0.286134	0.286134	0.286134	0.286134	0.286134	0.286134	0.286134	0.286134	0.286134	0.286134
0.28474	0.28474	0.28474	0.28474	0.28474	0.28474	0.286574	0.286574	0.286574	0.286574	0.286574	0.286574	0.286464	0.286464	0.286464	0.286464	0.286464	0.286464	0.286464	0.286464	0.286464	0.286464	0.286464	0.286464	0.286464	0.286464	0.286464
0.290022	0.290022	0.290022	0.290022	0.290022	0.290022	0.288665	0.288665	0.288665	0.288665	0.288665	0.288665	0.290462	0.290462	0.290462	0.290462	0.290462	0.290462	0.290462	0.290462	0.290462	0.290462	0.290462	0.290462	0.290462	0.290462	0.290462
0.289949	0.289949	0.289949	0.289949	0.289949	0.289949	0.288481	0.288481	0.288481	0.288481	0.288481	0.288481	0.296185	0.296185	0.296185	0.296185	0.296185	0.296185	0.296185	0.296185	0.296185	0.296185	0.296185	0.296185	0.296185	0.296185	0.296185
0.288114	0.288114	0.288114	0.288114	0.288114	0.288114	0.288078	0.288445	0.288445	0.288445	0.288445	0.288445	0.289655	0.289655	0.289655	0.289655	0.289655	0.289655	0.289655	0.289655	0.289655	0.289655	0.289655	0.289655	0.289655	0.289655	0.289655
0.641966	0.641966	0.641966	0.641966	0.641966	0.641966	0.660308	0.557594	0.557594	0.557594	0.557594	0.557594	0.652971	0.652971	0.652971	0.652971	0.652971	0.652971	0.652971	0.652971	0.652971	0.652971	0.652971	0.652971	0.652971	0.652971	0.652971
0.67865	0.67865	0.67865	0.67865	0.67865	0.67865	0.568599	0.645635	0.645635	0.645635	0.645635	0.645635	0.652971	0.652971	0.652971	0.652971	0.652971	0.652971	0.652971	0.652971	0.652971	0.652971	0.652971	0.652971	0.652971	0.652971	0.652971
0.146735	0.146735	0.146735	0.146735	0.146735	0.146735	-0.102715	0.737344	0.737344	0.737344	0.737344	0.737344	0.344828	0.344828	0.344828	0.344828	0.344828	0.344828	0.344828	0.344828	0.344828	0.344828	0.344828	0.344828	0.344828	0.344828	0.344828
0.288335	0.288335	0.288335	0.288335	0.288335	0.288335	0.289435	0.289068	0.289068	0.289068	0.289068	0.289068	0.291269	0.291269	0.291269	0.291269	0.291269	0.291269	0.291269	0.291269	0.291269	0.291269	0.291269	0.291269	0.291269	0.291269	0.291269
0.289068	0.289068	0.289068	0.289068	0.289068	0.289068	0.294204	0.290169	0.290169	0.290169	0.290169	0.290169	0.290536	0.290536	0.290536	0.290536	0.290536	0.290536	0.290536	0.290536	0.290536	0.290536	0.290536	0.290536	0.290536	0.290536	0.290536
0.288995	0.288995	0.288995	0.288995	0.288995	0.288995	0.29226	0.289729	0.289729	0.289729	0.289729	0.289729	0.291379	0.291379	0.291379	0.291379	0.291379	0.291379	0.291379	0.291379	0.291379	0.291379	0.291379	0.291379	0.291379	0.291379	0.291379
0.286134	0.286134	0.286134	0.286134	0.286134	0.286134	0.284703	0.287197	0.287197	0.287197	0.287197	0.287197	0.28562	0.28562	0.28562	0.28562	0.28562	0.28562	0.28562	0.28562	0.28562	0.28562	0.28562	0.28562	0.28562	0.28562	0.28562
0.285987	0.285987	0.285987	0.285987	0.285987	0.285987	0.287454	0.286794	0.286794	0.286794	0.286794	0.286794	0.286427	0.286427	0.286427	0.286427	0.286427	0.286427	0.286427	0.286427	0.286427	0.286427	0.286427	0.286427	0.286427	0.286427	0.286427
0.724872	0.724872	0.724872	0.724872	0.724872	0.724872	0.795304	0.793103	0.793103	0.793103	0.793103	0.793103	0.61372	0.61372	0.61372	0.61372	0.61372	0.61372	0.61372	0.61372	0.61372	0.61372	0.61372	0.61372	0.61372	0.61372	0.61372
0.289508	0.289508	0.289508	0.289508	0.289508	0.289508	0.289839	0.289325	0.289325	0.289325	0.289325	0.289325	0.288481	0.288481	0.288481	0.288481	0.288481	0.288481	0.288481	0.288481	0.288481	0.288481	0.288481	0.288481	0.288481	0.288481	0.288481
0.292487	0.292487	0.292487	0.292487	0.292487	0.292487	0.286134	0.289604	0.289604	0.289604	0.289604	0.289604	0.287337	0.287337	0.287337	0.287337	0.287337	0.287337	0.287337	0.287337	0.287337	0.287337	0.287337	0.287337	0.287337	0.287337	0.287337
0.303302	0.303302	0.303302	0.303302	0.303302	0.303302	0.289582	0.331731	0.331731	0.331731	0.331731	0.331731	0.32047	0.32047	0.32047	0.32047	0.32047	0.32047	0.32047	0.32047	0.32047	0.32047	0.32047	0.32047	0.32047	0.32047	0.32047
0.285987	0.285987	0.285987	0.285987	0.285987	0.285987	0.28606	0.286023	0.286023	0.286023	0.286023	0.286023	0.286574	0.286574	0.286574	0.286574	0.286574	0.286574	0.286574	0.286574	0.286574	0.286574	0.286574	0.286574	0.286574	0.286574	0.286574
0.285877	0.285877	0.285877	0.285877	0.285877	0.285877	0.288004	0.286097	0.286097	0.286097	0.286097	0.286097	0.288481	0.288481	0.288481	0.288481	0.288481	0.288481	0.288481	0.288481	0.288481	0.288481	0.288481	0.288481	0.288481	0.288481	0.288481
0.305576	0.305576	0.305576	0.305576	0.305576	0.305576	0.312179	0.311079	0.311079	0.311079	0.311079	0.311079	0.315114	0.315114	0.315114	0.315114	0.315114	0.315114	0.315114	0.315114	0.315114	0.315114	0.315114	0.315114	0.315114	0.315114	0.315114
0.289692	0.289692	0.289692	0.289692	0.289692	0.289692	0.291012	0.288481	0.288481	0.288481	0.288481	0.288481	0.287234	0.287234	0.287234	0.287234	0.287234	0.287234	0.287234	0.287234	0.287234	0.287234	0.287234	0.287234	0.287234	0.287234	0.287234
0.293837	0.293837	0.293837	0.293837	0.293837	0.293837	0.288701	0.289802	0.289802	0.289802	0.289802	0.289802	0.288701	0.288701	0.288701	0.288701	0.288701	0.288701	0.288701	0.288701	0.288701	0.288701	0.288701	0.288701	0.288701	0.288701	0.288701
0.290242	0.290242	0.290242	0.290242	0.290242	0.290242	0.288371	0.292773	0.292773	0.292773	0.292773	0.292773	0.289508	0.289508	0.289508	0.289508	0.289508	0.289508	0.289508	0.289508	0.289508	0.289508	0.289508	0.289508	0.289508	0.289508	0.289508
0.288749	0.288749	0.288749	0.288749	0.288749	0.288749	0.288588	0.288074	0.288074	0.288074	0.288074	0.288074	0.288654	0.288654	0.288654	0.288654	0.288654	0.288654	0.288654	0.288654	0.288654	0.288654	0.288654	0.288654	0.288654	0.288654	0.288654
0.286134	0.286134	0.286134	0.286134	0.286134	0.286134	0.289802	0.286134	0.286134	0.286134	0.286134	0.286134	0.286134	0.286134	0.286134	0.286134	0.286134	0.286134	0.286134	0.286134	0.286134	0.286134	0.286134	0.286134	0.286134	0.286134	0.286134
0.286244	0.286244	0.286244	0.286244	0.286244	0.286244	0.286977	0.28507	0.28507	0.28507	0.28507	0.28507	0.285987	0.285987	0.285987	0.285987	0.285987	0.285987	0.285987	0.285987	0.285987	0.285987	0.285987	0.285987	0.285987	0.285987	0.285987
0.289325	0.289325	0.289325	0.289325	0.289325	0.289325	0.291306	0.289435	0.289435	0.289435	0.289435	0.289435	0.289582	0.289582	0.289582	0.289582	0.289582	0.289582	0.289582	0.289582	0.289582	0.289582	0.289582	0.289582	0.289582	0.289582	0.289582
0.289142	0.289142	0.289142	0.289142	0.289142	0.289142	0.289508	0.288078	0.288078	0.288078	0.288078	0.288078	0.288958	0.288958	0.288958	0.288958	0.288958	0.288958	0.288958	0.288958	0.288958	0.288958	0.288958	0.288958	0.288958	0.288958	0.288958
