# Supplementary material for: Consensus classification of human leukocyte antigen class II proteins
Source: Immunogenetics. 2012 Nov 16;65(2):97–105. doi: 10.1007/s00251-012-0665-6 (PMC3543608; doi:10.1007/s00251-012-0665-6)
Supplement: Supplementary file 6 — (TXT 139 kb) [file 251_2012_665_MOESM6_ESM.txt]

0.287127	0.287127	0.287127	0.287127	0.287127	0.287127	0.286691	0.286691	0.286691	0.286691	0.286691	0.286691	0.283636	0.283636	0.283636	0.283636	0.283636	0.283636	0.283636	0.283636	0.283636	0.283636	0.283636	0.283636	0.283636	0.283636	0.283636
0.647273	0.647273	0.647273	0.647273	0.647273	0.647273	0.632727	0.632727	0.632727	0.632727	0.632727	0.632727	0.461818	0.461818	0.461818	0.461818	0.461818	0.461818	0.461818	0.461818	0.461818	0.461818	0.461818	0.461818	0.461818	0.461818	0.461818
0.647273	0.647273	0.647273	0.647273	0.647273	0.647273	0.658182	0.658182	0.658182	0.658182	0.658182	0.658182	0.465455	0.465455	0.465455	0.465455	0.465455	0.465455	0.465455	0.465455	0.465455	0.465455	0.465455	0.465455	0.465455	0.465455	0.465455
0.280836	0.280836	0.280836	0.280836	0.280836	0.280836	0.2828	0.2828	0.2828	0.2828	0.2828	0.2828	0.283636	0.283636	0.283636	0.283636	0.283636	0.283636	0.283636	0.283636	0.283636	0.283636	0.283636	0.283636	0.283636	0.283636	0.283636
0.287273	0.287273	0.287273	0.287273	0.287273	0.287273	0.287273	0.287273	0.287273	0.287273	0.287273	0.287273	0.288364	0.288364	0.288364	0.288364	0.288364	0.288364	0.288364	0.288364	0.288364	0.288364	0.288364	0.288364	0.288364	0.288364	0.288364
0.341818	0.341818	0.341818	0.341818	0.341818	0.341818	0.832727	0.832727	0.832727	0.832727	0.832727	0.832727	0.236364	0.236364	0.236364	0.236364	0.236364	0.236364	0.236364	0.236364	0.236364	0.236364	0.236364	0.236364	0.236364	0.236364	0.236364
0.288727	0.288727	0.288727	0.288727	0.288727	0.288727	0.286909	0.286909	0.286909	0.286909	0.286909	0.286909	0.285818	0.285818	0.285818	0.285818	0.285818	0.285818	0.285818	0.285818	0.285818	0.285818	0.285818	0.285818	0.285818	0.285818	0.285818
0.288	0.288	0.288	0.288	0.288	0.288	0.286909	0.286909	0.286909	0.286909	0.286909	0.286909	0.284727	0.284727	0.284727	0.284727	0.284727	0.284727	0.284727	0.284727	0.284727	0.284727	0.284727	0.284727	0.284727	0.284727	0.284727
0.283418	0.283418	0.283418	0.283418	0.283418	0.283418	0.2884	0.2884	0.2884	0.2884	0.2884	0.2884	0.282145	0.282145	0.282145	0.282145	0.282145	0.282145	0.282145	0.282145	0.282145	0.282145	0.282145	0.282145	0.282145	0.282145	0.282145
0.284764	0.284764	0.284764	0.284764	0.284764	0.284764	0.290182	0.290182	0.290182	0.290182	0.290182	0.290182	0.283636	0.283636	0.283636	0.283636	0.283636	0.283636	0.283636	0.283636	0.283636	0.283636	0.283636	0.283636	0.283636	0.283636	0.283636
0.288836	0.288836	0.288836	0.288836	0.288836	0.288836	0.287418	0.287418	0.287418	0.287418	0.287418	0.287418	0.285309	0.285309	0.285309	0.285309	0.285309	0.285309	0.285309	0.285309	0.285309	0.285309	0.285309	0.285309	0.285309	0.285309	0.285309
0.283127	0.283127	0.283127	0.283127	0.283127	0.283127	0.284218	0.284218	0.284218	0.284218	0.284218	0.284218	0.285309	0.285309	0.285309	0.285309	0.285309	0.285309	0.285309	0.285309	0.285309	0.285309	0.285309	0.285309	0.285309	0.285309	0.285309
0.283927	0.283927	0.283927	0.283927	0.283927	0.283927	0.283964	0.283964	0.283964	0.283964	0.283964	0.283964	0.283564	0.283564	0.283564	0.283564	0.283564	0.283564	0.283564	0.283564	0.283564	0.283564	0.283564	0.283564	0.283564	0.283564	0.283564
0.307273	0.307273	0.307273	0.307273	0.307273	0.307273	0.285818	0.285818	0.285818	0.285818	0.285818	0.285818	0.252364	0.252364	0.252364	0.252364	0.252364	0.252364	0.252364	0.252364	0.252364	0.252364	0.252364	0.252364	0.252364	0.252364	0.252364
0.2892	0.2892	0.2892	0.2892	0.2892	0.2892	0.287527	0.287527	0.287527	0.287527	0.287527	0.287527	0.285236	0.285236	0.285236	0.285236	0.285236	0.285236	0.285236	0.285236	0.285236	0.285236	0.285236	0.285236	0.285236	0.285236	0.285236
0.608364	0.608364	0.608364	0.608364	0.608364	0.608364	0.876364	0.876364	0.876364	0.876364	0.876364	0.876364	0.515636	0.515636	0.515636	0.515636	0.515636	0.515636	0.515636	0.515636	0.515636	0.515636	0.515636	0.515636	0.515636	0.515636	0.515636
0.285964	0.285964	0.285964	0.285964	0.285964	0.285964	0.286982	0.286982	0.286982	0.286982	0.286982	0.286982	0.285927	0.285927	0.285927	0.285927	0.285927	0.285927	0.285927	0.285927	0.285927	0.285927	0.285927	0.285927	0.285927	0.285927	0.285927
0.284829	0.284829	0.284829	0.284829	0.284829	0.284829	0.291193	0.291193	0.291193	0.291193	0.291193	0.291193	0.285455	0.285455	0.285455	0.285455	0.285455	0.285455	0.285455	0.285455	0.285455	0.285455	0.285455	0.285455	0.285455	0.285455	0.285455
0.610909	0.610909	0.610909	0.610909	0.610909	0.610909	0.879636	0.879636	0.879636	0.879636	0.879636	0.879636	0.519636	0.519636	0.519636	0.519636	0.519636	0.519636	0.519636	0.519636	0.519636	0.519636	0.519636	0.519636	0.519636	0.519636	0.519636
0.474909	0.474909	0.474909	0.474909	0.474909	0.474909	0.654545	0.654545	0.654545	0.654545	0.654545	0.654545	0.415636	0.415636	0.415636	0.415636	0.415636	0.415636	0.415636	0.415636	0.415636	0.415636	0.415636	0.415636	0.415636	0.415636	0.415636
0.317673	0.317673	0.317673	0.317673	0.317673	0.317673	0.333564	0.333564	0.333564	0.333564	0.333564	0.333564	0.306073	0.306073	0.306073	0.306073	0.306073	0.306073	0.306073	0.306073	0.306073	0.306073	0.306073	0.306073	0.306073	0.306073	0.306073
0.284073	0.284073	0.284073	0.284073	0.284073	0.284073	0.283382	0.283382	0.283382	0.283382	0.283382	0.283382	0.283564	0.283564	0.283564	0.283564	0.283564	0.283564	0.283564	0.283564	0.283564	0.283564	0.283564	0.283564	0.283564	0.283564	0.283564
0.285964	0.285964	0.285964	0.285964	0.285964	0.285964	0.282836	0.282836	0.282836	0.282836	0.282836	0.282836	0.283309	0.283309	0.283309	0.283309	0.283309	0.283309	0.283309	0.283309	0.283309	0.283309	0.283309	0.283309	0.283309	0.283309	0.283309
0.320618	0.320618	0.320618	0.320618	0.320618	0.320618	0.323309	0.323309	0.323309	0.323309	0.323309	0.323309	0.315891	0.315891	0.315891	0.315891	0.315891	0.315891	0.315891	0.315891	0.315891	0.315891	0.315891	0.315891	0.315891	0.315891	0.315891
0.319636	0.319636	0.319636	0.319636	0.319636	0.319636	0.339091	0.339091	0.339091	0.339091	0.339091	0.339091	0.313236	0.313236	0.313236	0.313236	0.313236	0.313236	0.313236	0.313236	0.313236	0.313236	0.313236	0.313236	0.313236	0.313236	0.313236
0.312364	0.312364	0.312364	0.312364	0.312364	0.312364	0.302545	0.302545	0.302545	0.302545	0.302545	0.302545	0.309455	0.309455	0.309455	0.309455	0.309455	0.309455	0.309455	0.309455	0.309455	0.309455	0.309455	0.309455	0.309455	0.309455	0.309455
0.284727	0.284727	0.284727	0.284727	0.284727	0.284727	0.285273	0.285273	0.285273	0.285273	0.285273	0.285273	0.294873	0.294873	0.294873	0.294873	0.294873	0.294873	0.294873	0.294873	0.294873	0.294873	0.294873	0.294873	0.294873	0.294873	0.294873
0.286182	0.286182	0.286182	0.286182	0.286182	0.286182	0.286182	0.286182	0.286182	0.286182	0.286182	0.286182	0.285818	0.285818	0.285818	0.285818	0.285818	0.285818	0.285818	0.285818	0.285818	0.285818	0.285818	0.285818	0.285818	0.285818	0.285818
0.312691	0.312691	0.312691	0.312691	0.312691	0.312691	0.303564	0.303564	0.303564	0.303564	0.303564	0.303564	0.308764	0.308764	0.308764	0.308764	0.308764	0.308764	0.308764	0.308764	0.308764	0.308764	0.308764	0.308764	0.308764	0.308764	0.308764
0.316618	0.316618	0.316618	0.316618	0.316618	0.316618	0.307491	0.307491	0.307491	0.307491	0.307491	0.307491	0.3116	0.3116	0.3116	0.3116	0.3116	0.3116	0.3116	0.3116	0.3116	0.3116	0.3116	0.3116	0.3116	0.3116	0.3116
0.286982	0.286982	0.286982	0.286982	0.286982	0.286982	0.290218	0.290218	0.290218	0.290218	0.290218	0.290218	0.285855	0.285855	0.285855	0.285855	0.285855	0.285855	0.285855	0.285855	0.285855	0.285855	0.285855	0.285855	0.285855	0.285855	0.285855
0.286135	0.286135	0.286135	0.286135	0.286135	0.286135	0.285687	0.285687	0.285687	0.285687	0.285687	0.285687	0.286073	0.286073	0.286073	0.286073	0.286073	0.286073	0.286073	0.286073	0.286073	0.286073	0.286073	0.286073	0.286073	0.286073	0.286073
0.283636	0.283636	0.283636	0.283636	0.283636	0.283636	0.283636	0.283636	0.283636	0.283636	0.283636	0.283636	0.283636	0.283636	0.283636	0.283636	0.283636	0.283636	0.283636	0.283636	0.283636	0.283636	0.283636	0.283636	0.283636	0.283636	0.283636
0.282727	0.282727	0.282727	0.282727	0.282727	0.282727	0.287636	0.287636	0.287636	0.287636	0.287636	0.287636	0.281018	0.281018	0.281018	0.281018	0.281018	0.281018	0.281018	0.281018	0.281018	0.281018	0.281018	0.281018	0.281018	0.281018	0.281018
0.282836	0.282836	0.282836	0.282836	0.282836	0.282836	0.303927	0.303927	0.303927	0.303927	0.303927	0.303927	0.277745	0.277745	0.277745	0.277745	0.277745	0.277745	0.277745	0.277745	0.277745	0.277745	0.277745	0.277745	0.277745	0.277745	0.277745
0.283491	0.283491	0.283491	0.283491	0.283491	0.283491	0.2824	0.2824	0.2824	0.2824	0.2824	0.2824	0.283964	0.283964	0.283964	0.283964	0.283964	0.283964	0.283964	0.283964	0.283964	0.283964	0.283964	0.283964	0.283964	0.283964	0.283964
0.287055	0.287055	0.287055	0.287055	0.287055	0.287055	0.287527	0.287527	0.287527	0.287527	0.287527	0.287527	0.287927	0.287927	0.287927	0.287927	0.287927	0.287927	0.287927	0.287927	0.287927	0.287927	0.287927	0.287927	0.287927	0.287927	0.287927
0.286436	0.286436	0.286436	0.286436	0.286436	0.286436	0.285964	0.285964	0.285964	0.285964	0.285964	0.285964	0.2936	0.2936	0.2936	0.2936	0.2936	0.2936	0.2936	0.2936	0.2936	0.2936	0.2936	0.2936	0.2936	0.2936	0.2936
0.283901	0.283901	0.283901	0.283901	0.283901	0.283901	0.28502	0.28502	0.28502	0.28502	0.28502	0.28502	0.283422	0.283422	0.283422	0.283422	0.283422	0.283422	0.283422	0.283422	0.283422	0.283422	0.283422	0.283422	0.283422	0.283422	0.283422
0.283527	0.283527	0.283527	0.283527	0.283527	0.283527	0.282436	0.282436	0.282436	0.282436	0.282436	0.282436	0.283964	0.283964	0.283964	0.283964	0.283964	0.283964	0.283964	0.283964	0.283964	0.283964	0.283964	0.283964	0.283964	0.283964	0.283964
0.286436	0.286436	0.286436	0.286436	0.286436	0.286436	0.283636	0.283636	0.283636	0.283636	0.283636	0.283636	0.285164	0.285164	0.285164	0.285164	0.285164	0.285164	0.285164	0.285164	0.285164	0.285164	0.285164	0.285564	0.285564	0.285164	0.286255
0.52	0.52	0.52	0.52	0.52	0.52	0.461818	0.461818	0.461818	0.461818	0.461818	0.461818	0.356364	0.356364	0.356364	0.356364	0.356364	0.356364	0.356364	0.356364	0.356364	0.356364	0.356364	0.72	0.72	0.356364	0.432727
0.585455	0.585455	0.585455	0.585455	0.585455	0.585455	0.465455	0.465455	0.465455	0.465455	0.465455	0.465455	0.443636	0.443636	0.443636	0.443636	0.443636	0.443636	0.443636	0.443636	0.443636	0.443636	0.443636	0.709091	0.709091	0.443636	0.465455
0.281164	0.281164	0.281164	0.281164	0.281164	0.281164	0.283636	0.283636	0.283636	0.283636	0.283636	0.283636	0.2828	0.2828	0.2828	0.2828	0.2828	0.2828	0.2828	0.2828	0.2828	0.2828	0.2828	0.282364	0.282364	0.2828	0.283018
0.286182	0.286182	0.286182	0.286182	0.286182	0.286182	0.288364	0.288364	0.288364	0.288364	0.288364	0.288364	0.287273	0.287273	0.287273	0.287273	0.287273	0.287273	0.287273	0.287273	0.287273	0.287273	0.287273	0.287273	0.287273	0.287273	0.287273
0.0290909	0.0290909	0.0290909	0.0290909	0.0290909	0.0290909	0.236364	0.236364	0.236364	0.236364	0.236364	0.236364	0.894545	0.894545	0.894545	0.894545	0.894545	0.894545	0.894545	0.894545	0.894545	0.894545	0.894545	0.0290909	0.0290909	0.894545	0.476364
0.288	0.288	0.288	0.288	0.288	0.288	0.285818	0.285818	0.285818	0.285818	0.285818	0.285818	0.289455	0.289455	0.289455	0.289455	0.289455	0.289455	0.289455	0.289455	0.289455	0.289455	0.289455	0.287636	0.287636	0.289455	0.284364
0.286182	0.286182	0.286182	0.286182	0.286182	0.286182	0.284727	0.284727	0.284727	0.284727	0.284727	0.284727	0.286545	0.286545	0.286545	0.286545	0.286545	0.286545	0.286545	0.286545	0.286545	0.286545	0.286545	0.286182	0.286182	0.286545	0.290182
0.280582	0.280582	0.280582	0.280582	0.280582	0.280582	0.282145	0.282145	0.282145	0.282145	0.282145	0.282145	0.288582	0.288582	0.288582	0.288582	0.288582	0.288582	0.288582	0.288582	0.288582	0.288582	0.288582	0.281818	0.281818	0.288582	0.284836
0.279964	0.279964	0.279964	0.279964	0.279964	0.279964	0.283636	0.283636	0.283636	0.283636	0.283636	0.283636	0.289236	0.289236	0.289236	0.289236	0.289236	0.289236	0.289236	0.289236	0.289236	0.289236	0.289236	0.283491	0.283491	0.289236	0.287127
0.287927	0.287927	0.287927	0.287927	0.287927	0.287927	0.285309	0.285309	0.285309	0.285309	0.285309	0.285309	0.287055	0.287055	0.287055	0.287055	0.287055	0.287055	0.287055	0.287055	0.287055	0.287055	0.287055	0.286182	0.286182	0.287055	0.286145
0.284145	0.284145	0.284145	0.284145	0.284145	0.284145	0.285309	0.285309	0.285309	0.285309	0.285309	0.285309	0.281309	0.281309	0.281309	0.281309	0.281309	0.281309	0.281309	0.281309	0.281309	0.281309	0.281309	0.2832	0.2832	0.281309	0.284291
0.2836	0.2836	0.2836	0.2836	0.2836	0.2836	0.283564	0.283564	0.283564	0.283564	0.283564	0.283564	0.284982	0.284982	0.284982	0.284982	0.284982	0.284982	0.284982	0.284982	0.284982	0.284982	0.284982	0.282364	0.282364	0.284982	0.282909
0.280364	0.280364	0.280364	0.280364	0.280364	0.280364	0.252364	0.252364	0.252364	0.252364	0.252364	0.252364	0.278909	0.278909	0.278909	0.278909	0.278909	0.278909	0.278909	0.278909	0.278909	0.278909	0.278909	0.269455	0.269455	0.278909	0.267273
0.287891	0.287891	0.287891	0.287891	0.287891	0.287891	0.285236	0.285236	0.285236	0.285236	0.285236	0.285236	0.286873	0.286873	0.286873	0.286873	0.286873	0.286873	0.286873	0.286873	0.286873	0.286873	0.286873	0.286	0.286	0.286873	0.286182
0.975636	0.975636	0.975636	0.975636	0.975636	0.975636	0.515636	0.515636	0.515636	0.515636	0.515636	0.515636	0.656364	0.656364	0.656364	0.656364	0.656364	0.656364	0.656364	0.656364	0.656364	0.656364	0.656364	0.626182	0.626182	0.656364	0.991273
0.285891	0.285891	0.285891	0.285891	0.285891	0.285891	0.285927	0.285927	0.285927	0.285927	0.285927	0.285927	0.2848	0.2848	0.2848	0.2848	0.2848	0.2848	0.2848	0.2848	0.2848	0.2848	0.2848	0.287309	0.287309	0.2848	0.2884
0.291229	0.291229	0.291229	0.291229	0.291229	0.291229	0.285455	0.285455	0.285455	0.285455	0.285455	0.285455	0.283636	0.283636	0.283636	0.283636	0.283636	0.283636	0.283636	0.283636	0.283636	0.283636	0.283636	0.287596	0.287596	0.283636	0.283636
0.989091	0.989091	0.989091	0.989091	0.989091	0.989091	0.519636	0.519636	0.519636	0.519636	0.519636	0.519636	0.659273	0.659273	0.659273	0.659273	0.659273	0.659273	0.659273	0.659273	0.659273	0.659273	0.659273	0.630545	0.630545	0.659273	1
0.680364	0.680364	0.680364	0.680364	0.680364	0.680364	0.415636	0.415636	0.415636	0.415636	0.415636	0.415636	0.532	0.532	0.532	0.532	0.532	0.532	0.532	0.532	0.532	0.532	0.532	0.483273	0.483273	0.532	0.706182
0.284618	0.284618	0.284618	0.284618	0.284618	0.284618	0.306073	0.306073	0.306073	0.306073	0.306073	0.306073	0.292945	0.292945	0.292945	0.292945	0.292945	0.292945	0.292945	0.292945	0.292945	0.292945	0.292945	0.303927	0.303927	0.292945	0.295018
0.283782	0.283782	0.283782	0.283782	0.283782	0.283782	0.283564	0.283564	0.283564	0.283564	0.283564	0.283564	0.282727	0.282727	0.282727	0.282727	0.282727	0.282727	0.282727	0.282727	0.282727	0.282727	0.282727	0.282945	0.282945	0.282727	0.283127
0.283273	0.283273	0.283273	0.283273	0.283273	0.283273	0.283309	0.283309	0.283309	0.283309	0.283309	0.283309	0.283745	0.283745	0.283745	0.283745	0.283745	0.283745	0.283745	0.283745	0.283745	0.283745	0.283745	0.283273	0.283273	0.283745	0.282255
0.288036	0.288036	0.288036	0.288036	0.288036	0.288036	0.315891	0.315891	0.315891	0.315891	0.315891	0.315891	0.289018	0.289018	0.289018	0.289018	0.289018	0.289018	0.289018	0.289018	0.289018	0.289018	0.289018	0.3032	0.3032	0.289018	0.293382
0.283964	0.283964	0.283964	0.283964	0.283964	0.283964	0.313236	0.313236	0.313236	0.313236	0.313236	0.313236	0.292909	0.292909	0.292909	0.292909	0.292909	0.292909	0.292909	0.292909	0.292909	0.292909	0.292909	0.2988	0.2988	0.292909	0.296073
0.301455	0.301455	0.301455	0.301455	0.301455	0.301455	0.309455	0.309455	0.309455	0.309455	0.309455	0.309455	0.290545	0.290545	0.290545	0.290545	0.290545	0.290545	0.290545	0.290545	0.290545	0.290545	0.290545	0.307636	0.307636	0.290545	0.294909
0.286909	0.286909	0.286909	0.286909	0.286909	0.286909	0.294873	0.294873	0.294873	0.294873	0.294873	0.294873	0.286255	0.286255	0.286255	0.286255	0.286255	0.286255	0.286255	0.286255	0.286255	0.286255	0.286255	0.287855	0.287855	0.286255	0.286764
0.287636	0.287636	0.287636	0.287636	0.287636	0.287636	0.285818	0.285818	0.285818	0.285818	0.285818	0.285818	0.285091	0.285091	0.285091	0.285091	0.285091	0.285091	0.285091	0.285091	0.285091	0.285091	0.285091	0.286909	0.286909	0.285091	0.285455
0.304945	0.304945	0.304945	0.304945	0.304945	0.304945	0.308764	0.308764	0.308764	0.308764	0.308764	0.308764	0.290218	0.290218	0.290218	0.290218	0.290218	0.290218	0.290218	0.290218	0.290218	0.290218	0.290218	0.308509	0.308509	0.290218	0.295091
0.301455	0.301455	0.301455	0.301455	0.301455	0.301455	0.3116	0.3116	0.3116	0.3116	0.3116	0.3116	0.287091	0.287091	0.287091	0.287091	0.287091	0.287091	0.287091	0.287091	0.287091	0.287091	0.287091	0.302364	0.302364	0.287091	0.2944
0.287018	0.287018	0.287018	0.287018	0.287018	0.287018	0.285855	0.285855	0.285855	0.285855	0.285855	0.285855	0.287855	0.287855	0.287855	0.287855	0.287855	0.287855	0.287855	0.287855	0.287855	0.287855	0.287855	0.286618	0.286618	0.287855	0.2892
0.285782	0.285782	0.285782	0.285782	0.285782	0.285782	0.286073	0.286073	0.286073	0.286073	0.286073	0.286073	0.284593	0.284593	0.284593	0.284593	0.284593	0.284593	0.284593	0.284593	0.284593	0.284593	0.284593	0.286153	0.286153	0.284593	0.285436
0.283636	0.283636	0.283636	0.283636	0.283636	0.283636	0.283636	0.283636	0.283636	0.283636	0.283636	0.283636	0.283636	0.283636	0.283636	0.283636	0.283636	0.283636	0.283636	0.283636	0.283636	0.283636	0.283636	0.283636	0.283636	0.283636	0.283636
0.283564	0.283564	0.283564	0.283564	0.283564	0.283564	0.281018	0.281018	0.281018	0.281018	0.281018	0.281018	0.284109	0.284109	0.284109	0.284109	0.284109	0.284109	0.284109	0.284109	0.284109	0.284109	0.284109	0.282509	0.282509	0.284109	0.286436
0.280255	0.280255	0.280255	0.280255	0.280255	0.280255	0.277745	0.277745	0.277745	0.277745	0.277745	0.277745	0.300582	0.300582	0.300582	0.300582	0.300582	0.300582	0.300582	0.300582	0.300582	0.300582	0.300582	0.273309	0.273309	0.300582	0.291455
0.283891	0.283891	0.283891	0.283891	0.283891	0.283891	0.283964	0.283964	0.283964	0.283964	0.283964	0.283964	0.282255	0.282255	0.282255	0.282255	0.282255	0.282255	0.282255	0.282255	0.282255	0.282255	0.282255	0.284073	0.284073	0.282255	0.282582
0.287818	0.287818	0.287818	0.287818	0.287818	0.287818	0.287927	0.287927	0.287927	0.287927	0.287927	0.287927	0.285818	0.285818	0.285818	0.285818	0.285818	0.285818	0.285818	0.285818	0.285818	0.285818	0.285818	0.286145	0.286145	0.285818	0.287418
0.287673	0.287673	0.287673	0.287673	0.287673	0.287673	0.2936	0.2936	0.2936	0.2936	0.2936	0.2936	0.285236	0.285236	0.285236	0.285236	0.285236	0.285236	0.285236	0.285236	0.285236	0.285236	0.285236	0.285964	0.285964	0.285236	0.287018
0.28378	0.28378	0.28378	0.28378	0.28378	0.28378	0.283422	0.283422	0.283422	0.283422	0.283422	0.283422	0.28493	0.28493	0.28493	0.28493	0.28493	0.28493	0.28493	0.28493	0.28493	0.28493	0.28493	0.283534	0.283534	0.28493	0.284768
0.283964	0.283964	0.283964	0.283964	0.283964	0.283964	0.283964	0.283964	0.283964	0.283964	0.283964	0.283964	0.282327	0.282327	0.282327	0.282327	0.282327	0.282327	0.282327	0.282327	0.282327	0.282327	0.282327	0.284	0.284	0.282327	0.2828
0.285927	0.285927	0.285927	0.285927	0.285927	0.285927	0.286982	0.286982	0.286982	0.286982	0.286982	0.286982	0.2856	0.287127	0.287127	0.287127	0.287127	0.287127	0.287127	0.287127	0.287127	0.287127	0.2856	0.287127	0.287127	0.287127	0.287127
0.552727	0.552727	0.552727	0.552727	0.552727	0.552727	0.429091	0.429091	0.429091	0.429091	0.429091	0.429091	0.636364	0.647273	0.647273	0.647273	0.647273	0.647273	0.647273	0.647273	0.647273	0.647273	0.636364	0.647273	0.647273	0.647273	0.647273
0.64	0.64	0.64	0.64	0.64	0.64	0.48	0.48	0.48	0.48	0.48	0.48	0.672727	0.647273	0.647273	0.647273	0.647273	0.647273	0.647273	0.647273	0.647273	0.647273	0.672727	0.647273	0.647273	0.647273	0.647273
0.283127	0.283127	0.283127	0.283127	0.283127	0.283127	0.281382	0.281382	0.281382	0.281382	0.281382	0.281382	0.283236	0.280836	0.280836	0.280836	0.280836	0.280836	0.280836	0.280836	0.280836	0.280836	0.283236	0.280836	0.280836	0.280836	0.280836
0.287273	0.287273	0.287273	0.287273	0.287273	0.287273	0.287273	0.287273	0.287273	0.287273	0.287273	0.287273	0.287273	0.287273	0.287273	0.287273	0.287273	0.287273	0.287273	0.287273	0.287273	0.287273	0.287273	0.287273	0.287273	0.287273	0.287273
0.730909	0.730909	0.730909	0.730909	0.730909	0.730909	0.810909	0.810909	0.810909	0.810909	0.810909	0.810909	0.145455	0.341818	0.341818	0.341818	0.341818	0.341818	0.341818	0.341818	0.341818	0.341818	0.145455	0.341818	0.341818	0.341818	0.341818
0.286545	0.286545	0.286545	0.286545	0.286545	0.286545	0.287636	0.287636	0.287636	0.287636	0.287636	0.287636	0.285818	0.288727	0.288727	0.288727	0.288727	0.288727	0.288727	0.288727	0.288727	0.288727	0.285818	0.288727	0.288727	0.288727	0.288727
0.287636	0.287636	0.287636	0.287636	0.287636	0.287636	0.286909	0.286909	0.286909	0.286909	0.286909	0.286909	0.286545	0.288	0.288	0.288	0.288	0.288	0.288	0.288	0.288	0.288	0.286545	0.288	0.288	0.288	0.288
0.2876	0.2876	0.2876	0.2876	0.2876	0.2876	0.288036	0.288036	0.288036	0.288036	0.288036	0.288036	0.282655	0.283418	0.283418	0.283418	0.283418	0.283418	0.283418	0.283418	0.283418	0.283418	0.282655	0.283418	0.283418	0.283418	0.283418
0.288073	0.288073	0.288073	0.288073	0.288073	0.288073	0.289818	0.289818	0.289818	0.289818	0.289818	0.289818	0.284582	0.284764	0.284764	0.284764	0.284764	0.284764	0.284764	0.284764	0.284764	0.284764	0.284582	0.284764	0.284764	0.284764	0.284764
0.2872	0.2872	0.2872	0.2872	0.2872	0.2872	0.288582	0.288582	0.288582	0.288582	0.288582	0.288582	0.286473	0.288836	0.288836	0.288836	0.288836	0.288836	0.288836	0.288836	0.288836	0.288836	0.286473	0.288836	0.288836	0.288836	0.288836
0.284691	0.284691	0.284691	0.284691	0.284691	0.284691	0.281564	0.281564	0.281564	0.281564	0.281564	0.281564	0.283636	0.283127	0.283127	0.283127	0.283127	0.283127	0.283127	0.283127	0.283127	0.283127	0.283636	0.283127	0.283127	0.283127	0.283127
0.284291	0.284291	0.284291	0.284291	0.284291	0.284291	0.284509	0.284509	0.284509	0.284509	0.284509	0.284509	0.283491	0.283927	0.283927	0.283927	0.283927	0.283927	0.283927	0.283927	0.283927	0.283927	0.283491	0.283927	0.283927	0.283927	0.283927
0.288727	0.288727	0.288727	0.288727	0.288727	0.288727	0.295273	0.295273	0.295273	0.295273	0.295273	0.295273	0.274182	0.307273	0.307273	0.307273	0.307273	0.307273	0.307273	0.307273	0.307273	0.307273	0.274182	0.307273	0.307273	0.307273	0.307273
0.287018	0.287018	0.287018	0.287018	0.287018	0.287018	0.288436	0.288436	0.288436	0.288436	0.288436	0.288436	0.286764	0.2892	0.2892	0.2892	0.2892	0.2892	0.2892	0.2892	0.2892	0.2892	0.286764	0.2892	0.2892	0.2892	0.2892
0.786182	0.786182	0.786182	0.786182	0.786182	0.786182	0.876727	0.876727	0.876727	0.876727	0.876727	0.876727	0.718545	0.608364	0.608364	0.608364	0.608364	0.608364	0.608364	0.608364	0.608364	0.608364	0.718545	0.608364	0.608364	0.608364	0.608364
0.2868	0.2868	0.2868	0.2868	0.2868	0.2868	0.284982	0.284982	0.284982	0.284982	0.284982	0.284982	0.286982	0.285964	0.285964	0.285964	0.285964	0.285964	0.285964	0.285964	0.285964	0.285964	0.286982	0.285964	0.285964	0.285964	0.285964
0.287076	0.287076	0.287076	0.287076	0.287076	0.287076	0.285142	0.285142	0.285142	0.285142	0.285142	0.285142	0.289935	0.284829	0.284829	0.284829	0.284829	0.284829	0.284829	0.284829	0.284829	0.284829	0.289935	0.284829	0.284829	0.284829	0.284829
0.789091	0.789091	0.789091	0.789091	0.789091	0.789091	0.88	0.88	0.88	0.88	0.88	0.88	0.725455	0.610909	0.610909	0.610909	0.610909	0.610909	0.610909	0.610909	0.610909	0.610909	0.725455	0.610909	0.610909	0.610909	0.610909
0.593091	0.593091	0.593091	0.593091	0.593091	0.593091	0.654545	0.654545	0.654545	0.654545	0.654545	0.654545	0.542545	0.474909	0.474909	0.474909	0.474909	0.474909	0.474909	0.474909	0.474909	0.474909	0.542545	0.474909	0.474909	0.474909	0.474909
0.328836	0.328836	0.328836	0.328836	0.328836	0.328836	0.344145	0.344145	0.344145	0.344145	0.344145	0.344145	0.300655	0.317673	0.317673	0.317673	0.317673	0.317673	0.317673	0.317673	0.317673	0.317673	0.300655	0.317673	0.317673	0.317673	0.317673
0.283527	0.283527	0.283527	0.283527	0.283527	0.283527	0.283818	0.283818	0.283818	0.283818	0.283818	0.283818	0.283491	0.284073	0.284073	0.284073	0.284073	0.284073	0.284073	0.284073	0.284073	0.284073	0.283491	0.284073	0.284073	0.284073	0.284073
0.2836	0.2836	0.2836	0.2836	0.2836	0.2836	0.285127	0.285127	0.285127	0.285127	0.285127	0.285127	0.283382	0.285964	0.285964	0.285964	0.285964	0.285964	0.285964	0.285964	0.285964	0.285964	0.283382	0.285964	0.285964	0.285964	0.285964
0.325236	0.325236	0.325236	0.325236	0.325236	0.325236	0.342618	0.342618	0.342618	0.342618	0.342618	0.342618	0.304036	0.320618	0.320618	0.320618	0.320618	0.320618	0.320618	0.320618	0.320618	0.320618	0.304036	0.320618	0.320618	0.320618	0.320618
0.335782	0.335782	0.335782	0.335782	0.335782	0.335782	0.364655	0.364655	0.364655	0.364655	0.364655	0.364655	0.299382	0.319636	0.319636	0.319636	0.319636	0.319636	0.319636	0.319636	0.319636	0.319636	0.299382	0.319636	0.319636	0.319636	0.319636
0.308364	0.308364	0.308364	0.308364	0.308364	0.308364	0.314909	0.314909	0.314909	0.314909	0.314909	0.314909	0.302909	0.312364	0.312364	0.312364	0.312364	0.312364	0.312364	0.312364	0.312364	0.312364	0.302909	0.312364	0.312364	0.312364	0.312364
0.285964	0.285964	0.285964	0.285964	0.285964	0.285964	0.287127	0.287127	0.287127	0.287127	0.287127	0.287127	0.287164	0.284727	0.284727	0.284727	0.284727	0.284727	0.284727	0.284727	0.284727	0.284727	0.287164	0.284727	0.284727	0.284727	0.284727
0.287273	0.287273	0.287273	0.287273	0.287273	0.287273	0.285455	0.285455	0.285455	0.285455	0.285455	0.285455	0.291273	0.286182	0.286182	0.286182	0.286182	0.286182	0.286182	0.286182	0.286182	0.286182	0.291273	0.286182	0.286182	0.286182	0.286182
0.307818	0.307818	0.307818	0.307818	0.307818	0.307818	0.316945	0.316945	0.316945	0.316945	0.316945	0.316945	0.304618	0.312691	0.312691	0.312691	0.312691	0.312691	0.312691	0.312691	0.312691	0.312691	0.304618	0.312691	0.312691	0.312691	0.312691
0.3108	0.3108	0.3108	0.3108	0.3108	0.3108	0.316364	0.316364	0.316364	0.316364	0.316364	0.316364	0.303491	0.316618	0.316618	0.316618	0.316618	0.316618	0.316618	0.316618	0.316618	0.316618	0.303491	0.316618	0.316618	0.316618	0.316618
0.290218	0.290218	0.290218	0.290218	0.290218	0.290218	0.288364	0.288364	0.288364	0.288364	0.288364	0.288364	0.287709	0.286982	0.286982	0.286982	0.286982	0.286982	0.286982	0.286982	0.286982	0.286982	0.287709	0.286982	0.286982	0.286982	0.286982
0.28556	0.28556	0.28556	0.28556	0.28556	0.28556	0.285604	0.285604	0.285604	0.285604	0.285604	0.285604	0.286229	0.286135	0.286135	0.286135	0.286135	0.286135	0.286135	0.286135	0.286135	0.286135	0.286229	0.286135	0.286135	0.286135	0.286135
0.283636	0.283636	0.283636	0.283636	0.283636	0.283636	0.283636	0.283636	0.283636	0.283636	0.283636	0.283636	0.283636	0.283636	0.283636	0.283636	0.283636	0.283636	0.283636	0.283636	0.283636	0.283636	0.283636	0.283636	0.283636	0.283636	0.283636
0.286145	0.286145	0.286145	0.286145	0.286145	0.286145	0.284473	0.284473	0.284473	0.284473	0.284473	0.284473	0.284255	0.282727	0.282727	0.282727	0.282727	0.282727	0.282727	0.282727	0.282727	0.282727	0.284255	0.282727	0.282727	0.282727	0.282727
0.299818	0.299818	0.299818	0.299818	0.299818	0.299818	0.301855	0.301855	0.301855	0.301855	0.301855	0.301855	0.279273	0.282836	0.282836	0.282836	0.282836	0.282836	0.282836	0.282836	0.282836	0.282836	0.279273	0.282836	0.282836	0.282836	0.282836
0.282582	0.282582	0.282582	0.282582	0.282582	0.282582	0.282291	0.282291	0.282291	0.282291	0.282291	0.282291	0.283745	0.283491	0.283491	0.283491	0.283491	0.283491	0.283491	0.283491	0.283491	0.283491	0.283745	0.283491	0.283491	0.283491	0.283491
0.286909	0.286909	0.286909	0.286909	0.286909	0.286909	0.287091	0.287091	0.287091	0.287091	0.287091	0.287091	0.2868	0.287055	0.287055	0.287055	0.287055	0.287055	0.287055	0.287055	0.287055	0.287055	0.2868	0.287055	0.287055	0.287055	0.287055
0.285564	0.285564	0.285564	0.285564	0.285564	0.285564	0.286036	0.286036	0.286036	0.286036	0.286036	0.286036	0.286618	0.286436	0.286436	0.286436	0.286436	0.286436	0.286436	0.286436	0.286436	0.286436	0.286618	0.286436	0.286436	0.286436	0.286436
0.284708	0.284708	0.284708	0.284708	0.284708	0.284708	0.285025	0.285025	0.285025	0.285025	0.285025	0.285025	0.283723	0.283901	0.283901	0.283901	0.283901	0.283901	0.283901	0.283901	0.283901	0.283901	0.283723	0.283901	0.283901	0.283901	0.283901
0.282582	0.282582	0.282582	0.282582	0.282582	0.282582	0.282255	0.282255	0.282255	0.282255	0.282255	0.282255	0.283673	0.283527	0.283527	0.283527	0.283527	0.283527	0.283527	0.283527	0.283527	0.283527	0.283673	0.283527	0.283527	0.283527	0.283527
0.286545	0.286545	0.286545	0.286545	0.286545	0.286545	0.274545	0.274545	0.274545	0.274545	0.285564	0.286982	0.286982	0.286982	0.286982	0.286982	0.286982	0.286982	0.286982	0.286982	0.286982	0.286982	0.286982	0.285782	0.285782	0.286982	0.286982
0.621818	0.621818	0.621818	0.621818	0.621818	0.621818	0.487273	0.487273	0.487273	0.487273	0.72	0.429091	0.429091	0.429091	0.429091	0.429091	0.429091	0.429091	0.429091	0.429091	0.429091	0.429091	0.429091	0.432727	0.432727	0.429091	0.429091
0.589091	0.589091	0.589091	0.589091	0.589091	0.589091	0.494545	0.494545	0.494545	0.494545	0.709091	0.48	0.48	0.48	0.48	0.48	0.48	0.48	0.48	0.48	0.48	0.48	0.48	0.469091	0.469091	0.48	0.48
0.282436	0.282436	0.282436	0.282436	0.282436	0.282436	0.294545	0.294545	0.294545	0.294545	0.282364	0.281382	0.281382	0.281382	0.281382	0.281382	0.281382	0.281382	0.281382	0.281382	0.281382	0.281382	0.281382	0.282145	0.282145	0.281382	0.281382
0.287273	0.287273	0.287273	0.287273	0.287273	0.287273	0.330909	0.330909	0.330909	0.330909	0.287273	0.287273	0.287273	0.287273	0.287273	0.287273	0.287273	0.287273	0.287273	0.287273	0.287273	0.287273	0.287273	0.287273	0.287273	0.287273	0.287273
0.0181818	0.0181818	0.0181818	0.0181818	0.0181818	0.0181818	0.210909	0.210909	0.210909	0.210909	0.0290909	0.810909	0.810909	0.810909	0.810909	0.810909	0.810909	0.810909	0.810909	0.810909	0.810909	0.810909	0.810909	0.970909	0.970909	0.810909	0.810909
0.288727	0.288727	0.288727	0.288727	0.288727	0.288727	0.284727	0.284727	0.284727	0.284727	0.287636	0.287636	0.287636	0.287636	0.287636	0.287636	0.287636	0.287636	0.287636	0.287636	0.287636	0.287636	0.287636	0.287273	0.287273	0.287636	0.287636
0.286182	0.286182	0.286182	0.286182	0.286182	0.286182	0.293091	0.293091	0.293091	0.293091	0.286182	0.286909	0.286909	0.286909	0.286909	0.286909	0.286909	0.286909	0.286909	0.286909	0.286909	0.286909	0.286909	0.285455	0.285455	0.286909	0.286909
0.280982	0.280982	0.280982	0.280982	0.280982	0.280982	0.283636	0.283636	0.283636	0.283636	0.281818	0.288036	0.288036	0.288036	0.288036	0.288036	0.288036	0.288036	0.288036	0.288036	0.288036	0.288036	0.288036	0.288255	0.288255	0.288036	0.288036
0.282836	0.282836	0.282836	0.282836	0.282836	0.282836	0.286255	0.286255	0.286255	0.286255	0.283491	0.289818	0.289818	0.289818	0.289818	0.289818	0.289818	0.289818	0.289818	0.289818	0.289818	0.289818	0.289818	0.290145	0.290145	0.289818	0.289818
0.288073	0.288073	0.288073	0.288073	0.288073	0.288073	0.285418	0.285418	0.285418	0.285418	0.286182	0.288582	0.288582	0.288582	0.288582	0.288582	0.288582	0.288582	0.288582	0.288582	0.288582	0.288582	0.288582	0.287964	0.287964	0.288582	0.288582
0.283236	0.283236	0.283236	0.283236	0.283236	0.283236	0.283709	0.283709	0.283709	0.283709	0.2832	0.281564	0.281564	0.281564	0.281564	0.281564	0.281564	0.281564	0.281564	0.281564	0.281564	0.281564	0.281564	0.283927	0.283927	0.281564	0.281564
0.285382	0.285382	0.285382	0.285382	0.285382	0.285382	0.284218	0.284218	0.284218	0.284218	0.282364	0.284509	0.284509	0.284509	0.284509	0.284509	0.284509	0.284509	0.284509	0.284509	0.284509	0.284509	0.284509	0.284873	0.284873	0.284509	0.284509
0.287273	0.287273	0.287273	0.287273	0.287273	0.287273	0.255636	0.255636	0.255636	0.255636	0.269455	0.295273	0.295273	0.295273	0.295273	0.295273	0.295273	0.295273	0.295273	0.295273	0.295273	0.295273	0.295273	0.289455	0.289455	0.295273	0.295273
0.288255	0.288255	0.288255	0.288255	0.288255	0.288255	0.284545	0.284545	0.284545	0.284545	0.286	0.288436	0.288436	0.288436	0.288436	0.288436	0.288436	0.288436	0.288436	0.288436	0.288436	0.288436	0.288436	0.288073	0.288073	0.288436	0.288436
0.817818	0.817818	0.817818	0.817818	0.817818	0.817818	0.725818	0.725818	0.725818	0.725818	0.626182	0.876727	0.876727	0.876727	0.876727	0.876727	0.876727	0.876727	0.876727	0.876727	0.876727	0.876727	0.876727	0.977455	0.977455	0.876727	0.876727
0.286545	0.286545	0.286545	0.286545	0.286545	0.286545	0.285455	0.285455	0.285455	0.285455	0.287309	0.284982	0.284982	0.284982	0.284982	0.284982	0.284982	0.284982	0.284982	0.284982	0.284982	0.284982	0.284982	0.286764	0.286764	0.284982	0.284982
0.283636	0.283636	0.283636	0.283636	0.283636	0.283636	0.285145	0.285145	0.285145	0.285145	0.287596	0.285142	0.285142	0.285142	0.285142	0.285142	0.285142	0.285142	0.285142	0.285142	0.285142	0.285142	0.285142	0.288495	0.288495	0.285142	0.285142
0.826909	0.826909	0.826909	0.826909	0.826909	0.826909	0.730545	0.730545	0.730545	0.730545	0.630545	0.88	0.88	0.88	0.88	0.88	0.88	0.88	0.88	0.88	0.88	0.88	0.88	0.981455	0.981455	0.88	0.88
0.609818	0.609818	0.609818	0.609818	0.609818	0.609818	0.551273	0.551273	0.551273	0.551273	0.483273	0.654545	0.654545	0.654545	0.654545	0.654545	0.654545	0.654545	0.654545	0.654545	0.654545	0.654545	0.654545	0.697818	0.697818	0.654545	0.654545
0.287782	0.287782	0.287782	0.287782	0.287782	0.287782	0.290764	0.290764	0.290764	0.290764	0.303927	0.344145	0.344145	0.344145	0.344145	0.344145	0.344145	0.344145	0.344145	0.344145	0.344145	0.344145	0.344145	0.3236	0.3236	0.344145	0.344145
0.283527	0.283527	0.283527	0.283527	0.283527	0.283527	0.282945	0.282945	0.282945	0.282945	0.282945	0.283818	0.283818	0.283818	0.283818	0.283818	0.283818	0.283818	0.283818	0.283818	0.283818	0.283818	0.283818	0.283818	0.283818	0.283818	0.283818
0.2828	0.2828	0.2828	0.2828	0.2828	0.2828	0.282073	0.282073	0.282073	0.282073	0.283273	0.285127	0.285127	0.285127	0.285127	0.285127	0.285127	0.285127	0.285127	0.285127	0.285127	0.285127	0.285127	0.283527	0.283527	0.285127	0.285127
0.289345	0.289345	0.289345	0.289345	0.289345	0.289345	0.291782	0.291782	0.291782	0.291782	0.3032	0.342618	0.342618	0.342618	0.342618	0.342618	0.342618	0.342618	0.342618	0.342618	0.342618	0.342618	0.342618	0.318545	0.318545	0.342618	0.342618
0.2868	0.2868	0.2868	0.2868	0.2868	0.2868	0.292291	0.292291	0.292291	0.292291	0.2988	0.364655	0.364655	0.364655	0.364655	0.364655	0.364655	0.364655	0.364655	0.364655	0.364655	0.364655	0.364655	0.307164	0.307164	0.364655	0.364655
0.299636	0.299636	0.299636	0.299636	0.299636	0.299636	0.302909	0.302909	0.302909	0.302909	0.307636	0.314909	0.314909	0.314909	0.314909	0.314909	0.314909	0.314909	0.314909	0.314909	0.314909	0.314909	0.314909	0.297818	0.297818	0.314909	0.314909
0.287164	0.287164	0.287164	0.287164	0.287164	0.287164	0.286655	0.286655	0.286655	0.286655	0.287855	0.287127	0.287127	0.287127	0.287127	0.287127	0.287127	0.287127	0.287127	0.287127	0.287127	0.287127	0.287127	0.288	0.288	0.287127	0.287127
0.287636	0.287636	0.287636	0.287636	0.287636	0.287636	0.289091	0.289091	0.289091	0.289091	0.286909	0.285455	0.285455	0.285455	0.285455	0.285455	0.285455	0.285455	0.285455	0.285455	0.285455	0.285455	0.285455	0.288	0.288	0.285455	0.285455
0.298109	0.298109	0.298109	0.298109	0.298109	0.298109	0.301636	0.301636	0.301636	0.301636	0.308509	0.316945	0.316945	0.316945	0.316945	0.316945	0.316945	0.316945	0.316945	0.316945	0.316945	0.316945	0.316945	0.297564	0.297564	0.316945	0.316945
0.296836	0.296836	0.296836	0.296836	0.296836	0.296836	0.298327	0.298327	0.298327	0.298327	0.302364	0.316364	0.316364	0.316364	0.316364	0.316364	0.316364	0.316364	0.316364	0.316364	0.316364	0.316364	0.316364	0.296691	0.296691	0.316364	0.316364
0.287091	0.287091	0.287091	0.287091	0.287091	0.287091	0.285091	0.285091	0.285091	0.285091	0.286618	0.288364	0.288364	0.288364	0.288364	0.288364	0.288364	0.288364	0.288364	0.288364	0.288364	0.288364	0.288364	0.288182	0.288182	0.288364	0.288364
0.285553	0.285553	0.285553	0.285553	0.285553	0.285553	0.285818	0.285818	0.285818	0.285818	0.286153	0.285604	0.285604	0.285604	0.285604	0.285604	0.285604	0.285604	0.285604	0.285604	0.285604	0.285604	0.285604	0.285735	0.285735	0.285604	0.285604
0.283636	0.283636	0.283636	0.283636	0.283636	0.283636	0.283636	0.283636	0.283636	0.283636	0.283636	0.283636	0.283636	0.283636	0.283636	0.283636	0.283636	0.283636	0.283636	0.283636	0.283636	0.283636	0.283636	0.283636	0.283636	0.283636	0.283636
0.2832	0.2832	0.2832	0.2832	0.2832	0.2832	0.279127	0.279127	0.279127	0.279127	0.282509	0.284473	0.284473	0.284473	0.284473	0.284473	0.284473	0.284473	0.284473	0.284473	0.284473	0.284473	0.284473	0.285382	0.285382	0.284473	0.284473
0.2736	0.2736	0.2736	0.2736	0.2736	0.2736	0.272618	0.272618	0.272618	0.272618	0.273309	0.301855	0.301855	0.301855	0.301855	0.301855	0.301855	0.301855	0.301855	0.301855	0.301855	0.301855	0.301855	0.3028	0.3028	0.301855	0.301855
0.284145	0.284145	0.284145	0.284145	0.284145	0.284145	0.284327	0.284327	0.284327	0.284327	0.284073	0.282291	0.282291	0.282291	0.282291	0.282291	0.282291	0.282291	0.282291	0.282291	0.282291	0.282291	0.282291	0.282255	0.282255	0.282291	0.282291
0.287055	0.287055	0.287055	0.287055	0.287055	0.287055	0.287927	0.287927	0.287927	0.287927	0.286145	0.287091	0.287091	0.287091	0.287091	0.287091	0.287091	0.287091	0.287091	0.287091	0.287091	0.287091	0.287091	0.287491	0.287491	0.287091	0.287091
0.287091	0.287091	0.287091	0.287091	0.287091	0.287091	0.286036	0.286036	0.286036	0.286036	0.285964	0.286036	0.286036	0.286036	0.286036	0.286036	0.286036	0.286036	0.286036	0.286036	0.286036	0.286036	0.286036	0.287418	0.287418	0.286036	0.286036
0.283682	0.283682	0.283682	0.283682	0.283682	0.283682	0.283457	0.283457	0.283457	0.283457	0.283534	0.285025	0.285025	0.285025	0.285025	0.285025	0.285025	0.285025	0.285025	0.285025	0.285025	0.285025	0.285025	0.285164	0.285164	0.285025	0.285025
0.284109	0.284109	0.284109	0.284109	0.284109	0.284109	0.284364	0.284364	0.284364	0.284364	0.284	0.282255	0.282255	0.282255	0.282255	0.282255	0.282255	0.282255	0.282255	0.282255	0.282255	0.282255	0.282255	0.2824	0.2824	0.282255	0.282255
0.286436	0.286436	0.286436	0.286436	0.286436	0.286436	0.287127	0.287127	0.287127	0.287127	0.287127	0.287127	0.283636	0.283636	0.283636	0.283636	0.283636	0.283636	0.283636	0.283636	0.283636	0.283636	0.283636	0.283636	0.283636	0.283636	0.283636
0.52	0.52	0.52	0.52	0.52	0.52	0.647273	0.647273	0.647273	0.647273	0.647273	0.647273	0.461818	0.461818	0.461818	0.461818	0.461818	0.461818	0.461818	0.461818	0.461818	0.461818	0.461818	0.461818	0.461818	0.461818	0.461818
0.585455	0.585455	0.585455	0.585455	0.585455	0.585455	0.647273	0.647273	0.647273	0.647273	0.647273	0.647273	0.465455	0.465455	0.465455	0.465455	0.465455	0.465455	0.465455	0.465455	0.465455	0.465455	0.465455	0.465455	0.465455	0.465455	0.465455
0.281164	0.281164	0.281164	0.281164	0.281164	0.281164	0.280836	0.280836	0.280836	0.280836	0.280836	0.280836	0.283636	0.283636	0.283636	0.283636	0.283636	0.283636	0.283636	0.283636	0.283636	0.283636	0.283636	0.283636	0.283636	0.283636	0.283636
0.286182	0.286182	0.286182	0.286182	0.286182	0.286182	0.287273	0.287273	0.287273	0.287273	0.287273	0.287273	0.288364	0.288364	0.288364	0.288364	0.288364	0.288364	0.288364	0.288364	0.288364	0.288364	0.288364	0.288364	0.288364	0.288364	0.288364
0.0290909	0.0290909	0.0290909	0.0290909	0.0290909	0.0290909	0.341818	0.341818	0.341818	0.341818	0.341818	0.341818	0.236364	0.236364	0.236364	0.236364	0.236364	0.236364	0.236364	0.236364	0.236364	0.236364	0.236364	0.236364	0.236364	0.236364	0.236364
0.288	0.288	0.288	0.288	0.288	0.288	0.288727	0.288727	0.288727	0.288727	0.288727	0.288727	0.285818	0.285818	0.285818	0.285818	0.285818	0.285818	0.285818	0.285818	0.285818	0.285818	0.285818	0.285818	0.285818	0.285818	0.285818
0.286182	0.286182	0.286182	0.286182	0.286182	0.286182	0.288	0.288	0.288	0.288	0.288	0.288	0.284727	0.284727	0.284727	0.284727	0.284727	0.284727	0.284727	0.284727	0.284727	0.284727	0.284727	0.284727	0.284727	0.284727	0.284727
0.280582	0.280582	0.280582	0.280582	0.280582	0.280582	0.283418	0.283418	0.283418	0.283418	0.283418	0.283418	0.282145	0.282145	0.282145	0.282145	0.282145	0.282145	0.282145	0.282145	0.282145	0.282145	0.282145	0.282145	0.282145	0.282145	0.282145
0.279964	0.279964	0.279964	0.279964	0.279964	0.279964	0.284764	0.284764	0.284764	0.284764	0.284764	0.284764	0.283636	0.283636	0.283636	0.283636	0.283636	0.283636	0.283636	0.283636	0.283636	0.283636	0.283636	0.283636	0.283636	0.283636	0.283636
0.287927	0.287927	0.287927	0.287927	0.287927	0.287927	0.288836	0.288836	0.288836	0.288836	0.288836	0.288836	0.285309	0.285309	0.285309	0.285309	0.285309	0.285309	0.285309	0.285309	0.285309	0.285309	0.285309	0.285309	0.285309	0.285309	0.285309
0.284145	0.284145	0.284145	0.284145	0.284145	0.284145	0.283127	0.283127	0.283127	0.283127	0.283127	0.283127	0.285309	0.285309	0.285309	0.285309	0.285309	0.285309	0.285309	0.285309	0.285309	0.285309	0.285309	0.285309	0.285309	0.285309	0.285309
0.2836	0.2836	0.2836	0.2836	0.2836	0.2836	0.283927	0.283927	0.283927	0.283927	0.283927	0.283927	0.283564	0.283564	0.283564	0.283564	0.283564	0.283564	0.283564	0.283564	0.283564	0.283564	0.283564	0.283564	0.283564	0.283564	0.283564
0.280364	0.280364	0.280364	0.280364	0.280364	0.280364	0.307273	0.307273	0.307273	0.307273	0.307273	0.307273	0.252364	0.252364	0.252364	0.252364	0.252364	0.252364	0.252364	0.252364	0.252364	0.252364	0.252364	0.252364	0.252364	0.252364	0.252364
0.287891	0.287891	0.287891	0.287891	0.287891	0.287891	0.2892	0.2892	0.2892	0.2892	0.2892	0.2892	0.285236	0.285236	0.285236	0.285236	0.285236	0.285236	0.285236	0.285236	0.285236	0.285236	0.285236	0.285236	0.285236	0.285236	0.285236
0.975636	0.975636	0.975636	0.975636	0.975636	0.975636	0.608364	0.608364	0.608364	0.608364	0.608364	0.608364	0.515636	0.515636	0.515636	0.515636	0.515636	0.515636	0.515636	0.515636	0.515636	0.515636	0.515636	0.515636	0.515636	0.515636	0.515636
0.285891	0.285891	0.285891	0.285891	0.285891	0.285891	0.285964	0.285964	0.285964	0.285964	0.285964	0.285964	0.285927	0.285927	0.285927	0.285927	0.285927	0.285927	0.285927	0.285927	0.285927	0.285927	0.285927	0.285927	0.285927	0.285927	0.285927
0.291229	0.291229	0.291229	0.291229	0.291229	0.291229	0.284829	0.284829	0.284829	0.284829	0.284829	0.284829	0.285455	0.285455	0.285455	0.285455	0.285455	0.285455	0.285455	0.285455	0.285455	0.285455	0.285455	0.285455	0.285455	0.285455	0.285455
0.989091	0.989091	0.989091	0.989091	0.989091	0.989091	0.610909	0.610909	0.610909	0.610909	0.610909	0.610909	0.519636	0.519636	0.519636	0.519636	0.519636	0.519636	0.519636	0.519636	0.519636	0.519636	0.519636	0.519636	0.519636	0.519636	0.519636
0.680364	0.680364	0.680364	0.680364	0.680364	0.680364	0.474909	0.474909	0.474909	0.474909	0.474909	0.474909	0.415636	0.415636	0.415636	0.415636	0.415636	0.415636	0.415636	0.415636	0.415636	0.415636	0.415636	0.415636	0.415636	0.415636	0.415636
0.284618	0.284618	0.284618	0.284618	0.284618	0.284618	0.317673	0.317673	0.317673	0.317673	0.317673	0.317673	0.306073	0.306073	0.306073	0.306073	0.306073	0.306073	0.306073	0.306073	0.306073	0.306073	0.306073	0.306073	0.306073	0.306073	0.306073
0.283782	0.283782	0.283782	0.283782	0.283782	0.283782	0.284073	0.284073	0.284073	0.284073	0.284073	0.284073	0.283564	0.283564	0.283564	0.283564	0.283564	0.283564	0.283564	0.283564	0.283564	0.283564	0.283564	0.283564	0.283564	0.283564	0.283564
0.283273	0.283273	0.283273	0.283273	0.283273	0.283273	0.285964	0.285964	0.285964	0.285964	0.285964	0.285964	0.283309	0.283309	0.283309	0.283309	0.283309	0.283309	0.283309	0.283309	0.283309	0.283309	0.283309	0.283309	0.283309	0.283309	0.283309
0.288036	0.288036	0.288036	0.288036	0.288036	0.288036	0.320618	0.320618	0.320618	0.320618	0.320618	0.320618	0.315891	0.315891	0.315891	0.315891	0.315891	0.315891	0.315891	0.315891	0.315891	0.315891	0.315891	0.315891	0.315891	0.315891	0.315891
0.283964	0.283964	0.283964	0.283964	0.283964	0.283964	0.319636	0.319636	0.319636	0.319636	0.319636	0.319636	0.313236	0.313236	0.313236	0.313236	0.313236	0.313236	0.313236	0.313236	0.313236	0.313236	0.313236	0.313236	0.313236	0.313236	0.313236
0.301455	0.301455	0.301455	0.301455	0.301455	0.301455	0.312364	0.312364	0.312364	0.312364	0.312364	0.312364	0.309455	0.309455	0.309455	0.309455	0.309455	0.309455	0.309455	0.309455	0.309455	0.309455	0.309455	0.309455	0.309455	0.309455	0.309455
0.286909	0.286909	0.286909	0.286909	0.286909	0.286909	0.284727	0.284727	0.284727	0.284727	0.284727	0.284727	0.294873	0.294873	0.294873	0.294873	0.294873	0.294873	0.294873	0.294873	0.294873	0.294873	0.294873	0.294873	0.294873	0.294873	0.294873
0.287636	0.287636	0.287636	0.287636	0.287636	0.287636	0.286182	0.286182	0.286182	0.286182	0.286182	0.286182	0.285818	0.285818	0.285818	0.285818	0.285818	0.285818	0.285818	0.285818	0.285818	0.285818	0.285818	0.285818	0.285818	0.285818	0.285818
0.304945	0.304945	0.304945	0.304945	0.304945	0.304945	0.312691	0.312691	0.312691	0.312691	0.312691	0.312691	0.308764	0.308764	0.308764	0.308764	0.308764	0.308764	0.308764	0.308764	0.308764	0.308764	0.308764	0.308764	0.308764	0.308764	0.308764
0.301455	0.301455	0.301455	0.301455	0.301455	0.301455	0.316618	0.316618	0.316618	0.316618	0.316618	0.316618	0.3116	0.3116	0.3116	0.3116	0.3116	0.3116	0.3116	0.3116	0.3116	0.3116	0.3116	0.3116	0.3116	0.3116	0.3116
0.287018	0.287018	0.287018	0.287018	0.287018	0.287018	0.286982	0.286982	0.286982	0.286982	0.286982	0.286982	0.285855	0.285855	0.285855	0.285855	0.285855	0.285855	0.285855	0.285855	0.285855	0.285855	0.285855	0.285855	0.285855	0.285855	0.285855
0.285782	0.285782	0.285782	0.285782	0.285782	0.285782	0.286135	0.286135	0.286135	0.286135	0.286135	0.286135	0.286073	0.286073	0.286073	0.286073	0.286073	0.286073	0.286073	0.286073	0.286073	0.286073	0.286073	0.286073	0.286073	0.286073	0.286073
0.283636	0.283636	0.283636	0.283636	0.283636	0.283636	0.283636	0.283636	0.283636	0.283636	0.283636	0.283636	0.283636	0.283636	0.283636	0.283636	0.283636	0.283636	0.283636	0.283636	0.283636	0.283636	0.283636	0.283636	0.283636	0.283636	0.283636
0.283564	0.283564	0.283564	0.283564	0.283564	0.283564	0.282727	0.282727	0.282727	0.282727	0.282727	0.282727	0.281018	0.281018	0.281018	0.281018	0.281018	0.281018	0.281018	0.281018	0.281018	0.281018	0.281018	0.281018	0.281018	0.281018	0.281018
0.280255	0.280255	0.280255	0.280255	0.280255	0.280255	0.282836	0.282836	0.282836	0.282836	0.282836	0.282836	0.277745	0.277745	0.277745	0.277745	0.277745	0.277745	0.277745	0.277745	0.277745	0.277745	0.277745	0.277745	0.277745	0.277745	0.277745
0.283891	0.283891	0.283891	0.283891	0.283891	0.283891	0.283491	0.283491	0.283491	0.283491	0.283491	0.283491	0.283964	0.283964	0.283964	0.283964	0.283964	0.283964	0.283964	0.283964	0.283964	0.283964	0.283964	0.283964	0.283964	0.283964	0.283964
0.287818	0.287818	0.287818	0.287818	0.287818	0.287818	0.287055	0.287055	0.287055	0.287055	0.287055	0.287055	0.287927	0.287927	0.287927	0.287927	0.287927	0.287927	0.287927	0.287927	0.287927	0.287927	0.287927	0.287927	0.287927	0.287927	0.287927
0.287673	0.287673	0.287673	0.287673	0.287673	0.287673	0.286436	0.286436	0.286436	0.286436	0.286436	0.286436	0.2936	0.2936	0.2936	0.2936	0.2936	0.2936	0.2936	0.2936	0.2936	0.2936	0.2936	0.2936	0.2936	0.2936	0.2936
0.28378	0.28378	0.28378	0.28378	0.28378	0.28378	0.283901	0.283901	0.283901	0.283901	0.283901	0.283901	0.283422	0.283422	0.283422	0.283422	0.283422	0.283422	0.283422	0.283422	0.283422	0.283422	0.283422	0.283422	0.283422	0.283422	0.283422
0.283964	0.283964	0.283964	0.283964	0.283964	0.283964	0.283527	0.283527	0.283527	0.283527	0.283527	0.283527	0.283964	0.283964	0.283964	0.283964	0.283964	0.283964	0.283964	0.283964	0.283964	0.283964	0.283964	0.283964	0.283964	0.283964	0.283964
0.285927	0.286982	0.286982	0.286982	0.286982	0.285927	0.285564	0.285564	0.285564	0.285564	0.285564	0.285564	0.286982	0.286982	0.286982	0.286982	0.286982	0.286982	0.286982	0.286982	0.286982	0.286982	0.286982	0.286982	0.286982	0.286982	0.286982
0.552727	0.429091	0.429091	0.429091	0.429091	0.552727	0.654545	0.654545	0.654545	0.654545	0.654545	0.654545	0.429091	0.429091	0.429091	0.429091	0.429091	0.429091	0.429091	0.429091	0.429091	0.429091	0.429091	0.429091	0.429091	0.429091	0.429091
0.64	0.48	0.48	0.48	0.48	0.64	0.563636	0.563636	0.563636	0.563636	0.563636	0.563636	0.48	0.48	0.48	0.48	0.48	0.48	0.48	0.48	0.48	0.48	0.48	0.48	0.48	0.48	0.48
0.283127	0.281382	0.281382	0.281382	0.281382	0.283127	0.282655	0.282655	0.282655	0.282655	0.282655	0.282655	0.281382	0.281382	0.281382	0.281382	0.281382	0.281382	0.281382	0.281382	0.281382	0.281382	0.281382	0.281382	0.281382	0.281382	0.281382
0.287273	0.287273	0.287273	0.287273	0.287273	0.287273	0.289818	0.289818	0.289818	0.289818	0.289818	0.289818	0.287273	0.287273	0.287273	0.287273	0.287273	0.287273	0.287273	0.287273	0.287273	0.287273	0.287273	0.287273	0.287273	0.287273	0.287273
0.730909	0.810909	0.810909	0.810909	0.810909	0.730909	-0.101818	-0.101818	-0.101818	-0.101818	-0.101818	-0.101818	0.810909	0.810909	0.810909	0.810909	0.810909	0.810909	0.810909	0.810909	0.810909	0.810909	0.810909	0.810909	0.810909	0.810909	0.810909
0.286545	0.287636	0.287636	0.287636	0.287636	0.286545	0.286909	0.286909	0.286909	0.286909	0.286909	0.286909	0.287636	0.287636	0.287636	0.287636	0.287636	0.287636	0.287636	0.287636	0.287636	0.287636	0.287636	0.287636	0.287636	0.287636	0.287636
0.287636	0.286909	0.286909	0.286909	0.286909	0.287636	0.291636	0.291636	0.291636	0.291636	0.291636	0.291636	0.286909	0.286909	0.286909	0.286909	0.286909	0.286909	0.286909	0.286909	0.286909	0.286909	0.286909	0.286909	0.286909	0.286909	0.286909
0.2876	0.288036	0.288036	0.288036	0.288036	0.2876	0.280836	0.280836	0.280836	0.280836	0.280836	0.280836	0.288036	0.288036	0.288036	0.288036	0.288036	0.288036	0.288036	0.288036	0.288036	0.288036	0.288036	0.288036	0.288036	0.288036	0.288036
0.288073	0.289818	0.289818	0.289818	0.289818	0.288073	0.281309	0.281309	0.281309	0.281309	0.281309	0.281309	0.289818	0.289818	0.289818	0.289818	0.289818	0.289818	0.289818	0.289818	0.289818	0.289818	0.289818	0.289818	0.289818	0.289818	0.289818
0.2872	0.288582	0.288582	0.288582	0.288582	0.2872	0.289709	0.289709	0.289709	0.289709	0.289709	0.289709	0.288582	0.288582	0.288582	0.288582	0.288582	0.288582	0.288582	0.288582	0.288582	0.288582	0.288582	0.288582	0.288582	0.288582	0.288582
0.284691	0.281564	0.281564	0.281564	0.281564	0.284691	0.282218	0.282218	0.282218	0.282218	0.282218	0.282218	0.281564	0.281564	0.281564	0.281564	0.281564	0.281564	0.281564	0.281564	0.281564	0.281564	0.281564	0.281564	0.281564	0.281564	0.281564
0.284291	0.284509	0.284509	0.284509	0.284509	0.284291	0.284945	0.284945	0.284945	0.284945	0.284945	0.284945	0.284509	0.284509	0.284509	0.284509	0.284509	0.284509	0.284509	0.284509	0.284509	0.284509	0.284509	0.284509	0.284509	0.284509	0.284509
0.288727	0.295273	0.295273	0.295273	0.295273	0.288727	0.312	0.312	0.312	0.312	0.312	0.312	0.295273	0.295273	0.295273	0.295273	0.295273	0.295273	0.295273	0.295273	0.295273	0.295273	0.295273	0.295273	0.295273	0.295273	0.295273
0.287018	0.288436	0.288436	0.288436	0.288436	0.287018	0.289564	0.289564	0.289564	0.289564	0.289564	0.289564	0.288436	0.288436	0.288436	0.288436	0.288436	0.288436	0.288436	0.288436	0.288436	0.288436	0.288436	0.288436	0.288436	0.288436	0.288436
0.786182	0.876727	0.876727	0.876727	0.876727	0.786182	0.788364	0.788364	0.788364	0.788364	0.788364	0.788364	0.876727	0.876727	0.876727	0.876727	0.876727	0.876727	0.876727	0.876727	0.876727	0.876727	0.876727	0.876727	0.876727	0.876727	0.876727
0.2868	0.284982	0.284982	0.284982	0.284982	0.2868	0.287309	0.287309	0.287309	0.287309	0.287309	0.287309	0.284982	0.284982	0.284982	0.284982	0.284982	0.284982	0.284982	0.284982	0.284982	0.284982	0.284982	0.284982	0.284982	0.284982	0.284982
0.287076	0.285142	0.285142	0.285142	0.285142	0.287076	0.283636	0.283636	0.283636	0.283636	0.283636	0.283636	0.285142	0.285142	0.285142	0.285142	0.285142	0.285142	0.285142	0.285142	0.285142	0.285142	0.285142	0.285142	0.285142	0.285142	0.285142
0.789091	0.88	0.88	0.88	0.88	0.789091	0.800727	0.800727	0.800727	0.800727	0.800727	0.800727	0.88	0.88	0.88	0.88	0.88	0.88	0.88	0.88	0.88	0.88	0.88	0.88	0.88	0.88	0.88
0.593091	0.654545	0.654545	0.654545	0.654545	0.593091	0.591636	0.591636	0.591636	0.591636	0.591636	0.591636	0.654545	0.654545	0.654545	0.654545	0.654545	0.654545	0.654545	0.654545	0.654545	0.654545	0.654545	0.654545	0.654545	0.654545	0.654545
0.328836	0.344145	0.344145	0.344145	0.344145	0.328836	0.287055	0.287055	0.287055	0.287055	0.287055	0.287055	0.344145	0.344145	0.344145	0.344145	0.344145	0.344145	0.344145	0.344145	0.344145	0.344145	0.344145	0.344145	0.344145	0.344145	0.344145
0.283527	0.283818	0.283818	0.283818	0.283818	0.283527	0.283564	0.283564	0.283564	0.283564	0.283564	0.283564	0.283818	0.283818	0.283818	0.283818	0.283818	0.283818	0.283818	0.283818	0.283818	0.283818	0.283818	0.283818	0.283818	0.283818	0.283818
0.2836	0.285127	0.285127	0.285127	0.285127	0.2836	0.285491	0.285491	0.285491	0.285491	0.285491	0.285491	0.285127	0.285127	0.285127	0.285127	0.285127	0.285127	0.285127	0.285127	0.285127	0.285127	0.285127	0.285127	0.285127	0.285127	0.285127
0.325236	0.342618	0.342618	0.342618	0.342618	0.325236	0.287818	0.287818	0.287818	0.287818	0.287818	0.287818	0.342618	0.342618	0.342618	0.342618	0.342618	0.342618	0.342618	0.342618	0.342618	0.342618	0.342618	0.342618	0.342618	0.342618	0.342618
0.335782	0.364655	0.364655	0.364655	0.364655	0.335782	0.283927	0.283927	0.283927	0.283927	0.283927	0.283927	0.364655	0.364655	0.364655	0.364655	0.364655	0.364655	0.364655	0.364655	0.364655	0.364655	0.364655	0.364655	0.364655	0.364655	0.364655
0.308364	0.314909	0.314909	0.314909	0.314909	0.308364	0.309455	0.309455	0.309455	0.309455	0.309455	0.309455	0.314909	0.314909	0.314909	0.314909	0.314909	0.314909	0.314909	0.314909	0.314909	0.314909	0.314909	0.314909	0.314909	0.314909	0.314909
0.285964	0.287127	0.287127	0.287127	0.287127	0.285964	0.288473	0.288473	0.288473	0.288473	0.288473	0.288473	0.287127	0.287127	0.287127	0.287127	0.287127	0.287127	0.287127	0.287127	0.287127	0.287127	0.287127	0.287127	0.287127	0.287127	0.287127
0.287273	0.285455	0.285455	0.285455	0.285455	0.287273	0.286182	0.286182	0.286182	0.286182	0.286182	0.286182	0.285455	0.285455	0.285455	0.285455	0.285455	0.285455	0.285455	0.285455	0.285455	0.285455	0.285455	0.285455	0.285455	0.285455	0.285455
0.307818	0.316945	0.316945	0.316945	0.316945	0.307818	0.305818	0.305818	0.305818	0.305818	0.305818	0.305818	0.316945	0.316945	0.316945	0.316945	0.316945	0.316945	0.316945	0.316945	0.316945	0.316945	0.316945	0.316945	0.316945	0.316945	0.316945
0.3108	0.316364	0.316364	0.316364	0.316364	0.3108	0.311891	0.311891	0.311891	0.311891	0.311891	0.311891	0.316364	0.316364	0.316364	0.316364	0.316364	0.316364	0.316364	0.316364	0.316364	0.316364	0.316364	0.316364	0.316364	0.316364	0.316364
0.290218	0.288364	0.288364	0.288364	0.288364	0.290218	0.285855	0.285855	0.285855	0.285855	0.285855	0.285855	0.288364	0.288364	0.288364	0.288364	0.288364	0.288364	0.288364	0.288364	0.288364	0.288364	0.288364	0.288364	0.288364	0.288364	0.288364
0.28556	0.285604	0.285604	0.285604	0.285604	0.28556	0.286069	0.286069	0.286069	0.286069	0.286069	0.286069	0.285604	0.285604	0.285604	0.285604	0.285604	0.285604	0.285604	0.285604	0.285604	0.285604	0.285604	0.285604	0.285604	0.285604	0.285604
0.283636	0.283636	0.283636	0.283636	0.283636	0.283636	0.287273	0.287273	0.287273	0.287273	0.287273	0.287273	0.283636	0.283636	0.283636	0.283636	0.283636	0.283636	0.283636	0.283636	0.283636	0.283636	0.283636	0.283636	0.283636	0.283636	0.283636
0.286145	0.284473	0.284473	0.284473	0.284473	0.286145	0.281382	0.281382	0.281382	0.281382	0.281382	0.281382	0.284473	0.284473	0.284473	0.284473	0.284473	0.284473	0.284473	0.284473	0.284473	0.284473	0.284473	0.284473	0.284473	0.284473	0.284473
0.299818	0.301855	0.301855	0.301855	0.301855	0.299818	0.2704	0.2704	0.2704	0.2704	0.2704	0.2704	0.301855	0.301855	0.301855	0.301855	0.301855	0.301855	0.301855	0.301855	0.301855	0.301855	0.301855	0.301855	0.301855	0.301855	0.301855
0.282582	0.282291	0.282291	0.282291	0.282291	0.282582	0.284473	0.284473	0.284473	0.284473	0.284473	0.284473	0.282291	0.282291	0.282291	0.282291	0.282291	0.282291	0.282291	0.282291	0.282291	0.282291	0.282291	0.282291	0.282291	0.282291	0.282291
0.286909	0.287091	0.287091	0.287091	0.287091	0.286909	0.288764	0.288764	0.288764	0.288764	0.288764	0.288764	0.287091	0.287091	0.287091	0.287091	0.287091	0.287091	0.287091	0.287091	0.287091	0.287091	0.287091	0.287091	0.287091	0.287091	0.287091
0.285564	0.286036	0.286036	0.286036	0.286036	0.285564	0.286982	0.286982	0.286982	0.286982	0.286982	0.286982	0.286036	0.286036	0.286036	0.286036	0.286036	0.286036	0.286036	0.286036	0.286036	0.286036	0.286036	0.286036	0.286036	0.286036	0.286036
0.284708	0.285025	0.285025	0.285025	0.285025	0.284708	0.283529	0.283529	0.283529	0.283529	0.283529	0.283529	0.285025	0.285025	0.285025	0.285025	0.285025	0.285025	0.285025	0.285025	0.285025	0.285025	0.285025	0.285025	0.285025	0.285025	0.285025
0.282582	0.282255	0.282255	0.282255	0.282255	0.282582	0.284473	0.284473	0.284473	0.284473	0.284473	0.284473	0.282255	0.282255	0.282255	0.282255	0.282255	0.282255	0.282255	0.282255	0.282255	0.282255	0.282255	0.282255	0.282255	0.282255	0.282255
0.285782	0.285782	0.285782	0.285782	0.285782	0.285782	0.285164	0.285164	0.285164	0.285164	0.285164	0.285164	0.285782	0.285782	0.285782	0.285782	0.285782	0.285782	0.285782	0.285782	0.285782	0.285782	0.285782	0.285782	0.285782	0.286982	0.285782
0.432727	0.432727	0.432727	0.432727	0.432727	0.432727	0.356364	0.356364	0.356364	0.356364	0.356364	0.356364	0.432727	0.432727	0.432727	0.432727	0.432727	0.432727	0.432727	0.432727	0.432727	0.432727	0.432727	0.432727	0.432727	0.429091	0.432727
0.469091	0.469091	0.469091	0.469091	0.469091	0.469091	0.443636	0.443636	0.443636	0.443636	0.443636	0.443636	0.469091	0.469091	0.469091	0.469091	0.469091	0.469091	0.469091	0.469091	0.469091	0.469091	0.469091	0.469091	0.469091	0.48	0.469091
0.282145	0.282145	0.282145	0.282145	0.282145	0.282145	0.2828	0.2828	0.2828	0.2828	0.2828	0.2828	0.282145	0.282145	0.282145	0.282145	0.282145	0.282145	0.282145	0.282145	0.282145	0.282145	0.282145	0.282145	0.282145	0.281382	0.282145
0.287273	0.287273	0.287273	0.287273	0.287273	0.287273	0.287273	0.287273	0.287273	0.287273	0.287273	0.287273	0.287273	0.287273	0.287273	0.287273	0.287273	0.287273	0.287273	0.287273	0.287273	0.287273	0.287273	0.287273	0.287273	0.287273	0.287273
0.970909	0.970909	0.970909	0.970909	0.970909	0.970909	0.894545	0.894545	0.894545	0.894545	0.894545	0.894545	0.970909	0.970909	0.970909	0.970909	0.970909	0.970909	0.970909	0.970909	0.970909	0.970909	0.970909	0.970909	0.970909	0.810909	0.970909
0.287273	0.287273	0.287273	0.287273	0.287273	0.287273	0.289455	0.289455	0.289455	0.289455	0.289455	0.289455	0.287273	0.287273	0.287273	0.287273	0.287273	0.287273	0.287273	0.287273	0.287273	0.287273	0.287273	0.287273	0.287273	0.287636	0.287273
0.285455	0.285455	0.285455	0.285455	0.285455	0.285455	0.286545	0.286545	0.286545	0.286545	0.286545	0.286545	0.285455	0.285455	0.285455	0.285455	0.285455	0.285455	0.285455	0.285455	0.285455	0.285455	0.285455	0.285455	0.285455	0.286909	0.285455
0.288255	0.288255	0.288255	0.288255	0.288255	0.288255	0.288582	0.288582	0.288582	0.288582	0.288582	0.288582	0.288255	0.288255	0.288255	0.288255	0.288255	0.288255	0.288255	0.288255	0.288255	0.288255	0.288255	0.288255	0.288255	0.288036	0.288255
0.290145	0.290145	0.290145	0.290145	0.290145	0.290145	0.289236	0.289236	0.289236	0.289236	0.289236	0.289236	0.290145	0.290145	0.290145	0.290145	0.290145	0.290145	0.290145	0.290145	0.290145	0.290145	0.290145	0.290145	0.290145	0.289818	0.290145
0.287964	0.287964	0.287964	0.287964	0.287964	0.287964	0.287055	0.287055	0.287055	0.287055	0.287055	0.287055	0.287964	0.287964	0.287964	0.287964	0.287964	0.287964	0.287964	0.287964	0.287964	0.287964	0.287964	0.287964	0.287964	0.288582	0.287964
0.283927	0.283927	0.283927	0.283927	0.283927	0.283927	0.281309	0.281309	0.281309	0.281309	0.281309	0.281309	0.283927	0.283927	0.283927	0.283927	0.283927	0.283927	0.283927	0.283927	0.283927	0.283927	0.283927	0.283927	0.283927	0.281564	0.283927
0.284873	0.284873	0.284873	0.284873	0.284873	0.284873	0.284982	0.284982	0.284982	0.284982	0.284982	0.284982	0.284873	0.284873	0.284873	0.284873	0.284873	0.284873	0.284873	0.284873	0.284873	0.284873	0.284873	0.284873	0.284873	0.284509	0.284873
0.289455	0.289455	0.289455	0.289455	0.289455	0.289455	0.278909	0.278909	0.278909	0.278909	0.278909	0.278909	0.289455	0.289455	0.289455	0.289455	0.289455	0.289455	0.289455	0.289455	0.289455	0.289455	0.289455	0.289455	0.289455	0.295273	0.289455
0.288073	0.288073	0.288073	0.288073	0.288073	0.288073	0.286873	0.286873	0.286873	0.286873	0.286873	0.286873	0.288073	0.288073	0.288073	0.288073	0.288073	0.288073	0.288073	0.288073	0.288073	0.288073	0.288073	0.288073	0.288073	0.288436	0.288073
0.977455	0.977455	0.977455	0.977455	0.977455	0.977455	0.656364	0.656364	0.656364	0.656364	0.656364	0.656364	0.977455	0.977455	0.977455	0.977455	0.977455	0.977455	0.977455	0.977455	0.977455	0.977455	0.977455	0.977455	0.977455	0.876727	0.977455
0.286764	0.286764	0.286764	0.286764	0.286764	0.286764	0.2848	0.2848	0.2848	0.2848	0.2848	0.2848	0.286764	0.286764	0.286764	0.286764	0.286764	0.286764	0.286764	0.286764	0.286764	0.286764	0.286764	0.286764	0.286764	0.284982	0.286764
0.288495	0.288495	0.288495	0.288495	0.288495	0.288495	0.283636	0.283636	0.283636	0.283636	0.283636	0.283636	0.288495	0.288495	0.288495	0.288495	0.288495	0.288495	0.288495	0.288495	0.288495	0.288495	0.288495	0.288495	0.288495	0.285142	0.288495
0.981455	0.981455	0.981455	0.981455	0.981455	0.981455	0.659273	0.659273	0.659273	0.659273	0.659273	0.659273	0.981455	0.981455	0.981455	0.981455	0.981455	0.981455	0.981455	0.981455	0.981455	0.981455	0.981455	0.981455	0.981455	0.88	0.981455
0.697818	0.697818	0.697818	0.697818	0.697818	0.697818	0.532	0.532	0.532	0.532	0.532	0.532	0.697818	0.697818	0.697818	0.697818	0.697818	0.697818	0.697818	0.697818	0.697818	0.697818	0.697818	0.697818	0.697818	0.654545	0.697818
0.3236	0.3236	0.3236	0.3236	0.3236	0.3236	0.292945	0.292945	0.292945	0.292945	0.292945	0.292945	0.3236	0.3236	0.3236	0.3236	0.3236	0.3236	0.3236	0.3236	0.3236	0.3236	0.3236	0.3236	0.3236	0.344145	0.3236
0.283818	0.283818	0.283818	0.283818	0.283818	0.283818	0.282727	0.282727	0.282727	0.282727	0.282727	0.282727	0.283818	0.283818	0.283818	0.283818	0.283818	0.283818	0.283818	0.283818	0.283818	0.283818	0.283818	0.283818	0.283818	0.283818	0.283818
0.283527	0.283527	0.283527	0.283527	0.283527	0.283527	0.283745	0.283745	0.283745	0.283745	0.283745	0.283745	0.283527	0.283527	0.283527	0.283527	0.283527	0.283527	0.283527	0.283527	0.283527	0.283527	0.283527	0.283527	0.283527	0.285127	0.283527
0.318545	0.318545	0.318545	0.318545	0.318545	0.318545	0.289018	0.289018	0.289018	0.289018	0.289018	0.289018	0.318545	0.318545	0.318545	0.318545	0.318545	0.318545	0.318545	0.318545	0.318545	0.318545	0.318545	0.318545	0.318545	0.342618	0.318545
0.307164	0.307164	0.307164	0.307164	0.307164	0.307164	0.292909	0.292909	0.292909	0.292909	0.292909	0.292909	0.307164	0.307164	0.307164	0.307164	0.307164	0.307164	0.307164	0.307164	0.307164	0.307164	0.307164	0.307164	0.307164	0.364655	0.307164
0.297818	0.297818	0.297818	0.297818	0.297818	0.297818	0.290545	0.290545	0.290545	0.290545	0.290545	0.290545	0.297818	0.297818	0.297818	0.297818	0.297818	0.297818	0.297818	0.297818	0.297818	0.297818	0.297818	0.297818	0.297818	0.314909	0.297818
0.288	0.288	0.288	0.288	0.288	0.288	0.286255	0.286255	0.286255	0.286255	0.286255	0.286255	0.288	0.288	0.288	0.288	0.288	0.288	0.288	0.288	0.288	0.288	0.288	0.288	0.288	0.287127	0.288
0.288	0.288	0.288	0.288	0.288	0.288	0.285091	0.285091	0.285091	0.285091	0.285091	0.285091	0.288	0.288	0.288	0.288	0.288	0.288	0.288	0.288	0.288	0.288	0.288	0.288	0.288	0.285455	0.288
0.297564	0.297564	0.297564	0.297564	0.297564	0.297564	0.290218	0.290218	0.290218	0.290218	0.290218	0.290218	0.297564	0.297564	0.297564	0.297564	0.297564	0.297564	0.297564	0.297564	0.297564	0.297564	0.297564	0.297564	0.297564	0.316945	0.297564
0.296691	0.296691	0.296691	0.296691	0.296691	0.296691	0.287091	0.287091	0.287091	0.287091	0.287091	0.287091	0.296691	0.296691	0.296691	0.296691	0.296691	0.296691	0.296691	0.296691	0.296691	0.296691	0.296691	0.296691	0.296691	0.316364	0.296691
0.288182	0.288182	0.288182	0.288182	0.288182	0.288182	0.287855	0.287855	0.287855	0.287855	0.287855	0.287855	0.288182	0.288182	0.288182	0.288182	0.288182	0.288182	0.288182	0.288182	0.288182	0.288182	0.288182	0.288182	0.288182	0.288364	0.288182
0.285735	0.285735	0.285735	0.285735	0.285735	0.285735	0.284593	0.284593	0.284593	0.284593	0.284593	0.284593	0.285735	0.285735	0.285735	0.285735	0.285735	0.285735	0.285735	0.285735	0.285735	0.285735	0.285735	0.285735	0.285735	0.285604	0.285735
0.283636	0.283636	0.283636	0.283636	0.283636	0.283636	0.283636	0.283636	0.283636	0.283636	0.283636	0.283636	0.283636	0.283636	0.283636	0.283636	0.283636	0.283636	0.283636	0.283636	0.283636	0.283636	0.283636	0.283636	0.283636	0.283636	0.283636
0.285382	0.285382	0.285382	0.285382	0.285382	0.285382	0.284109	0.284109	0.284109	0.284109	0.284109	0.284109	0.285382	0.285382	0.285382	0.285382	0.285382	0.285382	0.285382	0.285382	0.285382	0.285382	0.285382	0.285382	0.285382	0.284473	0.285382
0.3028	0.3028	0.3028	0.3028	0.3028	0.3028	0.300582	0.300582	0.300582	0.300582	0.300582	0.300582	0.3028	0.3028	0.3028	0.3028	0.3028	0.3028	0.3028	0.3028	0.3028	0.3028	0.3028	0.3028	0.3028	0.301855	0.3028
0.282255	0.282255	0.282255	0.282255	0.282255	0.282255	0.282255	0.282255	0.282255	0.282255	0.282255	0.282255	0.282255	0.282255	0.282255	0.282255	0.282255	0.282255	0.282255	0.282255	0.282255	0.282255	0.282255	0.282255	0.282255	0.282291	0.282255
0.287491	0.287491	0.287491	0.287491	0.287491	0.287491	0.285818	0.285818	0.285818	0.285818	0.285818	0.285818	0.287491	0.287491	0.287491	0.287491	0.287491	0.287491	0.287491	0.287491	0.287491	0.287491	0.287491	0.287491	0.287491	0.287091	0.287491
0.287418	0.287418	0.287418	0.287418	0.287418	0.287418	0.285236	0.285236	0.285236	0.285236	0.285236	0.285236	0.287418	0.287418	0.287418	0.287418	0.287418	0.287418	0.287418	0.287418	0.287418	0.287418	0.287418	0.287418	0.287418	0.286036	0.287418
0.285164	0.285164	0.285164	0.285164	0.285164	0.285164	0.28493	0.28493	0.28493	0.28493	0.28493	0.28493	0.285164	0.285164	0.285164	0.285164	0.285164	0.285164	0.285164	0.285164	0.285164	0.285164	0.285164	0.285164	0.285164	0.285025	0.285164
0.2824	0.2824	0.2824	0.2824	0.2824	0.2824	0.282327	0.282327	0.282327	0.282327	0.282327	0.282327	0.2824	0.2824	0.2824	0.2824	0.2824	0.2824	0.2824	0.2824	0.2824	0.2824	0.2824	0.2824	0.2824	0.282255	0.2824
0.286255	0.286255	0.286255	0.286255	0.286255	0.286255	0.286436	0.286436	0.286436	0.286436	0.286436	0.286436	0.285564	0.285164	0.285164	0.285164	0.285564	0.285164	0.285709	0.285164	0.285564	0.285164	0.285164	0.285164	0.285564	0.286691	0.285709
0.432727	0.432727	0.432727	0.432727	0.432727	0.432727	0.52	0.52	0.52	0.52	0.52	0.52	0.654545	0.669091	0.669091	0.669091	0.654545	0.669091	0.523636	0.669091	0.654545	0.669091	0.669091	0.669091	0.654545	0.632727	0.523636
0.465455	0.465455	0.465455	0.465455	0.465455	0.465455	0.585455	0.585455	0.585455	0.585455	0.585455	0.585455	0.563636	0.596364	0.596364	0.596364	0.563636	0.596364	0.614545	0.596364	0.563636	0.596364	0.596364	0.596364	0.563636	0.658182	0.614545
0.283018	0.283018	0.283018	0.283018	0.283018	0.283018	0.281164	0.281164	0.281164	0.281164	0.281164	0.281164	0.282655	0.283091	0.283091	0.283091	0.282655	0.283091	0.283418	0.283091	0.282655	0.283091	0.283091	0.283091	0.282655	0.2828	0.283418
0.287273	0.287273	0.287273	0.287273	0.287273	0.287273	0.286182	0.286182	0.286182	0.286182	0.286182	0.286182	0.289818	0.289818	0.289818	0.289818	0.289818	0.289818	0.287273	0.289818	0.289818	0.289818	0.289818	0.289818	0.289818	0.287273	0.287273
0.476364	0.476364	0.476364	0.476364	0.476364	0.476364	0.0290909	0.0290909	0.0290909	0.0290909	0.0290909	0.0290909	-0.101818	0	0	0	-0.101818	0	0.465455	0	-0.101818	0	0	0	-0.101818	0.832727	0.465455
0.284364	0.284364	0.284364	0.284364	0.284364	0.284364	0.288	0.288	0.288	0.288	0.288	0.288	0.286909	0.285818	0.285818	0.285818	0.286909	0.285818	0.286909	0.285818	0.286909	0.285818	0.285818	0.285818	0.286909	0.286909	0.286909
0.290182	0.290182	0.290182	0.290182	0.290182	0.290182	0.286182	0.286182	0.286182	0.286182	0.286182	0.286182	0.291636	0.286545	0.286545	0.286545	0.291636	0.286545	0.286182	0.286545	0.291636	0.286545	0.286545	0.286545	0.291636	0.286909	0.286182
0.284836	0.284836	0.284836	0.284836	0.284836	0.284836	0.280582	0.280582	0.280582	0.280582	0.280582	0.280582	0.280836	0.280727	0.280727	0.280727	0.280836	0.280727	0.285418	0.280727	0.280836	0.280727	0.280727	0.280727	0.280836	0.2884	0.285418
0.287127	0.287127	0.287127	0.287127	0.287127	0.287127	0.279964	0.279964	0.279964	0.279964	0.279964	0.279964	0.281309	0.280836	0.280836	0.280836	0.281309	0.280836	0.284109	0.280836	0.281309	0.280836	0.280836	0.280836	0.281309	0.290182	0.284109
0.286145	0.286145	0.286145	0.286145	0.286145	0.286145	0.287927	0.287927	0.287927	0.287927	0.287927	0.287927	0.289709	0.286982	0.286982	0.286982	0.289709	0.286982	0.2872	0.286982	0.289709	0.286982	0.286982	0.286982	0.289709	0.287418	0.2872
0.284291	0.284291	0.284291	0.284291	0.284291	0.284291	0.284145	0.284145	0.284145	0.284145	0.284145	0.284145	0.282218	0.283273	0.283273	0.283273	0.282218	0.283273	0.283491	0.283273	0.282218	0.283273	0.283273	0.283273	0.282218	0.284218	0.283491
0.282909	0.282909	0.282909	0.282909	0.282909	0.282909	0.2836	0.2836	0.2836	0.2836	0.2836	0.2836	0.284945	0.283782	0.283782	0.283782	0.284945	0.283782	0.282	0.283782	0.284945	0.283782	0.283782	0.283782	0.284945	0.283964	0.282
0.267273	0.267273	0.267273	0.267273	0.267273	0.267273	0.280364	0.280364	0.280364	0.280364	0.280364	0.280364	0.312	0.285455	0.285455	0.285455	0.312	0.285455	0.288	0.285455	0.312	0.285455	0.285455	0.285455	0.312	0.285818	0.288
0.286182	0.286182	0.286182	0.286182	0.286182	0.286182	0.287891	0.287891	0.287891	0.287891	0.287891	0.287891	0.289564	0.287273	0.287273	0.287273	0.289564	0.287273	0.287382	0.287273	0.289564	0.287273	0.287273	0.287273	0.289564	0.287527	0.287382
0.991273	0.991273	0.991273	0.991273	0.991273	0.991273	0.975636	0.975636	0.975636	0.975636	0.975636	0.975636	0.788364	0.699636	0.699636	0.699636	0.788364	0.699636	0.856364	0.699636	0.788364	0.699636	0.699636	0.699636	0.788364	0.876364	0.856364
0.2884	0.2884	0.2884	0.2884	0.2884	0.2884	0.285891	0.285891	0.285891	0.285891	0.285891	0.285891	0.287309	0.290618	0.290618	0.290618	0.287309	0.290618	0.291091	0.290618	0.287309	0.290618	0.290618	0.290618	0.287309	0.286982	0.291091
0.283636	0.283636	0.283636	0.283636	0.283636	0.283636	0.291229	0.291229	0.291229	0.291229	0.291229	0.291229	0.283636	0.295924	0.295924	0.295924	0.283636	0.295924	0.288015	0.295924	0.283636	0.295924	0.295924	0.295924	0.283636	0.291193	0.288015
1	1	1	1	1	1	0.989091	0.989091	0.989091	0.989091	0.989091	0.989091	0.800727	0.710182	0.710182	0.710182	0.800727	0.710182	0.865455	0.710182	0.800727	0.710182	0.710182	0.710182	0.800727	0.879636	0.865455
0.706182	0.706182	0.706182	0.706182	0.706182	0.706182	0.680364	0.680364	0.680364	0.680364	0.680364	0.680364	0.591636	0.532364	0.532364	0.532364	0.591636	0.532364	0.617818	0.532364	0.591636	0.532364	0.532364	0.532364	0.591636	0.654545	0.617818
0.295018	0.295018	0.295018	0.295018	0.295018	0.295018	0.284618	0.284618	0.284618	0.284618	0.284618	0.284618	0.287055	0.287055	0.287055	0.287055	0.287055	0.287055	0.285345	0.287055	0.287055	0.287055	0.287055	0.287055	0.287055	0.333564	0.285345
0.283127	0.283127	0.283127	0.283127	0.283127	0.283127	0.283782	0.283782	0.283782	0.283782	0.283782	0.283782	0.283564	0.283673	0.283673	0.283673	0.283564	0.283673	0.283418	0.283673	0.283564	0.283673	0.283673	0.283673	0.283564	0.283382	0.283418
0.282255	0.282255	0.282255	0.282255	0.282255	0.282255	0.283273	0.283273	0.283273	0.283273	0.283273	0.283273	0.285491	0.284836	0.284836	0.284836	0.285491	0.284836	0.2828	0.284836	0.285491	0.284836	0.284836	0.284836	0.285491	0.282836	0.2828
0.293382	0.293382	0.293382	0.293382	0.293382	0.293382	0.288036	0.288036	0.288036	0.288036	0.288036	0.288036	0.287818	0.287927	0.287927	0.287927	0.287818	0.287927	0.287527	0.287927	0.287818	0.287927	0.287927	0.287927	0.287818	0.323309	0.287527
0.296073	0.296073	0.296073	0.296073	0.296073	0.296073	0.283964	0.283964	0.283964	0.283964	0.283964	0.283964	0.283927	0.284909	0.284909	0.284909	0.283927	0.284909	0.284364	0.284909	0.283927	0.284909	0.284909	0.284909	0.283927	0.339091	0.284364
0.294909	0.294909	0.294909	0.294909	0.294909	0.294909	0.301455	0.301455	0.301455	0.301455	0.301455	0.301455	0.309455	0.303636	0.303636	0.303636	0.309455	0.303636	0.291273	0.303636	0.309455	0.303636	0.303636	0.303636	0.309455	0.302545	0.291273
0.286764	0.286764	0.286764	0.286764	0.286764	0.286764	0.286909	0.286909	0.286909	0.286909	0.286909	0.286909	0.288473	0.288218	0.288218	0.288218	0.288473	0.288218	0.288473	0.288218	0.288473	0.288218	0.288218	0.288218	0.288473	0.285273	0.288473
0.285455	0.285455	0.285455	0.285455	0.285455	0.285455	0.287636	0.287636	0.287636	0.287636	0.287636	0.287636	0.286182	0.288727	0.288727	0.288727	0.286182	0.288727	0.287273	0.288727	0.286182	0.288727	0.288727	0.288727	0.286182	0.286182	0.287273
0.295091	0.295091	0.295091	0.295091	0.295091	0.295091	0.304945	0.304945	0.304945	0.304945	0.304945	0.304945	0.305818	0.302327	0.302327	0.302327	0.305818	0.302327	0.291527	0.302327	0.305818	0.302327	0.302327	0.302327	0.305818	0.303564	0.291527
0.2944	0.2944	0.2944	0.2944	0.2944	0.2944	0.301455	0.301455	0.301455	0.301455	0.301455	0.301455	0.311891	0.304473	0.304473	0.304473	0.311891	0.304473	0.292618	0.304473	0.311891	0.304473	0.304473	0.304473	0.311891	0.307491	0.292618
0.2892	0.2892	0.2892	0.2892	0.2892	0.2892	0.287018	0.287018	0.287018	0.287018	0.287018	0.287018	0.285855	0.285382	0.285382	0.285382	0.285855	0.285382	0.287018	0.285382	0.285855	0.285382	0.285382	0.285382	0.285855	0.290218	0.287018
0.285436	0.285436	0.285436	0.285436	0.285436	0.285436	0.285782	0.285782	0.285782	0.285782	0.285782	0.285782	0.286069	0.285935	0.285935	0.285935	0.286069	0.285935	0.285796	0.285935	0.286069	0.285935	0.285935	0.285935	0.286069	0.285687	0.285796
0.283636	0.283636	0.283636	0.283636	0.283636	0.283636	0.283636	0.283636	0.283636	0.283636	0.283636	0.283636	0.287273	0.287273	0.287273	0.287273	0.287273	0.287273	0.283636	0.287273	0.287273	0.287273	0.287273	0.287273	0.287273	0.283636	0.283636
0.286436	0.286436	0.286436	0.286436	0.286436	0.286436	0.283564	0.283564	0.283564	0.283564	0.283564	0.283564	0.281382	0.279964	0.279964	0.279964	0.281382	0.279964	0.283055	0.279964	0.281382	0.279964	0.279964	0.279964	0.281382	0.287636	0.283055
0.291455	0.291455	0.291455	0.291455	0.291455	0.291455	0.280255	0.280255	0.280255	0.280255	0.280255	0.280255	0.2704	0.268655	0.268655	0.268655	0.2704	0.268655	0.288291	0.268655	0.2704	0.268655	0.268655	0.268655	0.2704	0.303927	0.288291
0.282582	0.282582	0.282582	0.282582	0.282582	0.282582	0.283891	0.283891	0.283891	0.283891	0.283891	0.283891	0.284473	0.284327	0.284327	0.284327	0.284473	0.284327	0.283491	0.284327	0.284473	0.284327	0.284327	0.284327	0.284473	0.2824	0.283491
0.287418	0.287418	0.287418	0.287418	0.287418	0.287418	0.287818	0.287818	0.287818	0.287818	0.287818	0.287818	0.288764	0.287964	0.287964	0.287964	0.288764	0.287964	0.287818	0.287964	0.288764	0.287964	0.287964	0.287964	0.288764	0.287527	0.287818
0.287018	0.287018	0.287018	0.287018	0.287018	0.287018	0.287673	0.287673	0.287673	0.287673	0.287673	0.287673	0.286982	0.286509	0.286509	0.286509	0.286982	0.286509	0.289636	0.286509	0.286982	0.286509	0.286509	0.286509	0.286982	0.285964	0.289636
0.284768	0.284768	0.284768	0.284768	0.284768	0.284768	0.28378	0.28378	0.28378	0.28378	0.28378	0.28378	0.283529	0.283436	0.283436	0.283436	0.283529	0.283436	0.283954	0.283436	0.283529	0.283436	0.283436	0.283436	0.283529	0.28502	0.283954
0.2828	0.2828	0.2828	0.2828	0.2828	0.2828	0.283964	0.283964	0.283964	0.283964	0.283964	0.283964	0.284473	0.284255	0.284255	0.284255	0.284473	0.284255	0.283491	0.284255	0.284473	0.284255	0.284255	0.284255	0.284473	0.282436	0.283491
0.285055	0.285055	0.285055	0.285055	0.285055	0.285055	0.285564	0.2856	0.2856	0.2856	0.2856	0.2856	0.286691	0.285782	0.285782	0.285782	0.285782	0.285782	0.286691	0.285782	0.285782	0.285782	0.285782	0.285782	0.285782	0.286691	0.286691
0.770909	0.770909	0.770909	0.770909	0.770909	0.770909	0.72	0.636364	0.636364	0.636364	0.636364	0.636364	0.632727	0.432727	0.432727	0.432727	0.432727	0.432727	0.632727	0.432727	0.432727	0.432727	0.432727	0.432727	0.432727	0.632727	0.632727
0.661818	0.661818	0.661818	0.661818	0.661818	0.661818	0.709091	0.672727	0.672727	0.672727	0.672727	0.672727	0.658182	0.469091	0.469091	0.469091	0.469091	0.469091	0.658182	0.469091	0.469091	0.469091	0.469091	0.469091	0.469091	0.658182	0.658182
0.283382	0.283382	0.283382	0.283382	0.283382	0.283382	0.282364	0.283236	0.283236	0.283236	0.283236	0.283236	0.2828	0.282145	0.282145	0.282145	0.282145	0.282145	0.2828	0.282145	0.282145	0.282145	0.282145	0.282145	0.282145	0.2828	0.2828
0.287273	0.287273	0.287273	0.287273	0.287273	0.287273	0.287273	0.287273	0.287273	0.287273	0.287273	0.287273	0.287273	0.287273	0.287273	0.287273	0.287273	0.287273	0.287273	0.287273	0.287273	0.287273	0.287273	0.287273	0.287273	0.287273	0.287273
0.0145455	0.0145455	0.0145455	0.0145455	0.0145455	0.0145455	0.0290909	0.145455	0.145455	0.145455	0.145455	0.145455	0.832727	0.970909	0.970909	0.970909	0.970909	0.970909	0.832727	0.970909	0.970909	0.970909	0.970909	0.970909	0.970909	0.832727	0.832727
0.288	0.288	0.288	0.288	0.288	0.288	0.287636	0.285818	0.285818	0.285818	0.285818	0.285818	0.286909	0.287273	0.287273	0.287273	0.287273	0.287273	0.286909	0.287273	0.287273	0.287273	0.287273	0.287273	0.287273	0.286909	0.286909
0.286182	0.286182	0.286182	0.286182	0.286182	0.286182	0.286182	0.286545	0.286545	0.286545	0.286545	0.286545	0.286909	0.285455	0.285455	0.285455	0.285455	0.285455	0.286909	0.285455	0.285455	0.285455	0.285455	0.285455	0.285455	0.286909	0.286909
0.281891	0.281891	0.281891	0.281891	0.281891	0.281891	0.281818	0.282655	0.282655	0.282655	0.282655	0.282655	0.2884	0.288255	0.288255	0.288255	0.288255	0.288255	0.2884	0.288255	0.288255	0.288255	0.288255	0.288255	0.288255	0.2884	0.2884
0.281455	0.281455	0.281455	0.281455	0.281455	0.281455	0.283491	0.284582	0.284582	0.284582	0.284582	0.284582	0.290182	0.290145	0.290145	0.290145	0.290145	0.290145	0.290182	0.290145	0.290145	0.290145	0.290145	0.290145	0.290145	0.290182	0.290182
0.285964	0.285964	0.285964	0.285964	0.285964	0.285964	0.286182	0.286473	0.286473	0.286473	0.286473	0.286473	0.287418	0.287964	0.287964	0.287964	0.287964	0.287964	0.287418	0.287964	0.287964	0.287964	0.287964	0.287964	0.287964	0.287418	0.287418
0.282655	0.282655	0.282655	0.282655	0.282655	0.282655	0.2832	0.283636	0.283636	0.283636	0.283636	0.283636	0.284218	0.283927	0.283927	0.283927	0.283927	0.283927	0.284218	0.283927	0.283927	0.283927	0.283927	0.283927	0.283927	0.284218	0.284218
0.283418	0.283418	0.283418	0.283418	0.283418	0.283418	0.282364	0.283491	0.283491	0.283491	0.283491	0.283491	0.283964	0.284873	0.284873	0.284873	0.284873	0.284873	0.283964	0.284873	0.284873	0.284873	0.284873	0.284873	0.284873	0.283964	0.283964
0.265091	0.265091	0.265091	0.265091	0.265091	0.265091	0.269455	0.274182	0.274182	0.274182	0.274182	0.274182	0.285818	0.289455	0.289455	0.289455	0.289455	0.289455	0.285818	0.289455	0.289455	0.289455	0.289455	0.289455	0.289455	0.285818	0.285818
0.285818	0.285818	0.285818	0.285818	0.285818	0.285818	0.286	0.286764	0.286764	0.286764	0.286764	0.286764	0.287527	0.288073	0.288073	0.288073	0.288073	0.288073	0.287527	0.288073	0.288073	0.288073	0.288073	0.288073	0.288073	0.287527	0.287527
0.728727	0.728727	0.728727	0.728727	0.728727	0.728727	0.626182	0.718545	0.718545	0.718545	0.718545	0.718545	0.876364	0.977455	0.977455	0.977455	0.977455	0.977455	0.876364	0.977455	0.977455	0.977455	0.977455	0.977455	0.977455	0.876364	0.876364
0.295055	0.295055	0.295055	0.295055	0.295055	0.295055	0.287309	0.286982	0.286982	0.286982	0.286982	0.286982	0.286982	0.286764	0.286764	0.286764	0.286764	0.286764	0.286982	0.286764	0.286764	0.286764	0.286764	0.286764	0.286764	0.286982	0.286982
0.289084	0.289084	0.289084	0.289084	0.289084	0.289084	0.287596	0.289935	0.289935	0.289935	0.289935	0.289935	0.291193	0.288495	0.288495	0.288495	0.288495	0.288495	0.291193	0.288495	0.288495	0.288495	0.288495	0.288495	0.288495	0.291193	0.291193
0.737091	0.737091	0.737091	0.737091	0.737091	0.737091	0.630545	0.725455	0.725455	0.725455	0.725455	0.725455	0.879636	0.981455	0.981455	0.981455	0.981455	0.981455	0.879636	0.981455	0.981455	0.981455	0.981455	0.981455	0.981455	0.879636	0.879636
0.558909	0.558909	0.558909	0.558909	0.558909	0.558909	0.483273	0.542545	0.542545	0.542545	0.542545	0.542545	0.654545	0.697818	0.697818	0.697818	0.697818	0.697818	0.654545	0.697818	0.697818	0.697818	0.697818	0.697818	0.697818	0.654545	0.654545
0.292036	0.292036	0.292036	0.292036	0.292036	0.292036	0.303927	0.300655	0.300655	0.300655	0.300655	0.300655	0.333564	0.3236	0.3236	0.3236	0.3236	0.3236	0.333564	0.3236	0.3236	0.3236	0.3236	0.3236	0.3236	0.333564	0.333564
0.283273	0.283273	0.283273	0.283273	0.283273	0.283273	0.282945	0.283491	0.283491	0.283491	0.283491	0.283491	0.283382	0.283818	0.283818	0.283818	0.283818	0.283818	0.283382	0.283818	0.283818	0.283818	0.283818	0.283818	0.283818	0.283382	0.283382
0.283964	0.283964	0.283964	0.283964	0.283964	0.283964	0.283273	0.283382	0.283382	0.283382	0.283382	0.283382	0.282836	0.283527	0.283527	0.283527	0.283527	0.283527	0.282836	0.283527	0.283527	0.283527	0.283527	0.283527	0.283527	0.282836	0.282836
0.288582	0.288582	0.288582	0.288582	0.288582	0.288582	0.3032	0.304036	0.304036	0.304036	0.304036	0.304036	0.323309	0.318545	0.318545	0.318545	0.318545	0.318545	0.323309	0.318545	0.318545	0.318545	0.318545	0.318545	0.318545	0.323309	0.323309
0.287055	0.287055	0.287055	0.287055	0.287055	0.287055	0.2988	0.299382	0.299382	0.299382	0.299382	0.299382	0.339091	0.307164	0.307164	0.307164	0.307164	0.307164	0.339091	0.307164	0.307164	0.307164	0.307164	0.307164	0.307164	0.339091	0.339091
0.298182	0.298182	0.298182	0.298182	0.298182	0.298182	0.307636	0.302909	0.302909	0.302909	0.302909	0.302909	0.302545	0.297818	0.297818	0.297818	0.297818	0.297818	0.302545	0.297818	0.297818	0.297818	0.297818	0.297818	0.297818	0.302545	0.302545
0.293564	0.293564	0.293564	0.293564	0.293564	0.293564	0.287855	0.287164	0.287164	0.287164	0.287164	0.287164	0.285273	0.288	0.288	0.288	0.288	0.288	0.285273	0.288	0.288	0.288	0.288	0.288	0.288	0.285273	0.285273
0.289091	0.289091	0.289091	0.289091	0.289091	0.289091	0.286909	0.291273	0.291273	0.291273	0.291273	0.291273	0.286182	0.288	0.288	0.288	0.288	0.288	0.286182	0.288	0.288	0.288	0.288	0.288	0.288	0.286182	0.286182
0.299382	0.299382	0.299382	0.299382	0.299382	0.299382	0.308509	0.304618	0.304618	0.304618	0.304618	0.304618	0.303564	0.297564	0.297564	0.297564	0.297564	0.297564	0.303564	0.297564	0.297564	0.297564	0.297564	0.297564	0.297564	0.303564	0.303564
0.298364	0.298364	0.298364	0.298364	0.298364	0.298364	0.302364	0.303491	0.303491	0.303491	0.303491	0.303491	0.307491	0.296691	0.296691	0.296691	0.296691	0.296691	0.307491	0.296691	0.296691	0.296691	0.296691	0.296691	0.296691	0.307491	0.307491
0.285818	0.285818	0.285818	0.285818	0.285818	0.285818	0.286618	0.287709	0.287709	0.287709	0.287709	0.287709	0.290218	0.288182	0.288182	0.288182	0.288182	0.288182	0.290218	0.288182	0.288182	0.288182	0.288182	0.288182	0.288182	0.290218	0.290218
0.285415	0.285415	0.285415	0.285415	0.285415	0.285415	0.286153	0.286229	0.286229	0.286229	0.286229	0.286229	0.285687	0.285735	0.285735	0.285735	0.285735	0.285735	0.285687	0.285735	0.285735	0.285735	0.285735	0.285735	0.285735	0.285687	0.285687
0.283636	0.283636	0.283636	0.283636	0.283636	0.283636	0.283636	0.283636	0.283636	0.283636	0.283636	0.283636	0.283636	0.283636	0.283636	0.283636	0.283636	0.283636	0.283636	0.283636	0.283636	0.283636	0.283636	0.283636	0.283636	0.283636	0.283636
0.280836	0.280836	0.280836	0.280836	0.280836	0.280836	0.282509	0.284255	0.284255	0.284255	0.284255	0.284255	0.287636	0.285382	0.285382	0.285382	0.285382	0.285382	0.287636	0.285382	0.285382	0.285382	0.285382	0.285382	0.285382	0.287636	0.287636
0.274	0.274	0.274	0.274	0.274	0.274	0.273309	0.279273	0.279273	0.279273	0.279273	0.279273	0.303927	0.3028	0.3028	0.3028	0.3028	0.3028	0.303927	0.3028	0.3028	0.3028	0.3028	0.3028	0.3028	0.303927	0.303927
0.284109	0.284109	0.284109	0.284109	0.284109	0.284109	0.284073	0.283745	0.283745	0.283745	0.283745	0.283745	0.2824	0.282255	0.282255	0.282255	0.282255	0.282255	0.2824	0.282255	0.282255	0.282255	0.282255	0.282255	0.282255	0.2824	0.2824
0.286509	0.286509	0.286509	0.286509	0.286509	0.286509	0.286145	0.2868	0.2868	0.2868	0.2868	0.2868	0.287527	0.287491	0.287491	0.287491	0.287491	0.287491	0.287527	0.287491	0.287491	0.287491	0.287491	0.287491	0.287491	0.287527	0.287527
0.288691	0.288691	0.288691	0.288691	0.288691	0.288691	0.285964	0.286618	0.286618	0.286618	0.286618	0.286618	0.285964	0.287418	0.287418	0.287418	0.287418	0.287418	0.285964	0.287418	0.287418	0.287418	0.287418	0.287418	0.287418	0.285964	0.285964
0.283495	0.283495	0.283495	0.283495	0.283495	0.283495	0.283534	0.283723	0.283723	0.283723	0.283723	0.283723	0.28502	0.285164	0.285164	0.285164	0.285164	0.285164	0.28502	0.285164	0.285164	0.285164	0.285164	0.285164	0.285164	0.28502	0.28502
0.284109	0.284109	0.284109	0.284109	0.284109	0.284109	0.284	0.283673	0.283673	0.283673	0.283673	0.283673	0.282436	0.2824	0.2824	0.2824	0.2824	0.2824	0.282436	0.2824	0.2824	0.2824	0.2824	0.2824	0.2824	0.282436	0.282436
0.286436	0.286436	0.286436	0.286436	0.286436	0.286436	0.286436	0.286436	0.286436	0.286436	0.286436	0.286436	0.286255	0.285709	0.286255	0.286255	0.286255	0.286255	0.286255	0.286255	0.285709	0.285709	0.286255	0.285709	0.285709	0.286255	0.286255
0.52	0.52	0.52	0.52	0.52	0.52	0.52	0.52	0.52	0.52	0.52	0.52	0.432727	0.523636	0.432727	0.432727	0.432727	0.432727	0.432727	0.432727	0.523636	0.523636	0.432727	0.523636	0.523636	0.432727	0.432727
0.585455	0.585455	0.585455	0.585455	0.585455	0.585455	0.585455	0.585455	0.585455	0.585455	0.585455	0.585455	0.465455	0.614545	0.465455	0.465455	0.465455	0.465455	0.465455	0.465455	0.614545	0.614545	0.465455	0.614545	0.614545	0.465455	0.465455
0.281164	0.281164	0.281164	0.281164	0.281164	0.281164	0.281164	0.281164	0.281164	0.281164	0.281164	0.281164	0.283018	0.283418	0.283018	0.283018	0.283018	0.283018	0.283018	0.283018	0.283418	0.283418	0.283018	0.283418	0.283418	0.283018	0.283018
0.286182	0.286182	0.286182	0.286182	0.286182	0.286182	0.286182	0.286182	0.286182	0.286182	0.286182	0.286182	0.287273	0.287273	0.287273	0.287273	0.287273	0.287273	0.287273	0.287273	0.287273	0.287273	0.287273	0.287273	0.287273	0.287273	0.287273
0.0290909	0.0290909	0.0290909	0.0290909	0.0290909	0.0290909	0.0290909	0.0290909	0.0290909	0.0290909	0.0290909	0.0290909	0.476364	0.465455	0.476364	0.476364	0.476364	0.476364	0.476364	0.476364	0.465455	0.465455	0.476364	0.465455	0.465455	0.476364	0.476364
0.288	0.288	0.288	0.288	0.288	0.288	0.288	0.288	0.288	0.288	0.288	0.288	0.284364	0.286909	0.284364	0.284364	0.284364	0.284364	0.284364	0.284364	0.286909	0.286909	0.284364	0.286909	0.286909	0.284364	0.284364
0.286182	0.286182	0.286182	0.286182	0.286182	0.286182	0.286182	0.286182	0.286182	0.286182	0.286182	0.286182	0.290182	0.286182	0.290182	0.290182	0.290182	0.290182	0.290182	0.290182	0.286182	0.286182	0.290182	0.286182	0.286182	0.290182	0.290182
0.280582	0.280582	0.280582	0.280582	0.280582	0.280582	0.280582	0.280582	0.280582	0.280582	0.280582	0.280582	0.284836	0.285418	0.284836	0.284836	0.284836	0.284836	0.284836	0.284836	0.285418	0.285418	0.284836	0.285418	0.285418	0.284836	0.284836
0.279964	0.279964	0.279964	0.279964	0.279964	0.279964	0.279964	0.279964	0.279964	0.279964	0.279964	0.279964	0.287127	0.284109	0.287127	0.287127	0.287127	0.287127	0.287127	0.287127	0.284109	0.284109	0.287127	0.284109	0.284109	0.287127	0.287127
0.287927	0.287927	0.287927	0.287927	0.287927	0.287927	0.287927	0.287927	0.287927	0.287927	0.287927	0.287927	0.286145	0.2872	0.286145	0.286145	0.286145	0.286145	0.286145	0.286145	0.2872	0.2872	0.286145	0.2872	0.2872	0.286145	0.286145
0.284145	0.284145	0.284145	0.284145	0.284145	0.284145	0.284145	0.284145	0.284145	0.284145	0.284145	0.284145	0.284291	0.283491	0.284291	0.284291	0.284291	0.284291	0.284291	0.284291	0.283491	0.283491	0.284291	0.283491	0.283491	0.284291	0.284291
0.2836	0.2836	0.2836	0.2836	0.2836	0.2836	0.2836	0.2836	0.2836	0.2836	0.2836	0.2836	0.282909	0.282	0.282909	0.282909	0.282909	0.282909	0.282909	0.282909	0.282	0.282	0.282909	0.282	0.282	0.282909	0.282909
0.280364	0.280364	0.280364	0.280364	0.280364	0.280364	0.280364	0.280364	0.280364	0.280364	0.280364	0.280364	0.267273	0.288	0.267273	0.267273	0.267273	0.267273	0.267273	0.267273	0.288	0.288	0.267273	0.288	0.288	0.267273	0.267273
0.287891	0.287891	0.287891	0.287891	0.287891	0.287891	0.287891	0.287891	0.287891	0.287891	0.287891	0.287891	0.286182	0.287382	0.286182	0.286182	0.286182	0.286182	0.286182	0.286182	0.287382	0.287382	0.286182	0.287382	0.287382	0.286182	0.286182
0.975636	0.975636	0.975636	0.975636	0.975636	0.975636	0.975636	0.975636	0.975636	0.975636	0.975636	0.975636	0.991273	0.856364	0.991273	0.991273	0.991273	0.991273	0.991273	0.991273	0.856364	0.856364	0.991273	0.856364	0.856364	0.991273	0.991273
0.285891	0.285891	0.285891	0.285891	0.285891	0.285891	0.285891	0.285891	0.285891	0.285891	0.285891	0.285891	0.2884	0.291091	0.2884	0.2884	0.2884	0.2884	0.2884	0.2884	0.291091	0.291091	0.2884	0.291091	0.291091	0.2884	0.2884
0.291229	0.291229	0.291229	0.291229	0.291229	0.291229	0.291229	0.291229	0.291229	0.291229	0.291229	0.291229	0.283636	0.288015	0.283636	0.283636	0.283636	0.283636	0.283636	0.283636	0.288015	0.288015	0.283636	0.288015	0.288015	0.283636	0.283636
0.989091	0.989091	0.989091	0.989091	0.989091	0.989091	0.989091	0.989091	0.989091	0.989091	0.989091	0.989091	1	0.865455	1	1	1	1	1	1	0.865455	0.865455	1	0.865455	0.865455	1	1
0.680364	0.680364	0.680364	0.680364	0.680364	0.680364	0.680364	0.680364	0.680364	0.680364	0.680364	0.680364	0.706182	0.617818	0.706182	0.706182	0.706182	0.706182	0.706182	0.706182	0.617818	0.617818	0.706182	0.617818	0.617818	0.706182	0.706182
0.284618	0.284618	0.284618	0.284618	0.284618	0.284618	0.284618	0.284618	0.284618	0.284618	0.284618	0.284618	0.295018	0.285345	0.295018	0.295018	0.295018	0.295018	0.295018	0.295018	0.285345	0.285345	0.295018	0.285345	0.285345	0.295018	0.295018
0.283782	0.283782	0.283782	0.283782	0.283782	0.283782	0.283782	0.283782	0.283782	0.283782	0.283782	0.283782	0.283127	0.283418	0.283127	0.283127	0.283127	0.283127	0.283127	0.283127	0.283418	0.283418	0.283127	0.283418	0.283418	0.283127	0.283127
0.283273	0.283273	0.283273	0.283273	0.283273	0.283273	0.283273	0.283273	0.283273	0.283273	0.283273	0.283273	0.282255	0.2828	0.282255	0.282255	0.282255	0.282255	0.282255	0.282255	0.2828	0.2828	0.282255	0.2828	0.2828	0.282255	0.282255
0.288036	0.288036	0.288036	0.288036	0.288036	0.288036	0.288036	0.288036	0.288036	0.288036	0.288036	0.288036	0.293382	0.287527	0.293382	0.293382	0.293382	0.293382	0.293382	0.293382	0.287527	0.287527	0.293382	0.287527	0.287527	0.293382	0.293382
0.283964	0.283964	0.283964	0.283964	0.283964	0.283964	0.283964	0.283964	0.283964	0.283964	0.283964	0.283964	0.296073	0.284364	0.296073	0.296073	0.296073	0.296073	0.296073	0.296073	0.284364	0.284364	0.296073	0.284364	0.284364	0.296073	0.296073
0.301455	0.301455	0.301455	0.301455	0.301455	0.301455	0.301455	0.301455	0.301455	0.301455	0.301455	0.301455	0.294909	0.291273	0.294909	0.294909	0.294909	0.294909	0.294909	0.294909	0.291273	0.291273	0.294909	0.291273	0.291273	0.294909	0.294909
0.286909	0.286909	0.286909	0.286909	0.286909	0.286909	0.286909	0.286909	0.286909	0.286909	0.286909	0.286909	0.286764	0.288473	0.286764	0.286764	0.286764	0.286764	0.286764	0.286764	0.288473	0.288473	0.286764	0.288473	0.288473	0.286764	0.286764
0.287636	0.287636	0.287636	0.287636	0.287636	0.287636	0.287636	0.287636	0.287636	0.287636	0.287636	0.287636	0.285455	0.287273	0.285455	0.285455	0.285455	0.285455	0.285455	0.285455	0.287273	0.287273	0.285455	0.287273	0.287273	0.285455	0.285455
0.304945	0.304945	0.304945	0.304945	0.304945	0.304945	0.304945	0.304945	0.304945	0.304945	0.304945	0.304945	0.295091	0.291527	0.295091	0.295091	0.295091	0.295091	0.295091	0.295091	0.291527	0.291527	0.295091	0.291527	0.291527	0.295091	0.295091
0.301455	0.301455	0.301455	0.301455	0.301455	0.301455	0.301455	0.301455	0.301455	0.301455	0.301455	0.301455	0.2944	0.292618	0.2944	0.2944	0.2944	0.2944	0.2944	0.2944	0.292618	0.292618	0.2944	0.292618	0.292618	0.2944	0.2944
0.287018	0.287018	0.287018	0.287018	0.287018	0.287018	0.287018	0.287018	0.287018	0.287018	0.287018	0.287018	0.2892	0.287018	0.2892	0.2892	0.2892	0.2892	0.2892	0.2892	0.287018	0.287018	0.2892	0.287018	0.287018	0.2892	0.2892
0.285782	0.285782	0.285782	0.285782	0.285782	0.285782	0.285782	0.285782	0.285782	0.285782	0.285782	0.285782	0.285436	0.285796	0.285436	0.285436	0.285436	0.285436	0.285436	0.285436	0.285796	0.285796	0.285436	0.285796	0.285796	0.285436	0.285436
0.283636	0.283636	0.283636	0.283636	0.283636	0.283636	0.283636	0.283636	0.283636	0.283636	0.283636	0.283636	0.283636	0.283636	0.283636	0.283636	0.283636	0.283636	0.283636	0.283636	0.283636	0.283636	0.283636	0.283636	0.283636	0.283636	0.283636
0.283564	0.283564	0.283564	0.283564	0.283564	0.283564	0.283564	0.283564	0.283564	0.283564	0.283564	0.283564	0.286436	0.283055	0.286436	0.286436	0.286436	0.286436	0.286436	0.286436	0.283055	0.283055	0.286436	0.283055	0.283055	0.286436	0.286436
0.280255	0.280255	0.280255	0.280255	0.280255	0.280255	0.280255	0.280255	0.280255	0.280255	0.280255	0.280255	0.291455	0.288291	0.291455	0.291455	0.291455	0.291455	0.291455	0.291455	0.288291	0.288291	0.291455	0.288291	0.288291	0.291455	0.291455
0.283891	0.283891	0.283891	0.283891	0.283891	0.283891	0.283891	0.283891	0.283891	0.283891	0.283891	0.283891	0.282582	0.283491	0.282582	0.282582	0.282582	0.282582	0.282582	0.282582	0.283491	0.283491	0.282582	0.283491	0.283491	0.282582	0.282582
0.287818	0.287818	0.287818	0.287818	0.287818	0.287818	0.287818	0.287818	0.287818	0.287818	0.287818	0.287818	0.287418	0.287818	0.287418	0.287418	0.287418	0.287418	0.287418	0.287418	0.287818	0.287818	0.287418	0.287818	0.287818	0.287418	0.287418
0.287673	0.287673	0.287673	0.287673	0.287673	0.287673	0.287673	0.287673	0.287673	0.287673	0.287673	0.287673	0.287018	0.289636	0.287018	0.287018	0.287018	0.287018	0.287018	0.287018	0.289636	0.289636	0.287018	0.289636	0.289636	0.287018	0.287018
0.28378	0.28378	0.28378	0.28378	0.28378	0.28378	0.28378	0.28378	0.28378	0.28378	0.28378	0.28378	0.284768	0.283954	0.284768	0.284768	0.284768	0.284768	0.284768	0.284768	0.283954	0.283954	0.284768	0.283954	0.283954	0.284768	0.284768
0.283964	0.283964	0.283964	0.283964	0.283964	0.283964	0.283964	0.283964	0.283964	0.283964	0.283964	0.283964	0.2828	0.283491	0.2828	0.2828	0.2828	0.2828	0.2828	0.2828	0.283491	0.283491	0.2828	0.283491	0.283491	0.2828	0.2828
0.285782	0.285782	0.285782	0.285782	0.285782	0.285782	0.285564	0.285564	0.285564	0.285564	0.285564	0.285564	0.285927	0.285927	0.285927	0.285927	0.285927	0.285927	0.285927	0.285927	0.286982	0.285927	0.285927	0.286982	0.287127	0.287127	0.286982
0.432727	0.432727	0.432727	0.432727	0.432727	0.432727	0.654545	0.654545	0.654545	0.654545	0.654545	0.654545	0.552727	0.552727	0.552727	0.552727	0.552727	0.552727	0.552727	0.552727	0.429091	0.552727	0.552727	0.429091	0.647273	0.647273	0.429091
0.469091	0.469091	0.469091	0.469091	0.469091	0.469091	0.563636	0.563636	0.563636	0.563636	0.563636	0.563636	0.64	0.64	0.64	0.64	0.64	0.64	0.64	0.64	0.48	0.64	0.64	0.48	0.647273	0.647273	0.48
0.282145	0.282145	0.282145	0.282145	0.282145	0.282145	0.282655	0.282655	0.282655	0.282655	0.282655	0.282655	0.283127	0.283127	0.283127	0.283127	0.283127	0.283127	0.283127	0.283127	0.281382	0.283127	0.283127	0.281382	0.280836	0.280836	0.281382
0.287273	0.287273	0.287273	0.287273	0.287273	0.287273	0.289818	0.289818	0.289818	0.289818	0.289818	0.289818	0.287273	0.287273	0.287273	0.287273	0.287273	0.287273	0.287273	0.287273	0.287273	0.287273	0.287273	0.287273	0.287273	0.287273	0.287273
0.970909	0.970909	0.970909	0.970909	0.970909	0.970909	-0.101818	-0.101818	-0.101818	-0.101818	-0.101818	-0.101818	0.730909	0.730909	0.730909	0.730909	0.730909	0.730909	0.730909	0.730909	0.810909	0.730909	0.730909	0.810909	0.341818	0.341818	0.810909
0.287273	0.287273	0.287273	0.287273	0.287273	0.287273	0.286909	0.286909	0.286909	0.286909	0.286909	0.286909	0.286545	0.286545	0.286545	0.286545	0.286545	0.286545	0.286545	0.286545	0.287636	0.286545	0.286545	0.287636	0.288727	0.288727	0.287636
0.285455	0.285455	0.285455	0.285455	0.285455	0.285455	0.291636	0.291636	0.291636	0.291636	0.291636	0.291636	0.287636	0.287636	0.287636	0.287636	0.287636	0.287636	0.287636	0.287636	0.286909	0.287636	0.287636	0.286909	0.288	0.288	0.286909
0.288255	0.288255	0.288255	0.288255	0.288255	0.288255	0.280836	0.280836	0.280836	0.280836	0.280836	0.280836	0.2876	0.2876	0.2876	0.2876	0.2876	0.2876	0.2876	0.2876	0.288036	0.2876	0.2876	0.288036	0.283418	0.283418	0.288036
0.290145	0.290145	0.290145	0.290145	0.290145	0.290145	0.281309	0.281309	0.281309	0.281309	0.281309	0.281309	0.288073	0.288073	0.288073	0.288073	0.288073	0.288073	0.288073	0.288073	0.289818	0.288073	0.288073	0.289818	0.284764	0.284764	0.289818
0.287964	0.287964	0.287964	0.287964	0.287964	0.287964	0.289709	0.289709	0.289709	0.289709	0.289709	0.289709	0.2872	0.2872	0.2872	0.2872	0.2872	0.2872	0.2872	0.2872	0.288582	0.2872	0.2872	0.288582	0.288836	0.288836	0.288582
0.283927	0.283927	0.283927	0.283927	0.283927	0.283927	0.282218	0.282218	0.282218	0.282218	0.282218	0.282218	0.284691	0.284691	0.284691	0.284691	0.284691	0.284691	0.284691	0.284691	0.281564	0.284691	0.284691	0.281564	0.283127	0.283127	0.281564
0.284873	0.284873	0.284873	0.284873	0.284873	0.284873	0.284945	0.284945	0.284945	0.284945	0.284945	0.284945	0.284291	0.284291	0.284291	0.284291	0.284291	0.284291	0.284291	0.284291	0.284509	0.284291	0.284291	0.284509	0.283927	0.283927	0.284509
0.289455	0.289455	0.289455	0.289455	0.289455	0.289455	0.312	0.312	0.312	0.312	0.312	0.312	0.288727	0.288727	0.288727	0.288727	0.288727	0.288727	0.288727	0.288727	0.295273	0.288727	0.288727	0.295273	0.307273	0.307273	0.295273
0.288073	0.288073	0.288073	0.288073	0.288073	0.288073	0.289564	0.289564	0.289564	0.289564	0.289564	0.289564	0.287018	0.287018	0.287018	0.287018	0.287018	0.287018	0.287018	0.287018	0.288436	0.287018	0.287018	0.288436	0.2892	0.2892	0.288436
0.977455	0.977455	0.977455	0.977455	0.977455	0.977455	0.788364	0.788364	0.788364	0.788364	0.788364	0.788364	0.786182	0.786182	0.786182	0.786182	0.786182	0.786182	0.786182	0.786182	0.876727	0.786182	0.786182	0.876727	0.608364	0.608364	0.876727
0.286764	0.286764	0.286764	0.286764	0.286764	0.286764	0.287309	0.287309	0.287309	0.287309	0.287309	0.287309	0.2868	0.2868	0.2868	0.2868	0.2868	0.2868	0.2868	0.2868	0.284982	0.2868	0.2868	0.284982	0.285964	0.285964	0.284982
0.288495	0.288495	0.288495	0.288495	0.288495	0.288495	0.283636	0.283636	0.283636	0.283636	0.283636	0.283636	0.287076	0.287076	0.287076	0.287076	0.287076	0.287076	0.287076	0.287076	0.285142	0.287076	0.287076	0.285142	0.284829	0.284829	0.285142
0.981455	0.981455	0.981455	0.981455	0.981455	0.981455	0.800727	0.800727	0.800727	0.800727	0.800727	0.800727	0.789091	0.789091	0.789091	0.789091	0.789091	0.789091	0.789091	0.789091	0.88	0.789091	0.789091	0.88	0.610909	0.610909	0.88
0.697818	0.697818	0.697818	0.697818	0.697818	0.697818	0.591636	0.591636	0.591636	0.591636	0.591636	0.591636	0.593091	0.593091	0.593091	0.593091	0.593091	0.593091	0.593091	0.593091	0.654545	0.593091	0.593091	0.654545	0.474909	0.474909	0.654545
0.3236	0.3236	0.3236	0.3236	0.3236	0.3236	0.287055	0.287055	0.287055	0.287055	0.287055	0.287055	0.328836	0.328836	0.328836	0.328836	0.328836	0.328836	0.328836	0.328836	0.344145	0.328836	0.328836	0.344145	0.317673	0.317673	0.344145
0.283818	0.283818	0.283818	0.283818	0.283818	0.283818	0.283564	0.283564	0.283564	0.283564	0.283564	0.283564	0.283527	0.283527	0.283527	0.283527	0.283527	0.283527	0.283527	0.283527	0.283818	0.283527	0.283527	0.283818	0.284073	0.284073	0.283818
0.283527	0.283527	0.283527	0.283527	0.283527	0.283527	0.285491	0.285491	0.285491	0.285491	0.285491	0.285491	0.2836	0.2836	0.2836	0.2836	0.2836	0.2836	0.2836	0.2836	0.285127	0.2836	0.2836	0.285127	0.285964	0.285964	0.285127
0.318545	0.318545	0.318545	0.318545	0.318545	0.318545	0.287818	0.287818	0.287818	0.287818	0.287818	0.287818	0.325236	0.325236	0.325236	0.325236	0.325236	0.325236	0.325236	0.325236	0.342618	0.325236	0.325236	0.342618	0.320618	0.320618	0.342618
0.307164	0.307164	0.307164	0.307164	0.307164	0.307164	0.283927	0.283927	0.283927	0.283927	0.283927	0.283927	0.335782	0.335782	0.335782	0.335782	0.335782	0.335782	0.335782	0.335782	0.364655	0.335782	0.335782	0.364655	0.319636	0.319636	0.364655
0.297818	0.297818	0.297818	0.297818	0.297818	0.297818	0.309455	0.309455	0.309455	0.309455	0.309455	0.309455	0.308364	0.308364	0.308364	0.308364	0.308364	0.308364	0.308364	0.308364	0.314909	0.308364	0.308364	0.314909	0.312364	0.312364	0.314909
0.288	0.288	0.288	0.288	0.288	0.288	0.288473	0.288473	0.288473	0.288473	0.288473	0.288473	0.285964	0.285964	0.285964	0.285964	0.285964	0.285964	0.285964	0.285964	0.287127	0.285964	0.285964	0.287127	0.284727	0.284727	0.287127
0.288	0.288	0.288	0.288	0.288	0.288	0.286182	0.286182	0.286182	0.286182	0.286182	0.286182	0.287273	0.287273	0.287273	0.287273	0.287273	0.287273	0.287273	0.287273	0.285455	0.287273	0.287273	0.285455	0.286182	0.286182	0.285455
0.297564	0.297564	0.297564	0.297564	0.297564	0.297564	0.305818	0.305818	0.305818	0.305818	0.305818	0.305818	0.307818	0.307818	0.307818	0.307818	0.307818	0.307818	0.307818	0.307818	0.316945	0.307818	0.307818	0.316945	0.312691	0.312691	0.316945
0.296691	0.296691	0.296691	0.296691	0.296691	0.296691	0.311891	0.311891	0.311891	0.311891	0.311891	0.311891	0.3108	0.3108	0.3108	0.3108	0.3108	0.3108	0.3108	0.3108	0.316364	0.3108	0.3108	0.316364	0.316618	0.316618	0.316364
0.288182	0.288182	0.288182	0.288182	0.288182	0.288182	0.285855	0.285855	0.285855	0.285855	0.285855	0.285855	0.290218	0.290218	0.290218	0.290218	0.290218	0.290218	0.290218	0.290218	0.288364	0.290218	0.290218	0.288364	0.286982	0.286982	0.288364
0.285735	0.285735	0.285735	0.285735	0.285735	0.285735	0.286069	0.286069	0.286069	0.286069	0.286069	0.286069	0.28556	0.28556	0.28556	0.28556	0.28556	0.28556	0.28556	0.28556	0.285604	0.28556	0.28556	0.285604	0.286135	0.286135	0.285604
0.283636	0.283636	0.283636	0.283636	0.283636	0.283636	0.287273	0.287273	0.287273	0.287273	0.287273	0.287273	0.283636	0.283636	0.283636	0.283636	0.283636	0.283636	0.283636	0.283636	0.283636	0.283636	0.283636	0.283636	0.283636	0.283636	0.283636
0.285382	0.285382	0.285382	0.285382	0.285382	0.285382	0.281382	0.281382	0.281382	0.281382	0.281382	0.281382	0.286145	0.286145	0.286145	0.286145	0.286145	0.286145	0.286145	0.286145	0.284473	0.286145	0.286145	0.284473	0.282727	0.282727	0.284473
0.3028	0.3028	0.3028	0.3028	0.3028	0.3028	0.2704	0.2704	0.2704	0.2704	0.2704	0.2704	0.299818	0.299818	0.299818	0.299818	0.299818	0.299818	0.299818	0.299818	0.301855	0.299818	0.299818	0.301855	0.282836	0.282836	0.301855
0.282255	0.282255	0.282255	0.282255	0.282255	0.282255	0.284473	0.284473	0.284473	0.284473	0.284473	0.284473	0.282582	0.282582	0.282582	0.282582	0.282582	0.282582	0.282582	0.282582	0.282291	0.282582	0.282582	0.282291	0.283491	0.283491	0.282291
0.287491	0.287491	0.287491	0.287491	0.287491	0.287491	0.288764	0.288764	0.288764	0.288764	0.288764	0.288764	0.286909	0.286909	0.286909	0.286909	0.286909	0.286909	0.286909	0.286909	0.287091	0.286909	0.286909	0.287091	0.287055	0.287055	0.287091
0.287418	0.287418	0.287418	0.287418	0.287418	0.287418	0.286982	0.286982	0.286982	0.286982	0.286982	0.286982	0.285564	0.285564	0.285564	0.285564	0.285564	0.285564	0.285564	0.285564	0.286036	0.285564	0.285564	0.286036	0.286436	0.286436	0.286036
0.285164	0.285164	0.285164	0.285164	0.285164	0.285164	0.283529	0.283529	0.283529	0.283529	0.283529	0.283529	0.284708	0.284708	0.284708	0.284708	0.284708	0.284708	0.284708	0.284708	0.285025	0.284708	0.284708	0.285025	0.283901	0.283901	0.285025
0.2824	0.2824	0.2824	0.2824	0.2824	0.2824	0.284473	0.284473	0.284473	0.284473	0.284473	0.284473	0.282582	0.282582	0.282582	0.282582	0.282582	0.282582	0.282582	0.282582	0.282255	0.282582	0.282582	0.282255	0.283527	0.283527	0.282255
0.285164	0.285164	0.285164	0.285164	0.285164	0.285164	0.285927	0.287127	0.287127	0.287127	0.285927	0.287127	0.285164	0.285164	0.285164	0.285164	0.285164	0.285164	0.285164	0.285164	0.285164	0.285164	0.285164	0.285164	0.285164	0.285055	0.285164
0.669091	0.669091	0.669091	0.669091	0.669091	0.669091	0.552727	0.647273	0.647273	0.647273	0.552727	0.647273	0.669091	0.669091	0.669091	0.669091	0.669091	0.669091	0.669091	0.669091	0.669091	0.669091	0.669091	0.669091	0.669091	0.770909	0.669091
0.596364	0.596364	0.596364	0.596364	0.596364	0.596364	0.64	0.647273	0.647273	0.647273	0.64	0.647273	0.596364	0.596364	0.596364	0.596364	0.596364	0.596364	0.596364	0.596364	0.596364	0.596364	0.596364	0.596364	0.596364	0.661818	0.596364
0.283091	0.283091	0.283091	0.283091	0.283091	0.283091	0.283127	0.280836	0.280836	0.280836	0.283127	0.280836	0.283091	0.283091	0.283091	0.283091	0.283091	0.283091	0.283091	0.283091	0.283091	0.283091	0.283091	0.283091	0.283091	0.283382	0.283091
0.289818	0.289818	0.289818	0.289818	0.289818	0.289818	0.287273	0.287273	0.287273	0.287273	0.287273	0.287273	0.289818	0.289818	0.289818	0.289818	0.289818	0.289818	0.289818	0.289818	0.289818	0.289818	0.289818	0.289818	0.289818	0.287273	0.289818
0	0	0	0	0	0	0.730909	0.341818	0.341818	0.341818	0.730909	0.341818	0	0	0	0	0	0	0	0	0	0	0	0	0	0.0145455	0
0.285818	0.285818	0.285818	0.285818	0.285818	0.285818	0.286545	0.288727	0.288727	0.288727	0.286545	0.288727	0.285818	0.285818	0.285818	0.285818	0.285818	0.285818	0.285818	0.285818	0.285818	0.285818	0.285818	0.285818	0.285818	0.288	0.285818
0.286545	0.286545	0.286545	0.286545	0.286545	0.286545	0.287636	0.288	0.288	0.288	0.287636	0.288	0.286545	0.286545	0.286545	0.286545	0.286545	0.286545	0.286545	0.286545	0.286545	0.286545	0.286545	0.286545	0.286545	0.286182	0.286545
0.280727	0.280727	0.280727	0.280727	0.280727	0.280727	0.2876	0.283418	0.283418	0.283418	0.2876	0.283418	0.280727	0.280727	0.280727	0.280727	0.280727	0.280727	0.280727	0.280727	0.280727	0.280727	0.280727	0.280727	0.280727	0.281891	0.280727
0.280836	0.280836	0.280836	0.280836	0.280836	0.280836	0.288073	0.284764	0.284764	0.284764	0.288073	0.284764	0.280836	0.280836	0.280836	0.280836	0.280836	0.280836	0.280836	0.280836	0.280836	0.280836	0.280836	0.280836	0.280836	0.281455	0.280836
0.286982	0.286982	0.286982	0.286982	0.286982	0.286982	0.2872	0.288836	0.288836	0.288836	0.2872	0.288836	0.286982	0.286982	0.286982	0.286982	0.286982	0.286982	0.286982	0.286982	0.286982	0.286982	0.286982	0.286982	0.286982	0.285964	0.286982
0.283273	0.283273	0.283273	0.283273	0.283273	0.283273	0.284691	0.283127	0.283127	0.283127	0.284691	0.283127	0.283273	0.283273	0.283273	0.283273	0.283273	0.283273	0.283273	0.283273	0.283273	0.283273	0.283273	0.283273	0.283273	0.282655	0.283273
0.283782	0.283782	0.283782	0.283782	0.283782	0.283782	0.284291	0.283927	0.283927	0.283927	0.284291	0.283927	0.283782	0.283782	0.283782	0.283782	0.283782	0.283782	0.283782	0.283782	0.283782	0.283782	0.283782	0.283782	0.283782	0.283418	0.283782
0.285455	0.285455	0.285455	0.285455	0.285455	0.285455	0.288727	0.307273	0.307273	0.307273	0.288727	0.307273	0.285455	0.285455	0.285455	0.285455	0.285455	0.285455	0.285455	0.285455	0.285455	0.285455	0.285455	0.285455	0.285455	0.265091	0.285455
0.287273	0.287273	0.287273	0.287273	0.287273	0.287273	0.287018	0.2892	0.2892	0.2892	0.287018	0.2892	0.287273	0.287273	0.287273	0.287273	0.287273	0.287273	0.287273	0.287273	0.287273	0.287273	0.287273	0.287273	0.287273	0.285818	0.287273
0.699636	0.699636	0.699636	0.699636	0.699636	0.699636	0.786182	0.608364	0.608364	0.608364	0.786182	0.608364	0.699636	0.699636	0.699636	0.699636	0.699636	0.699636	0.699636	0.699636	0.699636	0.699636	0.699636	0.699636	0.699636	0.728727	0.699636
0.290618	0.290618	0.290618	0.290618	0.290618	0.290618	0.2868	0.285964	0.285964	0.285964	0.2868	0.285964	0.290618	0.290618	0.290618	0.290618	0.290618	0.290618	0.290618	0.290618	0.290618	0.290618	0.290618	0.290618	0.290618	0.295055	0.290618
0.295924	0.295924	0.295924	0.295924	0.295924	0.295924	0.287076	0.284829	0.284829	0.284829	0.287076	0.284829	0.295924	0.295924	0.295924	0.295924	0.295924	0.295924	0.295924	0.295924	0.295924	0.295924	0.295924	0.295924	0.295924	0.289084	0.295924
0.710182	0.710182	0.710182	0.710182	0.710182	0.710182	0.789091	0.610909	0.610909	0.610909	0.789091	0.610909	0.710182	0.710182	0.710182	0.710182	0.710182	0.710182	0.710182	0.710182	0.710182	0.710182	0.710182	0.710182	0.710182	0.737091	0.710182
0.532364	0.532364	0.532364	0.532364	0.532364	0.532364	0.593091	0.474909	0.474909	0.474909	0.593091	0.474909	0.532364	0.532364	0.532364	0.532364	0.532364	0.532364	0.532364	0.532364	0.532364	0.532364	0.532364	0.532364	0.532364	0.558909	0.532364
0.287055	0.287055	0.287055	0.287055	0.287055	0.287055	0.328836	0.317673	0.317673	0.317673	0.328836	0.317673	0.287055	0.287055	0.287055	0.287055	0.287055	0.287055	0.287055	0.287055	0.287055	0.287055	0.287055	0.287055	0.287055	0.292036	0.287055
0.283673	0.283673	0.283673	0.283673	0.283673	0.283673	0.283527	0.284073	0.284073	0.284073	0.283527	0.284073	0.283673	0.283673	0.283673	0.283673	0.283673	0.283673	0.283673	0.283673	0.283673	0.283673	0.283673	0.283673	0.283673	0.283273	0.283673
0.284836	0.284836	0.284836	0.284836	0.284836	0.284836	0.2836	0.285964	0.285964	0.285964	0.2836	0.285964	0.284836	0.284836	0.284836	0.284836	0.284836	0.284836	0.284836	0.284836	0.284836	0.284836	0.284836	0.284836	0.284836	0.283964	0.284836
0.287927	0.287927	0.287927	0.287927	0.287927	0.287927	0.325236	0.320618	0.320618	0.320618	0.325236	0.320618	0.287927	0.287927	0.287927	0.287927	0.287927	0.287927	0.287927	0.287927	0.287927	0.287927	0.287927	0.287927	0.287927	0.288582	0.287927
0.284909	0.284909	0.284909	0.284909	0.284909	0.284909	0.335782	0.319636	0.319636	0.319636	0.335782	0.319636	0.284909	0.284909	0.284909	0.284909	0.284909	0.284909	0.284909	0.284909	0.284909	0.284909	0.284909	0.284909	0.284909	0.287055	0.284909
0.303636	0.303636	0.303636	0.303636	0.303636	0.303636	0.308364	0.312364	0.312364	0.312364	0.308364	0.312364	0.303636	0.303636	0.303636	0.303636	0.303636	0.303636	0.303636	0.303636	0.303636	0.303636	0.303636	0.303636	0.303636	0.298182	0.303636
0.288218	0.288218	0.288218	0.288218	0.288218	0.288218	0.285964	0.284727	0.284727	0.284727	0.285964	0.284727	0.288218	0.288218	0.288218	0.288218	0.288218	0.288218	0.288218	0.288218	0.288218	0.288218	0.288218	0.288218	0.288218	0.293564	0.288218
0.288727	0.288727	0.288727	0.288727	0.288727	0.288727	0.287273	0.286182	0.286182	0.286182	0.287273	0.286182	0.288727	0.288727	0.288727	0.288727	0.288727	0.288727	0.288727	0.288727	0.288727	0.288727	0.288727	0.288727	0.288727	0.289091	0.288727
0.302327	0.302327	0.302327	0.302327	0.302327	0.302327	0.307818	0.312691	0.312691	0.312691	0.307818	0.312691	0.302327	0.302327	0.302327	0.302327	0.302327	0.302327	0.302327	0.302327	0.302327	0.302327	0.302327	0.302327	0.302327	0.299382	0.302327
0.304473	0.304473	0.304473	0.304473	0.304473	0.304473	0.3108	0.316618	0.316618	0.316618	0.3108	0.316618	0.304473	0.304473	0.304473	0.304473	0.304473	0.304473	0.304473	0.304473	0.304473	0.304473	0.304473	0.304473	0.304473	0.298364	0.304473
0.285382	0.285382	0.285382	0.285382	0.285382	0.285382	0.290218	0.286982	0.286982	0.286982	0.290218	0.286982	0.285382	0.285382	0.285382	0.285382	0.285382	0.285382	0.285382	0.285382	0.285382	0.285382	0.285382	0.285382	0.285382	0.285818	0.285382
0.285935	0.285935	0.285935	0.285935	0.285935	0.285935	0.28556	0.286135	0.286135	0.286135	0.28556	0.286135	0.285935	0.285935	0.285935	0.285935	0.285935	0.285935	0.285935	0.285935	0.285935	0.285935	0.285935	0.285935	0.285935	0.285415	0.285935
0.287273	0.287273	0.287273	0.287273	0.287273	0.287273	0.283636	0.283636	0.283636	0.283636	0.283636	0.283636	0.287273	0.287273	0.287273	0.287273	0.287273	0.287273	0.287273	0.287273	0.287273	0.287273	0.287273	0.287273	0.287273	0.283636	0.287273
0.279964	0.279964	0.279964	0.279964	0.279964	0.279964	0.286145	0.282727	0.282727	0.282727	0.286145	0.282727	0.279964	0.279964	0.279964	0.279964	0.279964	0.279964	0.279964	0.279964	0.279964	0.279964	0.279964	0.279964	0.279964	0.280836	0.279964
0.268655	0.268655	0.268655	0.268655	0.268655	0.268655	0.299818	0.282836	0.282836	0.282836	0.299818	0.282836	0.268655	0.268655	0.268655	0.268655	0.268655	0.268655	0.268655	0.268655	0.268655	0.268655	0.268655	0.268655	0.268655	0.274	0.268655
0.284327	0.284327	0.284327	0.284327	0.284327	0.284327	0.282582	0.283491	0.283491	0.283491	0.282582	0.283491	0.284327	0.284327	0.284327	0.284327	0.284327	0.284327	0.284327	0.284327	0.284327	0.284327	0.284327	0.284327	0.284327	0.284109	0.284327
0.287964	0.287964	0.287964	0.287964	0.287964	0.287964	0.286909	0.287055	0.287055	0.287055	0.286909	0.287055	0.287964	0.287964	0.287964	0.287964	0.287964	0.287964	0.287964	0.287964	0.287964	0.287964	0.287964	0.287964	0.287964	0.286509	0.287964
0.286509	0.286509	0.286509	0.286509	0.286509	0.286509	0.285564	0.286436	0.286436	0.286436	0.285564	0.286436	0.286509	0.286509	0.286509	0.286509	0.286509	0.286509	0.286509	0.286509	0.286509	0.286509	0.286509	0.286509	0.286509	0.288691	0.286509
0.283436	0.283436	0.283436	0.283436	0.283436	0.283436	0.284708	0.283901	0.283901	0.283901	0.284708	0.283901	0.283436	0.283436	0.283436	0.283436	0.283436	0.283436	0.283436	0.283436	0.283436	0.283436	0.283436	0.283436	0.283436	0.283495	0.283436
0.284255	0.284255	0.284255	0.284255	0.284255	0.284255	0.282582	0.283527	0.283527	0.283527	0.282582	0.283527	0.284255	0.284255	0.284255	0.284255	0.284255	0.284255	0.284255	0.284255	0.284255	0.284255	0.284255	0.284255	0.284255	0.284109	0.284255
0.285927	0.285927	0.285927	0.285927	0.285927	0.285927	0.286436	0.286436	0.286436	0.286436	0.286436	0.286436	0.285564	0.285564	0.285564	0.285564	0.285564	0.285564	0.285564	0.285564	0.285564	0.285564	0.285564	0.285564	0.285564	0.285564	0.285564
0.552727	0.552727	0.552727	0.552727	0.552727	0.552727	0.52	0.52	0.52	0.52	0.52	0.52	0.72	0.72	0.72	0.72	0.72	0.72	0.72	0.72	0.72	0.72	0.72	0.72	0.72	0.72	0.72
0.64	0.64	0.64	0.64	0.64	0.64	0.585455	0.585455	0.585455	0.585455	0.585455	0.585455	0.709091	0.709091	0.709091	0.709091	0.709091	0.709091	0.709091	0.709091	0.709091	0.709091	0.709091	0.709091	0.709091	0.709091	0.709091
0.283127	0.283127	0.283127	0.283127	0.283127	0.283127	0.281164	0.281164	0.281164	0.281164	0.281164	0.281164	0.282364	0.282364	0.282364	0.282364	0.282364	0.282364	0.282364	0.282364	0.282364	0.282364	0.282364	0.282364	0.282364	0.282364	0.282364
0.287273	0.287273	0.287273	0.287273	0.287273	0.287273	0.286182	0.286182	0.286182	0.286182	0.286182	0.286182	0.287273	0.287273	0.287273	0.287273	0.287273	0.287273	0.287273	0.287273	0.287273	0.287273	0.287273	0.287273	0.287273	0.287273	0.287273
0.730909	0.730909	0.730909	0.730909	0.730909	0.730909	0.0290909	0.0290909	0.0290909	0.0290909	0.0290909	0.0290909	0.0290909	0.0290909	0.0290909	0.0290909	0.0290909	0.0290909	0.0290909	0.0290909	0.0290909	0.0290909	0.0290909	0.0290909	0.0290909	0.0290909	0.0290909
0.286545	0.286545	0.286545	0.286545	0.286545	0.286545	0.288	0.288	0.288	0.288	0.288	0.288	0.287636	0.287636	0.287636	0.287636	0.287636	0.287636	0.287636	0.287636	0.287636	0.287636	0.287636	0.287636	0.287636	0.287636	0.287636
0.287636	0.287636	0.287636	0.287636	0.287636	0.287636	0.286182	0.286182	0.286182	0.286182	0.286182	0.286182	0.286182	0.286182	0.286182	0.286182	0.286182	0.286182	0.286182	0.286182	0.286182	0.286182	0.286182	0.286182	0.286182	0.286182	0.286182
0.2876	0.2876	0.2876	0.2876	0.2876	0.2876	0.280582	0.280582	0.280582	0.280582	0.280582	0.280582	0.281818	0.281818	0.281818	0.281818	0.281818	0.281818	0.281818	0.281818	0.281818	0.281818	0.281818	0.281818	0.281818	0.281818	0.281818
0.288073	0.288073	0.288073	0.288073	0.288073	0.288073	0.279964	0.279964	0.279964	0.279964	0.279964	0.279964	0.283491	0.283491	0.283491	0.283491	0.283491	0.283491	0.283491	0.283491	0.283491	0.283491	0.283491	0.283491	0.283491	0.283491	0.283491
0.2872	0.2872	0.2872	0.2872	0.2872	0.2872	0.287927	0.287927	0.287927	0.287927	0.287927	0.287927	0.286182	0.286182	0.286182	0.286182	0.286182	0.286182	0.286182	0.286182	0.286182	0.286182	0.286182	0.286182	0.286182	0.286182	0.286182
0.284691	0.284691	0.284691	0.284691	0.284691	0.284691	0.284145	0.284145	0.284145	0.284145	0.284145	0.284145	0.2832	0.2832	0.2832	0.2832	0.2832	0.2832	0.2832	0.2832	0.2832	0.2832	0.2832	0.2832	0.2832	0.2832	0.2832
0.284291	0.284291	0.284291	0.284291	0.284291	0.284291	0.2836	0.2836	0.2836	0.2836	0.2836	0.2836	0.282364	0.282364	0.282364	0.282364	0.282364	0.282364	0.282364	0.282364	0.282364	0.282364	0.282364	0.282364	0.282364	0.282364	0.282364
0.288727	0.288727	0.288727	0.288727	0.288727	0.288727	0.280364	0.280364	0.280364	0.280364	0.280364	0.280364	0.269455	0.269455	0.269455	0.269455	0.269455	0.269455	0.269455	0.269455	0.269455	0.269455	0.269455	0.269455	0.269455	0.269455	0.269455
0.287018	0.287018	0.287018	0.287018	0.287018	0.287018	0.287891	0.287891	0.287891	0.287891	0.287891	0.287891	0.286	0.286	0.286	0.286	0.286	0.286	0.286	0.286	0.286	0.286	0.286	0.286	0.286	0.286	0.286
0.786182	0.786182	0.786182	0.786182	0.786182	0.786182	0.975636	0.975636	0.975636	0.975636	0.975636	0.975636	0.626182	0.626182	0.626182	0.626182	0.626182	0.626182	0.626182	0.626182	0.626182	0.626182	0.626182	0.626182	0.626182	0.626182	0.626182
0.2868	0.2868	0.2868	0.2868	0.2868	0.2868	0.285891	0.285891	0.285891	0.285891	0.285891	0.285891	0.287309	0.287309	0.287309	0.287309	0.287309	0.287309	0.287309	0.287309	0.287309	0.287309	0.287309	0.287309	0.287309	0.287309	0.287309
0.287076	0.287076	0.287076	0.287076	0.287076	0.287076	0.291229	0.291229	0.291229	0.291229	0.291229	0.291229	0.287596	0.287596	0.287596	0.287596	0.287596	0.287596	0.287596	0.287596	0.287596	0.287596	0.287596	0.287596	0.287596	0.287596	0.287596
0.789091	0.789091	0.789091	0.789091	0.789091	0.789091	0.989091	0.989091	0.989091	0.989091	0.989091	0.989091	0.630545	0.630545	0.630545	0.630545	0.630545	0.630545	0.630545	0.630545	0.630545	0.630545	0.630545	0.630545	0.630545	0.630545	0.630545
0.593091	0.593091	0.593091	0.593091	0.593091	0.593091	0.680364	0.680364	0.680364	0.680364	0.680364	0.680364	0.483273	0.483273	0.483273	0.483273	0.483273	0.483273	0.483273	0.483273	0.483273	0.483273	0.483273	0.483273	0.483273	0.483273	0.483273
0.328836	0.328836	0.328836	0.328836	0.328836	0.328836	0.284618	0.284618	0.284618	0.284618	0.284618	0.284618	0.303927	0.303927	0.303927	0.303927	0.303927	0.303927	0.303927	0.303927	0.303927	0.303927	0.303927	0.303927	0.303927	0.303927	0.303927
0.283527	0.283527	0.283527	0.283527	0.283527	0.283527	0.283782	0.283782	0.283782	0.283782	0.283782	0.283782	0.282945	0.282945	0.282945	0.282945	0.282945	0.282945	0.282945	0.282945	0.282945	0.282945	0.282945	0.282945	0.282945	0.282945	0.282945
0.2836	0.2836	0.2836	0.2836	0.2836	0.2836	0.283273	0.283273	0.283273	0.283273	0.283273	0.283273	0.283273	0.283273	0.283273	0.283273	0.283273	0.283273	0.283273	0.283273	0.283273	0.283273	0.283273	0.283273	0.283273	0.283273	0.283273
0.325236	0.325236	0.325236	0.325236	0.325236	0.325236	0.288036	0.288036	0.288036	0.288036	0.288036	0.288036	0.3032	0.3032	0.3032	0.3032	0.3032	0.3032	0.3032	0.3032	0.3032	0.3032	0.3032	0.3032	0.3032	0.3032	0.3032
0.335782	0.335782	0.335782	0.335782	0.335782	0.335782	0.283964	0.283964	0.283964	0.283964	0.283964	0.283964	0.2988	0.2988	0.2988	0.2988	0.2988	0.2988	0.2988	0.2988	0.2988	0.2988	0.2988	0.2988	0.2988	0.2988	0.2988
0.308364	0.308364	0.308364	0.308364	0.308364	0.308364	0.301455	0.301455	0.301455	0.301455	0.301455	0.301455	0.307636	0.307636	0.307636	0.307636	0.307636	0.307636	0.307636	0.307636	0.307636	0.307636	0.307636	0.307636	0.307636	0.307636	0.307636
0.285964	0.285964	0.285964	0.285964	0.285964	0.285964	0.286909	0.286909	0.286909	0.286909	0.286909	0.286909	0.287855	0.287855	0.287855	0.287855	0.287855	0.287855	0.287855	0.287855	0.287855	0.287855	0.287855	0.287855	0.287855	0.287855	0.287855
0.287273	0.287273	0.287273	0.287273	0.287273	0.287273	0.287636	0.287636	0.287636	0.287636	0.287636	0.287636	0.286909	0.286909	0.286909	0.286909	0.286909	0.286909	0.286909	0.286909	0.286909	0.286909	0.286909	0.286909	0.286909	0.286909	0.286909
0.307818	0.307818	0.307818	0.307818	0.307818	0.307818	0.304945	0.304945	0.304945	0.304945	0.304945	0.304945	0.308509	0.308509	0.308509	0.308509	0.308509	0.308509	0.308509	0.308509	0.308509	0.308509	0.308509	0.308509	0.308509	0.308509	0.308509
0.3108	0.3108	0.3108	0.3108	0.3108	0.3108	0.301455	0.301455	0.301455	0.301455	0.301455	0.301455	0.302364	0.302364	0.302364	0.302364	0.302364	0.302364	0.302364	0.302364	0.302364	0.302364	0.302364	0.302364	0.302364	0.302364	0.302364
0.290218	0.290218	0.290218	0.290218	0.290218	0.290218	0.287018	0.287018	0.287018	0.287018	0.287018	0.287018	0.286618	0.286618	0.286618	0.286618	0.286618	0.286618	0.286618	0.286618	0.286618	0.286618	0.286618	0.286618	0.286618	0.286618	0.286618
0.28556	0.28556	0.28556	0.28556	0.28556	0.28556	0.285782	0.285782	0.285782	0.285782	0.285782	0.285782	0.286153	0.286153	0.286153	0.286153	0.286153	0.286153	0.286153	0.286153	0.286153	0.286153	0.286153	0.286153	0.286153	0.286153	0.286153
0.283636	0.283636	0.283636	0.283636	0.283636	0.283636	0.283636	0.283636	0.283636	0.283636	0.283636	0.283636	0.283636	0.283636	0.283636	0.283636	0.283636	0.283636	0.283636	0.283636	0.283636	0.283636	0.283636	0.283636	0.283636	0.283636	0.283636
0.286145	0.286145	0.286145	0.286145	0.286145	0.286145	0.283564	0.283564	0.283564	0.283564	0.283564	0.283564	0.282509	0.282509	0.282509	0.282509	0.282509	0.282509	0.282509	0.282509	0.282509	0.282509	0.282509	0.282509	0.282509	0.282509	0.282509
0.299818	0.299818	0.299818	0.299818	0.299818	0.299818	0.280255	0.280255	0.280255	0.280255	0.280255	0.280255	0.273309	0.273309	0.273309	0.273309	0.273309	0.273309	0.273309	0.273309	0.273309	0.273309	0.273309	0.273309	0.273309	0.273309	0.273309
0.282582	0.282582	0.282582	0.282582	0.282582	0.282582	0.283891	0.283891	0.283891	0.283891	0.283891	0.283891	0.284073	0.284073	0.284073	0.284073	0.284073	0.284073	0.284073	0.284073	0.284073	0.284073	0.284073	0.284073	0.284073	0.284073	0.284073
0.286909	0.286909	0.286909	0.286909	0.286909	0.286909	0.287818	0.287818	0.287818	0.287818	0.287818	0.287818	0.286145	0.286145	0.286145	0.286145	0.286145	0.286145	0.286145	0.286145	0.286145	0.286145	0.286145	0.286145	0.286145	0.286145	0.286145
0.285564	0.285564	0.285564	0.285564	0.285564	0.285564	0.287673	0.287673	0.287673	0.287673	0.287673	0.287673	0.285964	0.285964	0.285964	0.285964	0.285964	0.285964	0.285964	0.285964	0.285964	0.285964	0.285964	0.285964	0.285964	0.285964	0.285964
0.284708	0.284708	0.284708	0.284708	0.284708	0.284708	0.28378	0.28378	0.28378	0.28378	0.28378	0.28378	0.283534	0.283534	0.283534	0.283534	0.283534	0.283534	0.283534	0.283534	0.283534	0.283534	0.283534	0.283534	0.283534	0.283534	0.283534
0.282582	0.282582	0.282582	0.282582	0.282582	0.282582	0.283964	0.283964	0.283964	0.283964	0.283964	0.283964	0.284	0.284	0.284	0.284	0.284	0.284	0.284	0.284	0.284	0.284	0.284	0.284	0.284	0.284	0.284
0.285782	0.285782	0.285782	0.285782	0.285782	0.285782	0.285564	0.285564	0.285564	0.285564	0.285564	0.285564	0.283636	0.283636	0.283636	0.283636	0.283636	0.283636	0.283636	0.283636	0.283636	0.283636	0.283636	0.283636	0.283636	0.283636	0.283636
0.432727	0.432727	0.432727	0.432727	0.432727	0.432727	0.72	0.72	0.72	0.72	0.72	0.72	0.461818	0.461818	0.461818	0.461818	0.461818	0.461818	0.461818	0.461818	0.461818	0.461818	0.461818	0.461818	0.461818	0.461818	0.461818
0.469091	0.469091	0.469091	0.469091	0.469091	0.469091	0.709091	0.709091	0.709091	0.709091	0.709091	0.709091	0.465455	0.465455	0.465455	0.465455	0.465455	0.465455	0.465455	0.465455	0.465455	0.465455	0.465455	0.465455	0.465455	0.465455	0.465455
0.282145	0.282145	0.282145	0.282145	0.282145	0.282145	0.282364	0.282364	0.282364	0.282364	0.282364	0.282364	0.283636	0.283636	0.283636	0.283636	0.283636	0.283636	0.283636	0.283636	0.283636	0.283636	0.283636	0.283636	0.283636	0.283636	0.283636
0.287273	0.287273	0.287273	0.287273	0.287273	0.287273	0.287273	0.287273	0.287273	0.287273	0.287273	0.287273	0.288364	0.288364	0.288364	0.288364	0.288364	0.288364	0.288364	0.288364	0.288364	0.288364	0.288364	0.288364	0.288364	0.288364	0.288364
0.970909	0.970909	0.970909	0.970909	0.970909	0.970909	0.0290909	0.0290909	0.0290909	0.0290909	0.0290909	0.0290909	0.236364	0.236364	0.236364	0.236364	0.236364	0.236364	0.236364	0.236364	0.236364	0.236364	0.236364	0.236364	0.236364	0.236364	0.236364
0.287273	0.287273	0.287273	0.287273	0.287273	0.287273	0.287636	0.287636	0.287636	0.287636	0.287636	0.287636	0.285818	0.285818	0.285818	0.285818	0.285818	0.285818	0.285818	0.285818	0.285818	0.285818	0.285818	0.285818	0.285818	0.285818	0.285818
0.285455	0.285455	0.285455	0.285455	0.285455	0.285455	0.286182	0.286182	0.286182	0.286182	0.286182	0.286182	0.284727	0.284727	0.284727	0.284727	0.284727	0.284727	0.284727	0.284727	0.284727	0.284727	0.284727	0.284727	0.284727	0.284727	0.284727
0.288255	0.288255	0.288255	0.288255	0.288255	0.288255	0.281818	0.281818	0.281818	0.281818	0.281818	0.281818	0.282145	0.282145	0.282145	0.282145	0.282145	0.282145	0.282145	0.282145	0.282145	0.282145	0.282145	0.282145	0.282145	0.282145	0.282145
0.290145	0.290145	0.290145	0.290145	0.290145	0.290145	0.283491	0.283491	0.283491	0.283491	0.283491	0.283491	0.283636	0.283636	0.283636	0.283636	0.283636	0.283636	0.283636	0.283636	0.283636	0.283636	0.283636	0.283636	0.283636	0.283636	0.283636
0.287964	0.287964	0.287964	0.287964	0.287964	0.287964	0.286182	0.286182	0.286182	0.286182	0.286182	0.286182	0.285309	0.285309	0.285309	0.285309	0.285309	0.285309	0.285309	0.285309	0.285309	0.285309	0.285309	0.285309	0.285309	0.285309	0.285309
0.283927	0.283927	0.283927	0.283927	0.283927	0.283927	0.2832	0.2832	0.2832	0.2832	0.2832	0.2832	0.285309	0.285309	0.285309	0.285309	0.285309	0.285309	0.285309	0.285309	0.285309	0.285309	0.285309	0.285309	0.285309	0.285309	0.285309
0.284873	0.284873	0.284873	0.284873	0.284873	0.284873	0.282364	0.282364	0.282364	0.282364	0.282364	0.282364	0.283564	0.283564	0.283564	0.283564	0.283564	0.283564	0.283564	0.283564	0.283564	0.283564	0.283564	0.283564	0.283564	0.283564	0.283564
0.289455	0.289455	0.289455	0.289455	0.289455	0.289455	0.269455	0.269455	0.269455	0.269455	0.269455	0.269455	0.252364	0.252364	0.252364	0.252364	0.252364	0.252364	0.252364	0.252364	0.252364	0.252364	0.252364	0.252364	0.252364	0.252364	0.252364
0.288073	0.288073	0.288073	0.288073	0.288073	0.288073	0.286	0.286	0.286	0.286	0.286	0.286	0.285236	0.285236	0.285236	0.285236	0.285236	0.285236	0.285236	0.285236	0.285236	0.285236	0.285236	0.285236	0.285236	0.285236	0.285236
0.977455	0.977455	0.977455	0.977455	0.977455	0.977455	0.626182	0.626182	0.626182	0.626182	0.626182	0.626182	0.515636	0.515636	0.515636	0.515636	0.515636	0.515636	0.515636	0.515636	0.515636	0.515636	0.515636	0.515636	0.515636	0.515636	0.515636
0.286764	0.286764	0.286764	0.286764	0.286764	0.286764	0.287309	0.287309	0.287309	0.287309	0.287309	0.287309	0.285927	0.285927	0.285927	0.285927	0.285927	0.285927	0.285927	0.285927	0.285927	0.285927	0.285927	0.285927	0.285927	0.285927	0.285927
0.288495	0.288495	0.288495	0.288495	0.288495	0.288495	0.287596	0.287596	0.287596	0.287596	0.287596	0.287596	0.285455	0.285455	0.285455	0.285455	0.285455	0.285455	0.285455	0.285455	0.285455	0.285455	0.285455	0.285455	0.285455	0.285455	0.285455
0.981455	0.981455	0.981455	0.981455	0.981455	0.981455	0.630545	0.630545	0.630545	0.630545	0.630545	0.630545	0.519636	0.519636	0.519636	0.519636	0.519636	0.519636	0.519636	0.519636	0.519636	0.519636	0.519636	0.519636	0.519636	0.519636	0.519636
0.697818	0.697818	0.697818	0.697818	0.697818	0.697818	0.483273	0.483273	0.483273	0.483273	0.483273	0.483273	0.415636	0.415636	0.415636	0.415636	0.415636	0.415636	0.415636	0.415636	0.415636	0.415636	0.415636	0.415636	0.415636	0.415636	0.415636
0.3236	0.3236	0.3236	0.3236	0.3236	0.3236	0.303927	0.303927	0.303927	0.303927	0.303927	0.303927	0.306073	0.306073	0.306073	0.306073	0.306073	0.306073	0.306073	0.306073	0.306073	0.306073	0.306073	0.306073	0.306073	0.306073	0.306073
0.283818	0.283818	0.283818	0.283818	0.283818	0.283818	0.282945	0.282945	0.282945	0.282945	0.282945	0.282945	0.283564	0.283564	0.283564	0.283564	0.283564	0.283564	0.283564	0.283564	0.283564	0.283564	0.283564	0.283564	0.283564	0.283564	0.283564
0.283527	0.283527	0.283527	0.283527	0.283527	0.283527	0.283273	0.283273	0.283273	0.283273	0.283273	0.283273	0.283309	0.283309	0.283309	0.283309	0.283309	0.283309	0.283309	0.283309	0.283309	0.283309	0.283309	0.283309	0.283309	0.283309	0.283309
0.318545	0.318545	0.318545	0.318545	0.318545	0.318545	0.3032	0.3032	0.3032	0.3032	0.3032	0.3032	0.315891	0.315891	0.315891	0.315891	0.315891	0.315891	0.315891	0.315891	0.315891	0.315891	0.315891	0.315891	0.315891	0.315891	0.315891
0.307164	0.307164	0.307164	0.307164	0.307164	0.307164	0.2988	0.2988	0.2988	0.2988	0.2988	0.2988	0.313236	0.313236	0.313236	0.313236	0.313236	0.313236	0.313236	0.313236	0.313236	0.313236	0.313236	0.313236	0.313236	0.313236	0.313236
0.297818	0.297818	0.297818	0.297818	0.297818	0.297818	0.307636	0.307636	0.307636	0.307636	0.307636	0.307636	0.309455	0.309455	0.309455	0.309455	0.309455	0.309455	0.309455	0.309455	0.309455	0.309455	0.309455	0.309455	0.309455	0.309455	0.309455
0.288	0.288	0.288	0.288	0.288	0.288	0.287855	0.287855	0.287855	0.287855	0.287855	0.287855	0.294873	0.294873	0.294873	0.294873	0.294873	0.294873	0.294873	0.294873	0.294873	0.294873	0.294873	0.294873	0.294873	0.294873	0.294873
0.288	0.288	0.288	0.288	0.288	0.288	0.286909	0.286909	0.286909	0.286909	0.286909	0.286909	0.285818	0.285818	0.285818	0.285818	0.285818	0.285818	0.285818	0.285818	0.285818	0.285818	0.285818	0.285818	0.285818	0.285818	0.285818
0.297564	0.297564	0.297564	0.297564	0.297564	0.297564	0.308509	0.308509	0.308509	0.308509	0.308509	0.308509	0.308764	0.308764	0.308764	0.308764	0.308764	0.308764	0.308764	0.308764	0.308764	0.308764	0.308764	0.308764	0.308764	0.308764	0.308764
0.296691	0.296691	0.296691	0.296691	0.296691	0.296691	0.302364	0.302364	0.302364	0.302364	0.302364	0.302364	0.3116	0.3116	0.3116	0.3116	0.3116	0.3116	0.3116	0.3116	0.3116	0.3116	0.3116	0.3116	0.3116	0.3116	0.3116
0.288182	0.288182	0.288182	0.288182	0.288182	0.288182	0.286618	0.286618	0.286618	0.286618	0.286618	0.286618	0.285855	0.285855	0.285855	0.285855	0.285855	0.285855	0.285855	0.285855	0.285855	0.285855	0.285855	0.285855	0.285855	0.285855	0.285855
0.285735	0.285735	0.285735	0.285735	0.285735	0.285735	0.286153	0.286153	0.286153	0.286153	0.286153	0.286153	0.286073	0.286073	0.286073	0.286073	0.286073	0.286073	0.286073	0.286073	0.286073	0.286073	0.286073	0.286073	0.286073	0.286073	0.286073
0.283636	0.283636	0.283636	0.283636	0.283636	0.283636	0.283636	0.283636	0.283636	0.283636	0.283636	0.283636	0.283636	0.283636	0.283636	0.283636	0.283636	0.283636	0.283636	0.283636	0.283636	0.283636	0.283636	0.283636	0.283636	0.283636	0.283636
0.285382	0.285382	0.285382	0.285382	0.285382	0.285382	0.282509	0.282509	0.282509	0.282509	0.282509	0.282509	0.281018	0.281018	0.281018	0.281018	0.281018	0.281018	0.281018	0.281018	0.281018	0.281018	0.281018	0.281018	0.281018	0.281018	0.281018
0.3028	0.3028	0.3028	0.3028	0.3028	0.3028	0.273309	0.273309	0.273309	0.273309	0.273309	0.273309	0.277745	0.277745	0.277745	0.277745	0.277745	0.277745	0.277745	0.277745	0.277745	0.277745	0.277745	0.277745	0.277745	0.277745	0.277745
0.282255	0.282255	0.282255	0.282255	0.282255	0.282255	0.284073	0.284073	0.284073	0.284073	0.284073	0.284073	0.283964	0.283964	0.283964	0.283964	0.283964	0.283964	0.283964	0.283964	0.283964	0.283964	0.283964	0.283964	0.283964	0.283964	0.283964
0.287491	0.287491	0.287491	0.287491	0.287491	0.287491	0.286145	0.286145	0.286145	0.286145	0.286145	0.286145	0.287927	0.287927	0.287927	0.287927	0.287927	0.287927	0.287927	0.287927	0.287927	0.287927	0.287927	0.287927	0.287927	0.287927	0.287927
0.287418	0.287418	0.287418	0.287418	0.287418	0.287418	0.285964	0.285964	0.285964	0.285964	0.285964	0.285964	0.2936	0.2936	0.2936	0.2936	0.2936	0.2936	0.2936	0.2936	0.2936	0.2936	0.2936	0.2936	0.2936	0.2936	0.2936
0.285164	0.285164	0.285164	0.285164	0.285164	0.285164	0.283534	0.283534	0.283534	0.283534	0.283534	0.283534	0.283422	0.283422	0.283422	0.283422	0.283422	0.283422	0.283422	0.283422	0.283422	0.283422	0.283422	0.283422	0.283422	0.283422	0.283422
0.2824	0.2824	0.2824	0.2824	0.2824	0.2824	0.284	0.284	0.284	0.284	0.284	0.284	0.283964	0.283964	0.283964	0.283964	0.283964	0.283964	0.283964	0.283964	0.283964	0.283964	0.283964	0.283964	0.283964	0.283964	0.283964
0.2856	0.2856	0.2856	0.2856	0.2856	0.2856	0.285564	0.285927	0.285927	0.285927	0.285927	0.285927	0.287127	0.287127	0.287127	0.287127	0.287127	0.287127	0.287127	0.287127	0.287127	0.287127	0.287127	0.287127	0.287127	0.287127	0.287127
0.636364	0.636364	0.636364	0.636364	0.636364	0.636364	0.654545	0.552727	0.552727	0.552727	0.552727	0.552727	0.647273	0.647273	0.647273	0.647273	0.647273	0.647273	0.647273	0.647273	0.647273	0.647273	0.647273	0.647273	0.647273	0.647273	0.647273
0.672727	0.672727	0.672727	0.672727	0.672727	0.672727	0.563636	0.64	0.64	0.64	0.64	0.64	0.647273	0.647273	0.647273	0.647273	0.647273	0.647273	0.647273	0.647273	0.647273	0.647273	0.647273	0.647273	0.647273	0.647273	0.647273
0.283236	0.283236	0.283236	0.283236	0.283236	0.283236	0.282655	0.283127	0.283127	0.283127	0.283127	0.283127	0.280836	0.280836	0.280836	0.280836	0.280836	0.280836	0.280836	0.280836	0.280836	0.280836	0.280836	0.280836	0.280836	0.280836	0.280836
0.287273	0.287273	0.287273	0.287273	0.287273	0.287273	0.289818	0.287273	0.287273	0.287273	0.287273	0.287273	0.287273	0.287273	0.287273	0.287273	0.287273	0.287273	0.287273	0.287273	0.287273	0.287273	0.287273	0.287273	0.287273	0.287273	0.287273
0.145455	0.145455	0.145455	0.145455	0.145455	0.145455	-0.101818	0.730909	0.730909	0.730909	0.730909	0.730909	0.341818	0.341818	0.341818	0.341818	0.341818	0.341818	0.341818	0.341818	0.341818	0.341818	0.341818	0.341818	0.341818	0.341818	0.341818
0.285818	0.285818	0.285818	0.285818	0.285818	0.285818	0.286909	0.286545	0.286545	0.286545	0.286545	0.286545	0.288727	0.288727	0.288727	0.288727	0.288727	0.288727	0.288727	0.288727	0.288727	0.288727	0.288727	0.288727	0.288727	0.288727	0.288727
0.286545	0.286545	0.286545	0.286545	0.286545	0.286545	0.291636	0.287636	0.287636	0.287636	0.287636	0.287636	0.288	0.288	0.288	0.288	0.288	0.288	0.288	0.288	0.288	0.288	0.288	0.288	0.288	0.288	0.288
0.282655	0.282655	0.282655	0.282655	0.282655	0.282655	0.280836	0.2876	0.2876	0.2876	0.2876	0.2876	0.283418	0.283418	0.283418	0.283418	0.283418	0.283418	0.283418	0.283418	0.283418	0.283418	0.283418	0.283418	0.283418	0.283418	0.283418
0.284582	0.284582	0.284582	0.284582	0.284582	0.284582	0.281309	0.288073	0.288073	0.288073	0.288073	0.288073	0.284764	0.284764	0.284764	0.284764	0.284764	0.284764	0.284764	0.284764	0.284764	0.284764	0.284764	0.284764	0.284764	0.284764	0.284764
0.286473	0.286473	0.286473	0.286473	0.286473	0.286473	0.289709	0.2872	0.2872	0.2872	0.2872	0.2872	0.288836	0.288836	0.288836	0.288836	0.288836	0.288836	0.288836	0.288836	0.288836	0.288836	0.288836	0.288836	0.288836	0.288836	0.288836
0.283636	0.283636	0.283636	0.283636	0.283636	0.283636	0.282218	0.284691	0.284691	0.284691	0.284691	0.284691	0.283127	0.283127	0.283127	0.283127	0.283127	0.283127	0.283127	0.283127	0.283127	0.283127	0.283127	0.283127	0.283127	0.283127	0.283127
0.283491	0.283491	0.283491	0.283491	0.283491	0.283491	0.284945	0.284291	0.284291	0.284291	0.284291	0.284291	0.283927	0.283927	0.283927	0.283927	0.283927	0.283927	0.283927	0.283927	0.283927	0.283927	0.283927	0.283927	0.283927	0.283927	0.283927
0.274182	0.274182	0.274182	0.274182	0.274182	0.274182	0.312	0.288727	0.288727	0.288727	0.288727	0.288727	0.307273	0.307273	0.307273	0.307273	0.307273	0.307273	0.307273	0.307273	0.307273	0.307273	0.307273	0.307273	0.307273	0.307273	0.307273
0.286764	0.286764	0.286764	0.286764	0.286764	0.286764	0.289564	0.287018	0.287018	0.287018	0.287018	0.287018	0.2892	0.2892	0.2892	0.2892	0.2892	0.2892	0.2892	0.2892	0.2892	0.2892	0.2892	0.2892	0.2892	0.2892	0.2892
0.718545	0.718545	0.718545	0.718545	0.718545	0.718545	0.788364	0.786182	0.786182	0.786182	0.786182	0.786182	0.608364	0.608364	0.608364	0.608364	0.608364	0.608364	0.608364	0.608364	0.608364	0.608364	0.608364	0.608364	0.608364	0.608364	0.608364
0.286982	0.286982	0.286982	0.286982	0.286982	0.286982	0.287309	0.2868	0.2868	0.2868	0.2868	0.2868	0.285964	0.285964	0.285964	0.285964	0.285964	0.285964	0.285964	0.285964	0.285964	0.285964	0.285964	0.285964	0.285964	0.285964	0.285964
0.289935	0.289935	0.289935	0.289935	0.289935	0.289935	0.283636	0.287076	0.287076	0.287076	0.287076	0.287076	0.284829	0.284829	0.284829	0.284829	0.284829	0.284829	0.284829	0.284829	0.284829	0.284829	0.284829	0.284829	0.284829	0.284829	0.284829
0.725455	0.725455	0.725455	0.725455	0.725455	0.725455	0.800727	0.789091	0.789091	0.789091	0.789091	0.789091	0.610909	0.610909	0.610909	0.610909	0.610909	0.610909	0.610909	0.610909	0.610909	0.610909	0.610909	0.610909	0.610909	0.610909	0.610909
0.542545	0.542545	0.542545	0.542545	0.542545	0.542545	0.591636	0.593091	0.593091	0.593091	0.593091	0.593091	0.474909	0.474909	0.474909	0.474909	0.474909	0.474909	0.474909	0.474909	0.474909	0.474909	0.474909	0.474909	0.474909	0.474909	0.474909
0.300655	0.300655	0.300655	0.300655	0.300655	0.300655	0.287055	0.328836	0.328836	0.328836	0.328836	0.328836	0.317673	0.317673	0.317673	0.317673	0.317673	0.317673	0.317673	0.317673	0.317673	0.317673	0.317673	0.317673	0.317673	0.317673	0.317673
0.283491	0.283491	0.283491	0.283491	0.283491	0.283491	0.283564	0.283527	0.283527	0.283527	0.283527	0.283527	0.284073	0.284073	0.284073	0.284073	0.284073	0.284073	0.284073	0.284073	0.284073	0.284073	0.284073	0.284073	0.284073	0.284073	0.284073
0.283382	0.283382	0.283382	0.283382	0.283382	0.283382	0.285491	0.2836	0.2836	0.2836	0.2836	0.2836	0.285964	0.285964	0.285964	0.285964	0.285964	0.285964	0.285964	0.285964	0.285964	0.285964	0.285964	0.285964	0.285964	0.285964	0.285964
0.304036	0.304036	0.304036	0.304036	0.304036	0.304036	0.287818	0.325236	0.325236	0.325236	0.325236	0.325236	0.320618	0.320618	0.320618	0.320618	0.320618	0.320618	0.320618	0.320618	0.320618	0.320618	0.320618	0.320618	0.320618	0.320618	0.320618
0.299382	0.299382	0.299382	0.299382	0.299382	0.299382	0.283927	0.335782	0.335782	0.335782	0.335782	0.335782	0.319636	0.319636	0.319636	0.319636	0.319636	0.319636	0.319636	0.319636	0.319636	0.319636	0.319636	0.319636	0.319636	0.319636	0.319636
0.302909	0.302909	0.302909	0.302909	0.302909	0.302909	0.309455	0.308364	0.308364	0.308364	0.308364	0.308364	0.312364	0.312364	0.312364	0.312364	0.312364	0.312364	0.312364	0.312364	0.312364	0.312364	0.312364	0.312364	0.312364	0.312364	0.312364
0.287164	0.287164	0.287164	0.287164	0.287164	0.287164	0.288473	0.285964	0.285964	0.285964	0.285964	0.285964	0.284727	0.284727	0.284727	0.284727	0.284727	0.284727	0.284727	0.284727	0.284727	0.284727	0.284727	0.284727	0.284727	0.284727	0.284727
0.291273	0.291273	0.291273	0.291273	0.291273	0.291273	0.286182	0.287273	0.287273	0.287273	0.287273	0.287273	0.286182	0.286182	0.286182	0.286182	0.286182	0.286182	0.286182	0.286182	0.286182	0.286182	0.286182	0.286182	0.286182	0.286182	0.286182
0.304618	0.304618	0.304618	0.304618	0.304618	0.304618	0.305818	0.307818	0.307818	0.307818	0.307818	0.307818	0.312691	0.312691	0.312691	0.312691	0.312691	0.312691	0.312691	0.312691	0.312691	0.312691	0.312691	0.312691	0.312691	0.312691	0.312691
0.303491	0.303491	0.303491	0.303491	0.303491	0.303491	0.311891	0.3108	0.3108	0.3108	0.3108	0.3108	0.316618	0.316618	0.316618	0.316618	0.316618	0.316618	0.316618	0.316618	0.316618	0.316618	0.316618	0.316618	0.316618	0.316618	0.316618
0.287709	0.287709	0.287709	0.287709	0.287709	0.287709	0.285855	0.290218	0.290218	0.290218	0.290218	0.290218	0.286982	0.286982	0.286982	0.286982	0.286982	0.286982	0.286982	0.286982	0.286982	0.286982	0.286982	0.286982	0.286982	0.286982	0.286982
0.286229	0.286229	0.286229	0.286229	0.286229	0.286229	0.286069	0.28556	0.28556	0.28556	0.28556	0.28556	0.286135	0.286135	0.286135	0.286135	0.286135	0.286135	0.286135	0.286135	0.286135	0.286135	0.286135	0.286135	0.286135	0.286135	0.286135
0.283636	0.283636	0.283636	0.283636	0.283636	0.283636	0.287273	0.283636	0.283636	0.283636	0.283636	0.283636	0.283636	0.283636	0.283636	0.283636	0.283636	0.283636	0.283636	0.283636	0.283636	0.283636	0.283636	0.283636	0.283636	0.283636	0.283636
0.284255	0.284255	0.284255	0.284255	0.284255	0.284255	0.281382	0.286145	0.286145	0.286145	0.286145	0.286145	0.282727	0.282727	0.282727	0.282727	0.282727	0.282727	0.282727	0.282727	0.282727	0.282727	0.282727	0.282727	0.282727	0.282727	0.282727
0.279273	0.279273	0.279273	0.279273	0.279273	0.279273	0.2704	0.299818	0.299818	0.299818	0.299818	0.299818	0.282836	0.282836	0.282836	0.282836	0.282836	0.282836	0.282836	0.282836	0.282836	0.282836	0.282836	0.282836	0.282836	0.282836	0.282836
0.283745	0.283745	0.283745	0.283745	0.283745	0.283745	0.284473	0.282582	0.282582	0.282582	0.282582	0.282582	0.283491	0.283491	0.283491	0.283491	0.283491	0.283491	0.283491	0.283491	0.283491	0.283491	0.283491	0.283491	0.283491	0.283491	0.283491
0.2868	0.2868	0.2868	0.2868	0.2868	0.2868	0.288764	0.286909	0.286909	0.286909	0.286909	0.286909	0.287055	0.287055	0.287055	0.287055	0.287055	0.287055	0.287055	0.287055	0.287055	0.287055	0.287055	0.287055	0.287055	0.287055	0.287055
0.286618	0.286618	0.286618	0.286618	0.286618	0.286618	0.286982	0.285564	0.285564	0.285564	0.285564	0.285564	0.286436	0.286436	0.286436	0.286436	0.286436	0.286436	0.286436	0.286436	0.286436	0.286436	0.286436	0.286436	0.286436	0.286436	0.286436
0.283723	0.283723	0.283723	0.283723	0.283723	0.283723	0.283529	0.284708	0.284708	0.284708	0.284708	0.284708	0.283901	0.283901	0.283901	0.283901	0.283901	0.283901	0.283901	0.283901	0.283901	0.283901	0.283901	0.283901	0.283901	0.283901	0.283901
0.283673	0.283673	0.283673	0.283673	0.283673	0.283673	0.284473	0.282582	0.282582	0.282582	0.282582	0.282582	0.283527	0.283527	0.283527	0.283527	0.283527	0.283527	0.283527	0.283527	0.283527	0.283527	0.283527	0.283527	0.283527	0.283527	0.283527
