# Supplementary material for: Consensus classification of human leukocyte antigen class II proteins
Source: Immunogenetics. 2012 Nov 16;65(2):97–105. doi: 10.1007/s00251-012-0665-6 (PMC3543608; doi:10.1007/s00251-012-0665-6)
Supplement: Supplementary file 7 — (TXT 27 kb) [file 251_2012_665_MOESM7_ESM.txt]

0.289655	0.289655	0.289655	0.289655	0.289655	0.289655	0.289215	0.289215	0.289215	0.289215	0.289215	0.289215	0.286134	0.286134	0.286134	0.286134	0.286134	0.286134	0.286134	0.286134	0.286134	0.286134	0.286134	0.286134	0.286134	0.286134	0.286134
0.344828	0.344828	0.344828	0.344828	0.344828	0.344828	0.840059	0.840059	0.840059	0.840059	0.840059	0.840059	0.238445	0.238445	0.238445	0.238445	0.238445	0.238445	0.238445	0.238445	0.238445	0.238445	0.238445	0.238445	0.238445	0.238445	0.238445
0.291379	0.291379	0.291379	0.291379	0.291379	0.291379	0.289949	0.289949	0.289949	0.289949	0.289949	0.289949	0.287821	0.287821	0.287821	0.287821	0.287821	0.287821	0.287821	0.287821	0.287821	0.287821	0.287821	0.287821	0.287821	0.287821	0.287821
0.61372	0.61372	0.61372	0.61372	0.61372	0.61372	0.884079	0.884079	0.884079	0.884079	0.884079	0.884079	0.520176	0.520176	0.520176	0.520176	0.520176	0.520176	0.520176	0.520176	0.520176	0.520176	0.520176	0.520176	0.520176	0.520176	0.520176
0.32047	0.32047	0.32047	0.32047	0.32047	0.32047	0.3365	0.3365	0.3365	0.3365	0.3365	0.3365	0.308767	0.308767	0.308767	0.308767	0.308767	0.308767	0.308767	0.308767	0.308767	0.308767	0.308767	0.308767	0.308767	0.308767	0.308767
0.315114	0.315114	0.315114	0.315114	0.315114	0.315114	0.305209	0.305209	0.305209	0.305209	0.305209	0.305209	0.312179	0.312179	0.312179	0.312179	0.312179	0.312179	0.312179	0.312179	0.312179	0.312179	0.312179	0.312179	0.312179	0.312179	0.312179
0.289508	0.289508	0.289508	0.289508	0.289508	0.289508	0.292773	0.292773	0.292773	0.292773	0.292773	0.292773	0.288371	0.288371	0.288371	0.288371	0.288371	0.288371	0.288371	0.288371	0.288371	0.288371	0.288371	0.288371	0.288371	0.288371	0.288371
0.285987	0.285987	0.285987	0.285987	0.285987	0.285987	0.284886	0.284886	0.284886	0.284886	0.284886	0.284886	0.286464	0.286464	0.286464	0.286464	0.286464	0.286464	0.286464	0.286464	0.286464	0.286464	0.286464	0.286464	0.286464	0.286464	0.286464
0.288958	0.288958	0.288958	0.288958	0.288958	0.288958	0.286134	0.286134	0.286134	0.286134	0.286134	0.286134	0.287674	0.287674	0.287674	0.287674	0.287674	0.287674	0.287674	0.287674	0.287674	0.287674	0.287674	0.288078	0.288078	0.287674	0.288775
0.029347	0.029347	0.029347	0.029347	0.029347	0.029347	0.238445	0.238445	0.238445	0.238445	0.238445	0.238445	0.902421	0.902421	0.902421	0.902421	0.902421	0.902421	0.902421	0.902421	0.902421	0.902421	0.902421	0.029347	0.029347	0.902421	0.480558
0.290462	0.290462	0.290462	0.290462	0.290462	0.290462	0.287821	0.287821	0.287821	0.287821	0.287821	0.287821	0.289582	0.289582	0.289582	0.289582	0.289582	0.289582	0.289582	0.289582	0.289582	0.289582	0.289582	0.288701	0.288701	0.289582	0.288665
0.984226	0.984226	0.984226	0.984226	0.984226	0.984226	0.520176	0.520176	0.520176	0.520176	0.520176	0.520176	0.662142	0.662142	0.662142	0.662142	0.662142	0.662142	0.662142	0.662142	0.662142	0.662142	0.662142	0.631695	0.631695	0.662142	1
0.287124	0.287124	0.287124	0.287124	0.287124	0.287124	0.308767	0.308767	0.308767	0.308767	0.308767	0.308767	0.295525	0.295525	0.295525	0.295525	0.295525	0.295525	0.295525	0.295525	0.295525	0.295525	0.295525	0.306603	0.306603	0.295525	0.297616
0.304109	0.304109	0.304109	0.304109	0.304109	0.304109	0.312179	0.312179	0.312179	0.312179	0.312179	0.312179	0.293103	0.293103	0.293103	0.293103	0.293103	0.293103	0.293103	0.293103	0.293103	0.293103	0.293103	0.310345	0.310345	0.293103	0.297506
0.289545	0.289545	0.289545	0.289545	0.289545	0.289545	0.288371	0.288371	0.288371	0.288371	0.288371	0.288371	0.290389	0.290389	0.290389	0.290389	0.290389	0.290389	0.290389	0.290389	0.290389	0.290389	0.290389	0.289142	0.289142	0.290389	0.291746
0.28639	0.28639	0.28639	0.28639	0.28639	0.28639	0.286464	0.286464	0.286464	0.286464	0.286464	0.286464	0.28474	0.28474	0.28474	0.28474	0.28474	0.28474	0.28474	0.28474	0.28474	0.28474	0.28474	0.286574	0.286574	0.28474	0.28507
0.288445	0.288445	0.288445	0.288445	0.288445	0.288445	0.289508	0.289508	0.289508	0.289508	0.289508	0.289508	0.288114	0.289655	0.289655	0.289655	0.289655	0.289655	0.289655	0.289655	0.289655	0.289655	0.288114	0.289655	0.289655	0.289655	0.289655
0.737344	0.737344	0.737344	0.737344	0.737344	0.737344	0.818048	0.818048	0.818048	0.818048	0.818048	0.818048	0.146735	0.344828	0.344828	0.344828	0.344828	0.344828	0.344828	0.344828	0.344828	0.344828	0.146735	0.344828	0.344828	0.344828	0.344828
0.289729	0.289729	0.289729	0.289729	0.289729	0.289729	0.291123	0.291123	0.291123	0.291123	0.291123	0.291123	0.288995	0.291379	0.291379	0.291379	0.291379	0.291379	0.291379	0.291379	0.291379	0.291379	0.288995	0.291379	0.291379	0.291379	0.291379
0.793103	0.793103	0.793103	0.793103	0.793103	0.793103	0.884446	0.884446	0.884446	0.884446	0.884446	0.884446	0.724872	0.61372	0.61372	0.61372	0.61372	0.61372	0.61372	0.61372	0.61372	0.61372	0.724872	0.61372	0.61372	0.61372	0.61372
0.331731	0.331731	0.331731	0.331731	0.331731	0.331731	0.347175	0.347175	0.347175	0.347175	0.347175	0.347175	0.303302	0.32047	0.32047	0.32047	0.32047	0.32047	0.32047	0.32047	0.32047	0.32047	0.303302	0.32047	0.32047	0.32047	0.32047
0.311079	0.311079	0.311079	0.311079	0.311079	0.311079	0.317682	0.317682	0.317682	0.317682	0.317682	0.317682	0.305576	0.315114	0.315114	0.315114	0.315114	0.315114	0.315114	0.315114	0.315114	0.315114	0.305576	0.315114	0.315114	0.315114	0.315114
0.292773	0.292773	0.292773	0.292773	0.292773	0.292773	0.290902	0.290902	0.290902	0.290902	0.290902	0.290902	0.290242	0.289508	0.289508	0.289508	0.289508	0.289508	0.289508	0.289508	0.289508	0.289508	0.290242	0.289508	0.289508	0.289508	0.289508
0.28507	0.28507	0.28507	0.28507	0.28507	0.28507	0.284776	0.284776	0.284776	0.284776	0.284776	0.284776	0.286244	0.285987	0.285987	0.285987	0.285987	0.285987	0.285987	0.285987	0.285987	0.285987	0.286244	0.285987	0.285987	0.285987	0.285987
0.289068	0.289068	0.289068	0.289068	0.289068	0.289068	0.276963	0.276963	0.276963	0.276963	0.288078	0.289508	0.289508	0.289508	0.289508	0.289508	0.289508	0.289508	0.289508	0.289508	0.289508	0.289508	0.289508	0.288298	0.288298	0.289508	0.289508
0.0183419	0.0183419	0.0183419	0.0183419	0.0183419	0.0183419	0.212766	0.212766	0.212766	0.212766	0.029347	0.818048	0.818048	0.818048	0.818048	0.818048	0.818048	0.818048	0.818048	0.818048	0.818048	0.818048	0.818048	0.979457	0.979457	0.818048	0.818048
0.290609	0.290609	0.290609	0.290609	0.290609	0.290609	0.287931	0.287931	0.287931	0.287931	0.288701	0.291123	0.291123	0.291123	0.291123	0.291123	0.291123	0.291123	0.291123	0.291123	0.291123	0.291123	0.291123	0.290499	0.290499	0.291123	0.291123
0.825018	0.825018	0.825018	0.825018	0.825018	0.825018	0.732208	0.732208	0.732208	0.732208	0.631695	0.884446	0.884446	0.884446	0.884446	0.884446	0.884446	0.884446	0.884446	0.884446	0.884446	0.884446	0.884446	0.98606	0.98606	0.884446	0.884446
0.290315	0.290315	0.290315	0.290315	0.290315	0.290315	0.293324	0.293324	0.293324	0.293324	0.306603	0.347175	0.347175	0.347175	0.347175	0.347175	0.347175	0.347175	0.347175	0.347175	0.347175	0.347175	0.347175	0.326449	0.326449	0.347175	0.347175
0.302274	0.302274	0.302274	0.302274	0.302274	0.302274	0.305576	0.305576	0.305576	0.305576	0.310345	0.317682	0.317682	0.317682	0.317682	0.317682	0.317682	0.317682	0.317682	0.317682	0.317682	0.317682	0.317682	0.30044	0.30044	0.317682	0.317682
0.289618	0.289618	0.289618	0.289618	0.289618	0.289618	0.287601	0.287601	0.287601	0.287601	0.289142	0.290902	0.290902	0.290902	0.290902	0.290902	0.290902	0.290902	0.290902	0.290902	0.290902	0.290902	0.290902	0.290719	0.290719	0.290902	0.290902
0.286647	0.286647	0.286647	0.286647	0.286647	0.286647	0.286831	0.286831	0.286831	0.286831	0.286574	0.284776	0.284776	0.284776	0.284776	0.284776	0.284776	0.284776	0.284776	0.284776	0.284776	0.284776	0.284776	0.28474	0.28474	0.284776	0.284776
0.288958	0.288958	0.288958	0.288958	0.288958	0.288958	0.289655	0.289655	0.289655	0.289655	0.289655	0.289655	0.286134	0.286134	0.286134	0.286134	0.286134	0.286134	0.286134	0.286134	0.286134	0.286134	0.286134	0.286134	0.286134	0.286134	0.286134
0.029347	0.029347	0.029347	0.029347	0.029347	0.029347	0.344828	0.344828	0.344828	0.344828	0.344828	0.344828	0.238445	0.238445	0.238445	0.238445	0.238445	0.238445	0.238445	0.238445	0.238445	0.238445	0.238445	0.238445	0.238445	0.238445	0.238445
0.290462	0.290462	0.290462	0.290462	0.290462	0.290462	0.291379	0.291379	0.291379	0.291379	0.291379	0.291379	0.287821	0.287821	0.287821	0.287821	0.287821	0.287821	0.287821	0.287821	0.287821	0.287821	0.287821	0.287821	0.287821	0.287821	0.287821
0.984226	0.984226	0.984226	0.984226	0.984226	0.984226	0.61372	0.61372	0.61372	0.61372	0.61372	0.61372	0.520176	0.520176	0.520176	0.520176	0.520176	0.520176	0.520176	0.520176	0.520176	0.520176	0.520176	0.520176	0.520176	0.520176	0.520176
0.287124	0.287124	0.287124	0.287124	0.287124	0.287124	0.32047	0.32047	0.32047	0.32047	0.32047	0.32047	0.308767	0.308767	0.308767	0.308767	0.308767	0.308767	0.308767	0.308767	0.308767	0.308767	0.308767	0.308767	0.308767	0.308767	0.308767
0.304109	0.304109	0.304109	0.304109	0.304109	0.304109	0.315114	0.315114	0.315114	0.315114	0.315114	0.315114	0.312179	0.312179	0.312179	0.312179	0.312179	0.312179	0.312179	0.312179	0.312179	0.312179	0.312179	0.312179	0.312179	0.312179	0.312179
0.289545	0.289545	0.289545	0.289545	0.289545	0.289545	0.289508	0.289508	0.289508	0.289508	0.289508	0.289508	0.288371	0.288371	0.288371	0.288371	0.288371	0.288371	0.288371	0.288371	0.288371	0.288371	0.288371	0.288371	0.288371	0.288371	0.288371
0.28639	0.28639	0.28639	0.28639	0.28639	0.28639	0.285987	0.285987	0.285987	0.285987	0.285987	0.285987	0.286464	0.286464	0.286464	0.286464	0.286464	0.286464	0.286464	0.286464	0.286464	0.286464	0.286464	0.286464	0.286464	0.286464	0.286464
0.288445	0.289508	0.289508	0.289508	0.289508	0.288445	0.288078	0.288078	0.288078	0.288078	0.288078	0.288078	0.289508	0.289508	0.289508	0.289508	0.289508	0.289508	0.289508	0.289508	0.289508	0.289508	0.289508	0.289508	0.289508	0.289508	0.289508
0.737344	0.818048	0.818048	0.818048	0.818048	0.737344	-0.102715	-0.102715	-0.102715	-0.102715	-0.102715	-0.102715	0.818048	0.818048	0.818048	0.818048	0.818048	0.818048	0.818048	0.818048	0.818048	0.818048	0.818048	0.818048	0.818048	0.818048	0.818048
0.289729	0.291123	0.291123	0.291123	0.291123	0.289729	0.29226	0.29226	0.29226	0.29226	0.29226	0.29226	0.291123	0.291123	0.291123	0.291123	0.291123	0.291123	0.291123	0.291123	0.291123	0.291123	0.291123	0.291123	0.291123	0.291123	0.291123
0.793103	0.884446	0.884446	0.884446	0.884446	0.793103	0.795304	0.795304	0.795304	0.795304	0.795304	0.795304	0.884446	0.884446	0.884446	0.884446	0.884446	0.884446	0.884446	0.884446	0.884446	0.884446	0.884446	0.884446	0.884446	0.884446	0.884446
0.331731	0.347175	0.347175	0.347175	0.347175	0.331731	0.289582	0.289582	0.289582	0.289582	0.289582	0.289582	0.347175	0.347175	0.347175	0.347175	0.347175	0.347175	0.347175	0.347175	0.347175	0.347175	0.347175	0.347175	0.347175	0.347175	0.347175
0.311079	0.317682	0.317682	0.317682	0.317682	0.311079	0.312179	0.312179	0.312179	0.312179	0.312179	0.312179	0.317682	0.317682	0.317682	0.317682	0.317682	0.317682	0.317682	0.317682	0.317682	0.317682	0.317682	0.317682	0.317682	0.317682	0.317682
0.292773	0.290902	0.290902	0.290902	0.290902	0.292773	0.288371	0.288371	0.288371	0.288371	0.288371	0.288371	0.290902	0.290902	0.290902	0.290902	0.290902	0.290902	0.290902	0.290902	0.290902	0.290902	0.290902	0.290902	0.290902	0.290902	0.290902
0.28507	0.284776	0.284776	0.284776	0.284776	0.28507	0.286977	0.286977	0.286977	0.286977	0.286977	0.286977	0.284776	0.284776	0.284776	0.284776	0.284776	0.284776	0.284776	0.284776	0.284776	0.284776	0.284776	0.284776	0.284776	0.284776	0.284776
0.288298	0.288298	0.288298	0.288298	0.288298	0.288298	0.287674	0.287674	0.287674	0.287674	0.287674	0.287674	0.288298	0.288298	0.288298	0.288298	0.288298	0.288298	0.288298	0.288298	0.288298	0.288298	0.288298	0.288298	0.288298	0.289508	0.288298
0.979457	0.979457	0.979457	0.979457	0.979457	0.979457	0.902421	0.902421	0.902421	0.902421	0.902421	0.902421	0.979457	0.979457	0.979457	0.979457	0.979457	0.979457	0.979457	0.979457	0.979457	0.979457	0.979457	0.979457	0.979457	0.818048	0.979457
0.290499	0.290499	0.290499	0.290499	0.290499	0.290499	0.289582	0.289582	0.289582	0.289582	0.289582	0.289582	0.290499	0.290499	0.290499	0.290499	0.290499	0.290499	0.290499	0.290499	0.290499	0.290499	0.290499	0.290499	0.290499	0.291123	0.290499
0.98606	0.98606	0.98606	0.98606	0.98606	0.98606	0.662142	0.662142	0.662142	0.662142	0.662142	0.662142	0.98606	0.98606	0.98606	0.98606	0.98606	0.98606	0.98606	0.98606	0.98606	0.98606	0.98606	0.98606	0.98606	0.884446	0.98606
0.326449	0.326449	0.326449	0.326449	0.326449	0.326449	0.295525	0.295525	0.295525	0.295525	0.295525	0.295525	0.326449	0.326449	0.326449	0.326449	0.326449	0.326449	0.326449	0.326449	0.326449	0.326449	0.326449	0.326449	0.326449	0.347175	0.326449
0.30044	0.30044	0.30044	0.30044	0.30044	0.30044	0.293103	0.293103	0.293103	0.293103	0.293103	0.293103	0.30044	0.30044	0.30044	0.30044	0.30044	0.30044	0.30044	0.30044	0.30044	0.30044	0.30044	0.30044	0.30044	0.317682	0.30044
0.290719	0.290719	0.290719	0.290719	0.290719	0.290719	0.290389	0.290389	0.290389	0.290389	0.290389	0.290389	0.290719	0.290719	0.290719	0.290719	0.290719	0.290719	0.290719	0.290719	0.290719	0.290719	0.290719	0.290719	0.290719	0.290902	0.290719
0.28474	0.28474	0.28474	0.28474	0.28474	0.28474	0.28474	0.28474	0.28474	0.28474	0.28474	0.28474	0.28474	0.28474	0.28474	0.28474	0.28474	0.28474	0.28474	0.28474	0.28474	0.28474	0.28474	0.28474	0.28474	0.284776	0.28474
0.288775	0.288775	0.288775	0.288775	0.288775	0.288775	0.288958	0.288958	0.288958	0.288958	0.288958	0.288958	0.288078	0.287674	0.287674	0.287674	0.288078	0.287674	0.288225	0.287674	0.288078	0.287674	0.287674	0.287674	0.288078	0.289215	0.288225
0.480558	0.480558	0.480558	0.480558	0.480558	0.480558	0.029347	0.029347	0.029347	0.029347	0.029347	0.029347	-0.102715	0	0	0	-0.102715	0	0.469552	0	-0.102715	0	0	0	-0.102715	0.840059	0.469552
0.288665	0.288665	0.288665	0.288665	0.288665	0.288665	0.290462	0.290462	0.290462	0.290462	0.290462	0.290462	0.29226	0.289508	0.289508	0.289508	0.29226	0.289508	0.289729	0.289508	0.29226	0.289508	0.289508	0.289508	0.29226	0.289949	0.289729
1	1	1	1	1	1	0.984226	0.984226	0.984226	0.984226	0.984226	0.984226	0.795304	0.705796	0.705796	0.705796	0.795304	0.705796	0.863903	0.705796	0.795304	0.705796	0.705796	0.705796	0.795304	0.884079	0.863903
0.297616	0.297616	0.297616	0.297616	0.297616	0.297616	0.287124	0.287124	0.287124	0.287124	0.287124	0.287124	0.289582	0.289582	0.289582	0.289582	0.289582	0.289582	0.287858	0.289582	0.289582	0.289582	0.289582	0.289582	0.289582	0.3365	0.287858
0.297506	0.297506	0.297506	0.297506	0.297506	0.297506	0.304109	0.304109	0.304109	0.304109	0.304109	0.304109	0.312179	0.30631	0.30631	0.30631	0.312179	0.30631	0.293837	0.30631	0.312179	0.30631	0.30631	0.30631	0.312179	0.305209	0.293837
0.291746	0.291746	0.291746	0.291746	0.291746	0.291746	0.289545	0.289545	0.289545	0.289545	0.289545	0.289545	0.288371	0.287894	0.287894	0.287894	0.288371	0.287894	0.289545	0.287894	0.288371	0.287894	0.287894	0.287894	0.288371	0.292773	0.289545
0.28507	0.28507	0.28507	0.28507	0.28507	0.28507	0.28639	0.28639	0.28639	0.28639	0.28639	0.28639	0.286977	0.286831	0.286831	0.286831	0.286977	0.286831	0.285987	0.286831	0.286977	0.286831	0.286831	0.286831	0.286977	0.284886	0.285987
0.287564	0.287564	0.287564	0.287564	0.287564	0.287564	0.288078	0.288114	0.288114	0.288114	0.288114	0.288114	0.289215	0.288298	0.288298	0.288298	0.288298	0.288298	0.289215	0.288298	0.288298	0.288298	0.288298	0.288298	0.288298	0.289215	0.289215
0.0146735	0.0146735	0.0146735	0.0146735	0.0146735	0.0146735	0.029347	0.146735	0.146735	0.146735	0.146735	0.146735	0.840059	0.979457	0.979457	0.979457	0.979457	0.979457	0.840059	0.979457	0.979457	0.979457	0.979457	0.979457	0.979457	0.840059	0.840059
0.288481	0.288481	0.288481	0.288481	0.288481	0.288481	0.288701	0.288995	0.288995	0.288995	0.288995	0.288995	0.289949	0.290499	0.290499	0.290499	0.290499	0.290499	0.289949	0.290499	0.290499	0.290499	0.290499	0.290499	0.290499	0.289949	0.289949
0.735143	0.735143	0.735143	0.735143	0.735143	0.735143	0.631695	0.724872	0.724872	0.724872	0.724872	0.724872	0.884079	0.98606	0.98606	0.98606	0.98606	0.98606	0.884079	0.98606	0.98606	0.98606	0.98606	0.98606	0.98606	0.884079	0.884079
0.294607	0.294607	0.294607	0.294607	0.294607	0.294607	0.306603	0.303302	0.303302	0.303302	0.303302	0.303302	0.3365	0.326449	0.326449	0.326449	0.326449	0.326449	0.3365	0.326449	0.326449	0.326449	0.326449	0.326449	0.326449	0.3365	0.3365
0.300807	0.300807	0.300807	0.300807	0.300807	0.300807	0.310345	0.305576	0.305576	0.305576	0.305576	0.305576	0.305209	0.30044	0.30044	0.30044	0.30044	0.30044	0.305209	0.30044	0.30044	0.30044	0.30044	0.30044	0.30044	0.305209	0.305209
0.288335	0.288335	0.288335	0.288335	0.288335	0.288335	0.289142	0.290242	0.290242	0.290242	0.290242	0.290242	0.292773	0.290719	0.290719	0.290719	0.290719	0.290719	0.292773	0.290719	0.290719	0.290719	0.290719	0.290719	0.290719	0.292773	0.292773
0.28661	0.28661	0.28661	0.28661	0.28661	0.28661	0.286574	0.286244	0.286244	0.286244	0.286244	0.286244	0.284886	0.28474	0.28474	0.28474	0.28474	0.28474	0.284886	0.28474	0.28474	0.28474	0.28474	0.28474	0.28474	0.284886	0.284886
0.288958	0.288958	0.288958	0.288958	0.288958	0.288958	0.288958	0.288958	0.288958	0.288958	0.288958	0.288958	0.288775	0.288225	0.288775	0.288775	0.288775	0.288775	0.288775	0.288775	0.288225	0.288225	0.288775	0.288225	0.288225	0.288775	0.288775
0.029347	0.029347	0.029347	0.029347	0.029347	0.029347	0.029347	0.029347	0.029347	0.029347	0.029347	0.029347	0.480558	0.469552	0.480558	0.480558	0.480558	0.480558	0.480558	0.480558	0.469552	0.469552	0.480558	0.469552	0.469552	0.480558	0.480558
0.290462	0.290462	0.290462	0.290462	0.290462	0.290462	0.290462	0.290462	0.290462	0.290462	0.290462	0.290462	0.288665	0.289729	0.288665	0.288665	0.288665	0.288665	0.288665	0.288665	0.289729	0.289729	0.288665	0.289729	0.289729	0.288665	0.288665
0.984226	0.984226	0.984226	0.984226	0.984226	0.984226	0.984226	0.984226	0.984226	0.984226	0.984226	0.984226	1	0.863903	1	1	1	1	1	1	0.863903	0.863903	1	0.863903	0.863903	1	1
0.287124	0.287124	0.287124	0.287124	0.287124	0.287124	0.287124	0.287124	0.287124	0.287124	0.287124	0.287124	0.297616	0.287858	0.297616	0.297616	0.297616	0.297616	0.297616	0.297616	0.287858	0.287858	0.297616	0.287858	0.287858	0.297616	0.297616
0.304109	0.304109	0.304109	0.304109	0.304109	0.304109	0.304109	0.304109	0.304109	0.304109	0.304109	0.304109	0.297506	0.293837	0.297506	0.297506	0.297506	0.297506	0.297506	0.297506	0.293837	0.293837	0.297506	0.293837	0.293837	0.297506	0.297506
0.289545	0.289545	0.289545	0.289545	0.289545	0.289545	0.289545	0.289545	0.289545	0.289545	0.289545	0.289545	0.291746	0.289545	0.291746	0.291746	0.291746	0.291746	0.291746	0.291746	0.289545	0.289545	0.291746	0.289545	0.289545	0.291746	0.291746
0.28639	0.28639	0.28639	0.28639	0.28639	0.28639	0.28639	0.28639	0.28639	0.28639	0.28639	0.28639	0.28507	0.285987	0.28507	0.28507	0.28507	0.28507	0.28507	0.28507	0.285987	0.285987	0.28507	0.285987	0.285987	0.28507	0.28507
0.288298	0.288298	0.288298	0.288298	0.288298	0.288298	0.288078	0.288078	0.288078	0.288078	0.288078	0.288078	0.288445	0.288445	0.288445	0.288445	0.288445	0.288445	0.288445	0.288445	0.289508	0.288445	0.288445	0.289508	0.289655	0.289655	0.289508
0.979457	0.979457	0.979457	0.979457	0.979457	0.979457	-0.102715	-0.102715	-0.102715	-0.102715	-0.102715	-0.102715	0.737344	0.737344	0.737344	0.737344	0.737344	0.737344	0.737344	0.737344	0.818048	0.737344	0.737344	0.818048	0.344828	0.344828	0.818048
0.290499	0.290499	0.290499	0.290499	0.290499	0.290499	0.29226	0.29226	0.29226	0.29226	0.29226	0.29226	0.289729	0.289729	0.289729	0.289729	0.289729	0.289729	0.289729	0.289729	0.291123	0.289729	0.289729	0.291123	0.291379	0.291379	0.291123
0.98606	0.98606	0.98606	0.98606	0.98606	0.98606	0.795304	0.795304	0.795304	0.795304	0.795304	0.795304	0.793103	0.793103	0.793103	0.793103	0.793103	0.793103	0.793103	0.793103	0.884446	0.793103	0.793103	0.884446	0.61372	0.61372	0.884446
0.326449	0.326449	0.326449	0.326449	0.326449	0.326449	0.289582	0.289582	0.289582	0.289582	0.289582	0.289582	0.331731	0.331731	0.331731	0.331731	0.331731	0.331731	0.331731	0.331731	0.347175	0.331731	0.331731	0.347175	0.32047	0.32047	0.347175
0.30044	0.30044	0.30044	0.30044	0.30044	0.30044	0.312179	0.312179	0.312179	0.312179	0.312179	0.312179	0.311079	0.311079	0.311079	0.311079	0.311079	0.311079	0.311079	0.311079	0.317682	0.311079	0.311079	0.317682	0.315114	0.315114	0.317682
0.290719	0.290719	0.290719	0.290719	0.290719	0.290719	0.288371	0.288371	0.288371	0.288371	0.288371	0.288371	0.292773	0.292773	0.292773	0.292773	0.292773	0.292773	0.292773	0.292773	0.290902	0.292773	0.292773	0.290902	0.289508	0.289508	0.290902
0.28474	0.28474	0.28474	0.28474	0.28474	0.28474	0.286977	0.286977	0.286977	0.286977	0.286977	0.286977	0.28507	0.28507	0.28507	0.28507	0.28507	0.28507	0.28507	0.28507	0.284776	0.28507	0.28507	0.284776	0.285987	0.285987	0.284776
0.287674	0.287674	0.287674	0.287674	0.287674	0.287674	0.288445	0.289655	0.289655	0.289655	0.288445	0.289655	0.287674	0.287674	0.287674	0.287674	0.287674	0.287674	0.287674	0.287674	0.287674	0.287674	0.287674	0.287674	0.287674	0.287564	0.287674
0	0	0	0	0	0	0.737344	0.344828	0.344828	0.344828	0.737344	0.344828	0	0	0	0	0	0	0	0	0	0	0	0	0	0.0146735	0
0.289508	0.289508	0.289508	0.289508	0.289508	0.289508	0.289729	0.291379	0.291379	0.291379	0.289729	0.291379	0.289508	0.289508	0.289508	0.289508	0.289508	0.289508	0.289508	0.289508	0.289508	0.289508	0.289508	0.289508	0.289508	0.288481	0.289508
0.705796	0.705796	0.705796	0.705796	0.705796	0.705796	0.793103	0.61372	0.61372	0.61372	0.793103	0.61372	0.705796	0.705796	0.705796	0.705796	0.705796	0.705796	0.705796	0.705796	0.705796	0.705796	0.705796	0.705796	0.705796	0.735143	0.705796
0.289582	0.289582	0.289582	0.289582	0.289582	0.289582	0.331731	0.32047	0.32047	0.32047	0.331731	0.32047	0.289582	0.289582	0.289582	0.289582	0.289582	0.289582	0.289582	0.289582	0.289582	0.289582	0.289582	0.289582	0.289582	0.294607	0.289582
0.30631	0.30631	0.30631	0.30631	0.30631	0.30631	0.311079	0.315114	0.315114	0.315114	0.311079	0.315114	0.30631	0.30631	0.30631	0.30631	0.30631	0.30631	0.30631	0.30631	0.30631	0.30631	0.30631	0.30631	0.30631	0.300807	0.30631
0.287894	0.287894	0.287894	0.287894	0.287894	0.287894	0.292773	0.289508	0.289508	0.289508	0.292773	0.289508	0.287894	0.287894	0.287894	0.287894	0.287894	0.287894	0.287894	0.287894	0.287894	0.287894	0.287894	0.287894	0.287894	0.288335	0.287894
0.286831	0.286831	0.286831	0.286831	0.286831	0.286831	0.28507	0.285987	0.285987	0.285987	0.28507	0.285987	0.286831	0.286831	0.286831	0.286831	0.286831	0.286831	0.286831	0.286831	0.286831	0.286831	0.286831	0.286831	0.286831	0.28661	0.286831
0.288445	0.288445	0.288445	0.288445	0.288445	0.288445	0.288958	0.288958	0.288958	0.288958	0.288958	0.288958	0.288078	0.288078	0.288078	0.288078	0.288078	0.288078	0.288078	0.288078	0.288078	0.288078	0.288078	0.288078	0.288078	0.288078	0.288078
0.737344	0.737344	0.737344	0.737344	0.737344	0.737344	0.029347	0.029347	0.029347	0.029347	0.029347	0.029347	0.029347	0.029347	0.029347	0.029347	0.029347	0.029347	0.029347	0.029347	0.029347	0.029347	0.029347	0.029347	0.029347	0.029347	0.029347
0.289729	0.289729	0.289729	0.289729	0.289729	0.289729	0.290462	0.290462	0.290462	0.290462	0.290462	0.290462	0.288701	0.288701	0.288701	0.288701	0.288701	0.288701	0.288701	0.288701	0.288701	0.288701	0.288701	0.288701	0.288701	0.288701	0.288701
0.793103	0.793103	0.793103	0.793103	0.793103	0.793103	0.984226	0.984226	0.984226	0.984226	0.984226	0.984226	0.631695	0.631695	0.631695	0.631695	0.631695	0.631695	0.631695	0.631695	0.631695	0.631695	0.631695	0.631695	0.631695	0.631695	0.631695
0.331731	0.331731	0.331731	0.331731	0.331731	0.331731	0.287124	0.287124	0.287124	0.287124	0.287124	0.287124	0.306603	0.306603	0.306603	0.306603	0.306603	0.306603	0.306603	0.306603	0.306603	0.306603	0.306603	0.306603	0.306603	0.306603	0.306603
0.311079	0.311079	0.311079	0.311079	0.311079	0.311079	0.304109	0.304109	0.304109	0.304109	0.304109	0.304109	0.310345	0.310345	0.310345	0.310345	0.310345	0.310345	0.310345	0.310345	0.310345	0.310345	0.310345	0.310345	0.310345	0.310345	0.310345
0.292773	0.292773	0.292773	0.292773	0.292773	0.292773	0.289545	0.289545	0.289545	0.289545	0.289545	0.289545	0.289142	0.289142	0.289142	0.289142	0.289142	0.289142	0.289142	0.289142	0.289142	0.289142	0.289142	0.289142	0.289142	0.289142	0.289142
0.28507	0.28507	0.28507	0.28507	0.28507	0.28507	0.28639	0.28639	0.28639	0.28639	0.28639	0.28639	0.286574	0.286574	0.286574	0.286574	0.286574	0.286574	0.286574	0.286574	0.286574	0.286574	0.286574	0.286574	0.286574	0.286574	0.286574
0.288298	0.288298	0.288298	0.288298	0.288298	0.288298	0.288078	0.288078	0.288078	0.288078	0.288078	0.288078	0.286134	0.286134	0.286134	0.286134	0.286134	0.286134	0.286134	0.286134	0.286134	0.286134	0.286134	0.286134	0.286134	0.286134	0.286134
0.979457	0.979457	0.979457	0.979457	0.979457	0.979457	0.029347	0.029347	0.029347	0.029347	0.029347	0.029347	0.238445	0.238445	0.238445	0.238445	0.238445	0.238445	0.238445	0.238445	0.238445	0.238445	0.238445	0.238445	0.238445	0.238445	0.238445
0.290499	0.290499	0.290499	0.290499	0.290499	0.290499	0.288701	0.288701	0.288701	0.288701	0.288701	0.288701	0.287821	0.287821	0.287821	0.287821	0.287821	0.287821	0.287821	0.287821	0.287821	0.287821	0.287821	0.287821	0.287821	0.287821	0.287821
0.98606	0.98606	0.98606	0.98606	0.98606	0.98606	0.631695	0.631695	0.631695	0.631695	0.631695	0.631695	0.520176	0.520176	0.520176	0.520176	0.520176	0.520176	0.520176	0.520176	0.520176	0.520176	0.520176	0.520176	0.520176	0.520176	0.520176
0.326449	0.326449	0.326449	0.326449	0.326449	0.326449	0.306603	0.306603	0.306603	0.306603	0.306603	0.306603	0.308767	0.308767	0.308767	0.308767	0.308767	0.308767	0.308767	0.308767	0.308767	0.308767	0.308767	0.308767	0.308767	0.308767	0.308767
0.30044	0.30044	0.30044	0.30044	0.30044	0.30044	0.310345	0.310345	0.310345	0.310345	0.310345	0.310345	0.312179	0.312179	0.312179	0.312179	0.312179	0.312179	0.312179	0.312179	0.312179	0.312179	0.312179	0.312179	0.312179	0.312179	0.312179
0.290719	0.290719	0.290719	0.290719	0.290719	0.290719	0.289142	0.289142	0.289142	0.289142	0.289142	0.289142	0.288371	0.288371	0.288371	0.288371	0.288371	0.288371	0.288371	0.288371	0.288371	0.288371	0.288371	0.288371	0.288371	0.288371	0.288371
0.28474	0.28474	0.28474	0.28474	0.28474	0.28474	0.286574	0.286574	0.286574	0.286574	0.286574	0.286574	0.286464	0.286464	0.286464	0.286464	0.286464	0.286464	0.286464	0.286464	0.286464	0.286464	0.286464	0.286464	0.286464	0.286464	0.286464
0.288114	0.288114	0.288114	0.288114	0.288114	0.288114	0.288078	0.288445	0.288445	0.288445	0.288445	0.288445	0.289655	0.289655	0.289655	0.289655	0.289655	0.289655	0.289655	0.289655	0.289655	0.289655	0.289655	0.289655	0.289655	0.289655	0.289655
0.146735	0.146735	0.146735	0.146735	0.146735	0.146735	-0.102715	0.737344	0.737344	0.737344	0.737344	0.737344	0.344828	0.344828	0.344828	0.344828	0.344828	0.344828	0.344828	0.344828	0.344828	0.344828	0.344828	0.344828	0.344828	0.344828	0.344828
0.288995	0.288995	0.288995	0.288995	0.288995	0.288995	0.29226	0.289729	0.289729	0.289729	0.289729	0.289729	0.291379	0.291379	0.291379	0.291379	0.291379	0.291379	0.291379	0.291379	0.291379	0.291379	0.291379	0.291379	0.291379	0.291379	0.291379
0.724872	0.724872	0.724872	0.724872	0.724872	0.724872	0.795304	0.793103	0.793103	0.793103	0.793103	0.793103	0.61372	0.61372	0.61372	0.61372	0.61372	0.61372	0.61372	0.61372	0.61372	0.61372	0.61372	0.61372	0.61372	0.61372	0.61372
0.303302	0.303302	0.303302	0.303302	0.303302	0.303302	0.289582	0.331731	0.331731	0.331731	0.331731	0.331731	0.32047	0.32047	0.32047	0.32047	0.32047	0.32047	0.32047	0.32047	0.32047	0.32047	0.32047	0.32047	0.32047	0.32047	0.32047
0.305576	0.305576	0.305576	0.305576	0.305576	0.305576	0.312179	0.311079	0.311079	0.311079	0.311079	0.311079	0.315114	0.315114	0.315114	0.315114	0.315114	0.315114	0.315114	0.315114	0.315114	0.315114	0.315114	0.315114	0.315114	0.315114	0.315114
0.290242	0.290242	0.290242	0.290242	0.290242	0.290242	0.288371	0.292773	0.292773	0.292773	0.292773	0.292773	0.289508	0.289508	0.289508	0.289508	0.289508	0.289508	0.289508	0.289508	0.289508	0.289508	0.289508	0.289508	0.289508	0.289508	0.289508
0.286244	0.286244	0.286244	0.286244	0.286244	0.286244	0.286977	0.28507	0.28507	0.28507	0.28507	0.28507	0.285987	0.285987	0.285987	0.285987	0.285987	0.285987	0.285987	0.285987	0.285987	0.285987	0.285987	0.285987	0.285987	0.285987	0.285987
