# Supplementary material for: Consensus classification of human leukocyte antigen class II proteins
Source: Immunogenetics. 2012 Nov 16;65(2):97–105. doi: 10.1007/s00251-012-0665-6 (PMC3543608; doi:10.1007/s00251-012-0665-6)
Supplement: Supplementary file 8 — (TXT 84 kb) [file 251_2012_665_MOESM8_ESM.txt]

0.289655	0.652971	0.652971	0.344828	0.291269	0.290536	0.291379	0.28562	0.286427	0.61372	0.288481	0.287337	0.32047	0.286574	0.288481	0.315114	0.287234	0.288701	0.289508	0.288654	0.286134	0.285987	0.289582	0.288958	0.288958	0.524578	0.590609	0.029347	0.290536	0.288701	0.290462	0.286647	0.286097	0.984226	0.288408	0.293793	0.287124	0.28628	0.285767	0.304109	0.289435	0.290169	0.289545	0.288298	0.286134	0.28639	0.290352	0.290205	0.288445	0.557594
0.289655	0.652971	0.652971	0.344828	0.291269	0.290536	0.291379	0.28562	0.286427	0.61372	0.288481	0.287337	0.32047	0.286574	0.288481	0.315114	0.287234	0.288701	0.289508	0.288654	0.286134	0.285987	0.289582	0.288958	0.288958	0.524578	0.590609	0.029347	0.290536	0.288701	0.290462	0.286647	0.286097	0.984226	0.288408	0.293793	0.287124	0.28628	0.285767	0.304109	0.289435	0.290169	0.289545	0.288298	0.286134	0.28639	0.290352	0.290205	0.288445	0.557594
0.289655	0.652971	0.652971	0.344828	0.291269	0.290536	0.291379	0.28562	0.286427	0.61372	0.288481	0.287337	0.32047	0.286574	0.288481	0.315114	0.287234	0.288701	0.289508	0.288654	0.286134	0.285987	0.289582	0.288958	0.288958	0.524578	0.590609	0.029347	0.290536	0.288701	0.290462	0.286647	0.286097	0.984226	0.288408	0.293793	0.287124	0.28628	0.285767	0.304109	0.289435	0.290169	0.289545	0.288298	0.286134	0.28639	0.290352	0.290205	0.288445	0.557594
0.289655	0.652971	0.652971	0.344828	0.291269	0.290536	0.291379	0.28562	0.286427	0.61372	0.288481	0.287337	0.32047	0.286574	0.288481	0.315114	0.287234	0.288701	0.289508	0.288654	0.286134	0.285987	0.289582	0.288958	0.288958	0.524578	0.590609	0.029347	0.290536	0.288701	0.290462	0.286647	0.286097	0.984226	0.288408	0.293793	0.287124	0.28628	0.285767	0.304109	0.289435	0.290169	0.289545	0.288298	0.286134	0.28639	0.290352	0.290205	0.288445	0.557594
0.289655	0.652971	0.652971	0.344828	0.291269	0.290536	0.291379	0.28562	0.286427	0.61372	0.288481	0.287337	0.32047	0.286574	0.288481	0.315114	0.287234	0.288701	0.289508	0.288654	0.286134	0.285987	0.289582	0.288958	0.288958	0.524578	0.590609	0.029347	0.290536	0.288701	0.290462	0.286647	0.286097	0.984226	0.288408	0.293793	0.287124	0.28628	0.285767	0.304109	0.289435	0.290169	0.289545	0.288298	0.286134	0.28639	0.290352	0.290205	0.288445	0.557594
0.289655	0.652971	0.652971	0.344828	0.291269	0.290536	0.291379	0.28562	0.286427	0.61372	0.288481	0.287337	0.32047	0.286574	0.288481	0.315114	0.287234	0.288701	0.289508	0.288654	0.286134	0.285987	0.289582	0.288958	0.288958	0.524578	0.590609	0.029347	0.290536	0.288701	0.290462	0.286647	0.286097	0.984226	0.288408	0.293793	0.287124	0.28628	0.285767	0.304109	0.289435	0.290169	0.289545	0.288298	0.286134	0.28639	0.290352	0.290205	0.288445	0.557594
0.289215	0.638298	0.663977	0.840059	0.289435	0.289435	0.289949	0.28672	0.286464	0.884079	0.289508	0.293756	0.3365	0.285877	0.285326	0.305209	0.287784	0.288701	0.292773	0.288202	0.286134	0.284886	0.290059	0.288481	0.286134	0.465884	0.469552	0.238445	0.288335	0.287234	0.287821	0.287821	0.28606	0.520176	0.288445	0.287968	0.308767	0.28606	0.285803	0.312179	0.297469	0.288335	0.288371	0.288591	0.286134	0.286464	0.290462	0.296185	0.289508	0.432869
0.289215	0.638298	0.663977	0.840059	0.289435	0.289435	0.289949	0.28672	0.286464	0.884079	0.289508	0.293756	0.3365	0.285877	0.285326	0.305209	0.287784	0.288701	0.292773	0.288202	0.286134	0.284886	0.290059	0.288481	0.286134	0.465884	0.469552	0.238445	0.288335	0.287234	0.287821	0.287821	0.28606	0.520176	0.288445	0.287968	0.308767	0.28606	0.285803	0.312179	0.297469	0.288335	0.288371	0.288591	0.286134	0.286464	0.290462	0.296185	0.289508	0.432869
0.289215	0.638298	0.663977	0.840059	0.289435	0.289435	0.289949	0.28672	0.286464	0.884079	0.289508	0.293756	0.3365	0.285877	0.285326	0.305209	0.287784	0.288701	0.292773	0.288202	0.286134	0.284886	0.290059	0.288481	0.286134	0.465884	0.469552	0.238445	0.288335	0.287234	0.287821	0.287821	0.28606	0.520176	0.288445	0.287968	0.308767	0.28606	0.285803	0.312179	0.297469	0.288335	0.288371	0.288591	0.286134	0.286464	0.290462	0.296185	0.289508	0.432869
0.289215	0.638298	0.663977	0.840059	0.289435	0.289435	0.289949	0.28672	0.286464	0.884079	0.289508	0.293756	0.3365	0.285877	0.285326	0.305209	0.287784	0.288701	0.292773	0.288202	0.286134	0.284886	0.290059	0.288481	0.286134	0.465884	0.469552	0.238445	0.288335	0.287234	0.287821	0.287821	0.28606	0.520176	0.288445	0.287968	0.308767	0.28606	0.285803	0.312179	0.297469	0.288335	0.288371	0.288591	0.286134	0.286464	0.290462	0.296185	0.289508	0.432869
0.289215	0.638298	0.663977	0.840059	0.289435	0.289435	0.289949	0.28672	0.286464	0.884079	0.289508	0.293756	0.3365	0.285877	0.285326	0.305209	0.287784	0.288701	0.292773	0.288202	0.286134	0.284886	0.290059	0.288481	0.286134	0.465884	0.469552	0.238445	0.288335	0.287234	0.287821	0.287821	0.28606	0.520176	0.288445	0.287968	0.308767	0.28606	0.285803	0.312179	0.297469	0.288335	0.288371	0.288591	0.286134	0.286464	0.290462	0.296185	0.289508	0.432869
0.289215	0.638298	0.663977	0.840059	0.289435	0.289435	0.289949	0.28672	0.286464	0.884079	0.289508	0.293756	0.3365	0.285877	0.285326	0.305209	0.287784	0.288701	0.292773	0.288202	0.286134	0.284886	0.290059	0.288481	0.286134	0.465884	0.469552	0.238445	0.288335	0.287234	0.287821	0.287821	0.28606	0.520176	0.288445	0.287968	0.308767	0.28606	0.285803	0.312179	0.297469	0.288335	0.288371	0.288591	0.286134	0.286464	0.290462	0.296185	0.289508	0.432869
0.286134	0.465884	0.469552	0.238445	0.288335	0.287234	0.287821	0.287821	0.28606	0.520176	0.288445	0.287968	0.308767	0.28606	0.285803	0.312179	0.297469	0.288335	0.288371	0.288591	0.286134	0.286464	0.290462	0.296185	0.287674	0.359501	0.447542	0.902421	0.292003	0.289068	0.289582	0.283786	0.287491	0.662142	0.287307	0.286134	0.295525	0.285216	0.286244	0.293103	0.288775	0.287601	0.290389	0.287098	0.286134	0.28474	0.288335	0.287748	0.288114	0.641966
0.286134	0.465884	0.469552	0.238445	0.288335	0.287234	0.287821	0.287821	0.28606	0.520176	0.288445	0.287968	0.308767	0.28606	0.285803	0.312179	0.297469	0.288335	0.288371	0.288591	0.286134	0.286464	0.290462	0.296185	0.287674	0.359501	0.447542	0.902421	0.292003	0.289068	0.289582	0.283786	0.287491	0.662142	0.287307	0.286134	0.295525	0.285216	0.286244	0.293103	0.288775	0.287601	0.290389	0.287098	0.286134	0.28474	0.288335	0.287748	0.289655	0.652971
0.286134	0.465884	0.469552	0.238445	0.288335	0.287234	0.287821	0.287821	0.28606	0.520176	0.288445	0.287968	0.308767	0.28606	0.285803	0.312179	0.297469	0.288335	0.288371	0.288591	0.286134	0.286464	0.290462	0.296185	0.287674	0.359501	0.447542	0.902421	0.292003	0.289068	0.289582	0.283786	0.287491	0.662142	0.287307	0.286134	0.295525	0.285216	0.286244	0.293103	0.288775	0.287601	0.290389	0.287098	0.286134	0.28474	0.288335	0.287748	0.289655	0.652971
0.286134	0.465884	0.469552	0.238445	0.288335	0.287234	0.287821	0.287821	0.28606	0.520176	0.288445	0.287968	0.308767	0.28606	0.285803	0.312179	0.297469	0.288335	0.288371	0.288591	0.286134	0.286464	0.290462	0.296185	0.287674	0.359501	0.447542	0.902421	0.292003	0.289068	0.289582	0.283786	0.287491	0.662142	0.287307	0.286134	0.295525	0.285216	0.286244	0.293103	0.288775	0.287601	0.290389	0.287098	0.286134	0.28474	0.288335	0.287748	0.289655	0.652971
0.286134	0.465884	0.469552	0.238445	0.288335	0.287234	0.287821	0.287821	0.28606	0.520176	0.288445	0.287968	0.308767	0.28606	0.285803	0.312179	0.297469	0.288335	0.288371	0.288591	0.286134	0.286464	0.290462	0.296185	0.287674	0.359501	0.447542	0.902421	0.292003	0.289068	0.289582	0.283786	0.287491	0.662142	0.287307	0.286134	0.295525	0.285216	0.286244	0.293103	0.288775	0.287601	0.290389	0.287098	0.286134	0.28474	0.288335	0.287748	0.289655	0.652971
0.286134	0.465884	0.469552	0.238445	0.288335	0.287234	0.287821	0.287821	0.28606	0.520176	0.288445	0.287968	0.308767	0.28606	0.285803	0.312179	0.297469	0.288335	0.288371	0.288591	0.286134	0.286464	0.290462	0.296185	0.287674	0.359501	0.447542	0.902421	0.292003	0.289068	0.289582	0.283786	0.287491	0.662142	0.287307	0.286134	0.295525	0.285216	0.286244	0.293103	0.288775	0.287601	0.290389	0.287098	0.286134	0.28474	0.288335	0.287748	0.289655	0.652971
0.286134	0.465884	0.469552	0.238445	0.288335	0.287234	0.287821	0.287821	0.28606	0.520176	0.288445	0.287968	0.308767	0.28606	0.285803	0.312179	0.297469	0.288335	0.288371	0.288591	0.286134	0.286464	0.290462	0.296185	0.287674	0.359501	0.447542	0.902421	0.292003	0.289068	0.289582	0.283786	0.287491	0.662142	0.287307	0.286134	0.295525	0.285216	0.286244	0.293103	0.288775	0.287601	0.290389	0.287098	0.286134	0.28474	0.288335	0.287748	0.289655	0.652971
0.286134	0.465884	0.469552	0.238445	0.288335	0.287234	0.287821	0.287821	0.28606	0.520176	0.288445	0.287968	0.308767	0.28606	0.285803	0.312179	0.297469	0.288335	0.288371	0.288591	0.286134	0.286464	0.290462	0.296185	0.287674	0.359501	0.447542	0.902421	0.292003	0.289068	0.289582	0.283786	0.287491	0.662142	0.287307	0.286134	0.295525	0.285216	0.286244	0.293103	0.288775	0.287601	0.290389	0.287098	0.286134	0.28474	0.288335	0.287748	0.289655	0.652971
0.286134	0.465884	0.469552	0.238445	0.288335	0.287234	0.287821	0.287821	0.28606	0.520176	0.288445	0.287968	0.308767	0.28606	0.285803	0.312179	0.297469	0.288335	0.288371	0.288591	0.286134	0.286464	0.290462	0.296185	0.287674	0.359501	0.447542	0.902421	0.292003	0.289068	0.289582	0.283786	0.287491	0.662142	0.287307	0.286134	0.295525	0.285216	0.286244	0.293103	0.288775	0.287601	0.290389	0.287098	0.286134	0.28474	0.288335	0.287748	0.289655	0.652971
0.286134	0.465884	0.469552	0.238445	0.288335	0.287234	0.287821	0.287821	0.28606	0.520176	0.288445	0.287968	0.308767	0.28606	0.285803	0.312179	0.297469	0.288335	0.288371	0.288591	0.286134	0.286464	0.290462	0.296185	0.287674	0.359501	0.447542	0.902421	0.292003	0.289068	0.289582	0.283786	0.287491	0.662142	0.287307	0.286134	0.295525	0.285216	0.286244	0.293103	0.288775	0.287601	0.290389	0.287098	0.286134	0.28474	0.288335	0.287748	0.289655	0.652971
0.286134	0.465884	0.469552	0.238445	0.288335	0.287234	0.287821	0.287821	0.28606	0.520176	0.288445	0.287968	0.308767	0.28606	0.285803	0.312179	0.297469	0.288335	0.288371	0.288591	0.286134	0.286464	0.290462	0.296185	0.287674	0.359501	0.447542	0.902421	0.292003	0.289068	0.289582	0.283786	0.287491	0.662142	0.287307	0.286134	0.295525	0.285216	0.286244	0.293103	0.288775	0.287601	0.290389	0.287098	0.286134	0.28474	0.288335	0.287748	0.288114	0.641966
0.286134	0.465884	0.469552	0.238445	0.288335	0.287234	0.287821	0.287821	0.28606	0.520176	0.288445	0.287968	0.308767	0.28606	0.285803	0.312179	0.297469	0.288335	0.288371	0.288591	0.286134	0.286464	0.290462	0.296185	0.288078	0.726339	0.715334	0.029347	0.290169	0.288701	0.288701	0.285693	0.28485	0.631695	0.289839	0.290128	0.306603	0.285437	0.285767	0.310345	0.290389	0.289435	0.289142	0.288672	0.286134	0.286574	0.288665	0.288481	0.289655	0.652971
0.286134	0.465884	0.469552	0.238445	0.288335	0.287234	0.287821	0.287821	0.28606	0.520176	0.288445	0.287968	0.308767	0.28606	0.285803	0.312179	0.297469	0.288335	0.288371	0.288591	0.286134	0.286464	0.290462	0.296185	0.288078	0.726339	0.715334	0.029347	0.290169	0.288701	0.288701	0.285693	0.28485	0.631695	0.289839	0.290128	0.306603	0.285437	0.285767	0.310345	0.290389	0.289435	0.289142	0.288672	0.286134	0.286574	0.288665	0.288481	0.289655	0.652971
0.286134	0.465884	0.469552	0.238445	0.288335	0.287234	0.287821	0.287821	0.28606	0.520176	0.288445	0.287968	0.308767	0.28606	0.285803	0.312179	0.297469	0.288335	0.288371	0.288591	0.286134	0.286464	0.290462	0.296185	0.287674	0.359501	0.447542	0.902421	0.292003	0.289068	0.289582	0.283786	0.287491	0.662142	0.287307	0.286134	0.295525	0.285216	0.286244	0.293103	0.288775	0.287601	0.290389	0.287098	0.286134	0.28474	0.288335	0.287748	0.289655	0.652971
0.286134	0.465884	0.469552	0.238445	0.288335	0.287234	0.287821	0.287821	0.28606	0.520176	0.288445	0.287968	0.308767	0.28606	0.285803	0.312179	0.297469	0.288335	0.288371	0.288591	0.286134	0.286464	0.290462	0.296185	0.288775	0.436537	0.469552	0.480558	0.286867	0.292737	0.288665	0.286794	0.2854	1	0.290939	0.286134	0.297616	0.28562	0.28474	0.297506	0.289288	0.287968	0.291746	0.287949	0.286134	0.28507	0.289949	0.289545	0.289655	0.652971
[truncated: 310 more columns]
