# Supplementary material for: Consensus classification of human leukocyte antigen class II proteins
Source: Immunogenetics. 2012 Nov 16;65(2):97–105. doi: 10.1007/s00251-012-0665-6 (PMC3543608; doi:10.1007/s00251-012-0665-6)
Supplement: Supplementary file 9 — (TXT 139 kb) [file 251_2012_665_MOESM9_ESM.txt]

0.287127	0.647273	0.647273	0.280836	0.287273	0.341818	0.288727	0.288	0.283418	0.284764	0.288836	0.283127	0.283927	0.307273	0.2892	0.608364	0.285964	0.284829	0.610909	0.474909	0.317673	0.284073	0.285964	0.320618	0.319636	0.312364	0.284727	0.286182	0.312691	0.316618	0.286982	0.286135	0.283636	0.282727	0.282836	0.283491	0.287055	0.286436	0.283901	0.283527	0.286436	0.52	0.585455	0.281164	0.286182	0.0290909	0.288	0.286182	0.280582	0.279964
0.287127	0.647273	0.647273	0.280836	0.287273	0.341818	0.288727	0.288	0.283418	0.284764	0.288836	0.283127	0.283927	0.307273	0.2892	0.608364	0.285964	0.284829	0.610909	0.474909	0.317673	0.284073	0.285964	0.320618	0.319636	0.312364	0.284727	0.286182	0.312691	0.316618	0.286982	0.286135	0.283636	0.282727	0.282836	0.283491	0.287055	0.286436	0.283901	0.283527	0.286436	0.52	0.585455	0.281164	0.286182	0.0290909	0.288	0.286182	0.280582	0.279964
0.287127	0.647273	0.647273	0.280836	0.287273	0.341818	0.288727	0.288	0.283418	0.284764	0.288836	0.283127	0.283927	0.307273	0.2892	0.608364	0.285964	0.284829	0.610909	0.474909	0.317673	0.284073	0.285964	0.320618	0.319636	0.312364	0.284727	0.286182	0.312691	0.316618	0.286982	0.286135	0.283636	0.282727	0.282836	0.283491	0.287055	0.286436	0.283901	0.283527	0.286436	0.52	0.585455	0.281164	0.286182	0.0290909	0.288	0.286182	0.280582	0.279964
0.287127	0.647273	0.647273	0.280836	0.287273	0.341818	0.288727	0.288	0.283418	0.284764	0.288836	0.283127	0.283927	0.307273	0.2892	0.608364	0.285964	0.284829	0.610909	0.474909	0.317673	0.284073	0.285964	0.320618	0.319636	0.312364	0.284727	0.286182	0.312691	0.316618	0.286982	0.286135	0.283636	0.282727	0.282836	0.283491	0.287055	0.286436	0.283901	0.283527	0.286436	0.52	0.585455	0.281164	0.286182	0.0290909	0.288	0.286182	0.280582	0.279964
0.287127	0.647273	0.647273	0.280836	0.287273	0.341818	0.288727	0.288	0.283418	0.284764	0.288836	0.283127	0.283927	0.307273	0.2892	0.608364	0.285964	0.284829	0.610909	0.474909	0.317673	0.284073	0.285964	0.320618	0.319636	0.312364	0.284727	0.286182	0.312691	0.316618	0.286982	0.286135	0.283636	0.282727	0.282836	0.283491	0.287055	0.286436	0.283901	0.283527	0.286436	0.52	0.585455	0.281164	0.286182	0.0290909	0.288	0.286182	0.280582	0.279964
0.287127	0.647273	0.647273	0.280836	0.287273	0.341818	0.288727	0.288	0.283418	0.284764	0.288836	0.283127	0.283927	0.307273	0.2892	0.608364	0.285964	0.284829	0.610909	0.474909	0.317673	0.284073	0.285964	0.320618	0.319636	0.312364	0.284727	0.286182	0.312691	0.316618	0.286982	0.286135	0.283636	0.282727	0.282836	0.283491	0.287055	0.286436	0.283901	0.283527	0.286436	0.52	0.585455	0.281164	0.286182	0.0290909	0.288	0.286182	0.280582	0.279964
0.286691	0.632727	0.658182	0.2828	0.287273	0.832727	0.286909	0.286909	0.2884	0.290182	0.287418	0.284218	0.283964	0.285818	0.287527	0.876364	0.286982	0.291193	0.879636	0.654545	0.333564	0.283382	0.282836	0.323309	0.339091	0.302545	0.285273	0.286182	0.303564	0.307491	0.290218	0.285687	0.283636	0.287636	0.303927	0.2824	0.287527	0.285964	0.28502	0.282436	0.283636	0.461818	0.465455	0.283636	0.288364	0.236364	0.285818	0.284727	0.282145	0.283636
0.286691	0.632727	0.658182	0.2828	0.287273	0.832727	0.286909	0.286909	0.2884	0.290182	0.287418	0.284218	0.283964	0.285818	0.287527	0.876364	0.286982	0.291193	0.879636	0.654545	0.333564	0.283382	0.282836	0.323309	0.339091	0.302545	0.285273	0.286182	0.303564	0.307491	0.290218	0.285687	0.283636	0.287636	0.303927	0.2824	0.287527	0.285964	0.28502	0.282436	0.283636	0.461818	0.465455	0.283636	0.288364	0.236364	0.285818	0.284727	0.282145	0.283636
0.286691	0.632727	0.658182	0.2828	0.287273	0.832727	0.286909	0.286909	0.2884	0.290182	0.287418	0.284218	0.283964	0.285818	0.287527	0.876364	0.286982	0.291193	0.879636	0.654545	0.333564	0.283382	0.282836	0.323309	0.339091	0.302545	0.285273	0.286182	0.303564	0.307491	0.290218	0.285687	0.283636	0.287636	0.303927	0.2824	0.287527	0.285964	0.28502	0.282436	0.283636	0.461818	0.465455	0.283636	0.288364	0.236364	0.285818	0.284727	0.282145	0.283636
0.286691	0.632727	0.658182	0.2828	0.287273	0.832727	0.286909	0.286909	0.2884	0.290182	0.287418	0.284218	0.283964	0.285818	0.287527	0.876364	0.286982	0.291193	0.879636	0.654545	0.333564	0.283382	0.282836	0.323309	0.339091	0.302545	0.285273	0.286182	0.303564	0.307491	0.290218	0.285687	0.283636	0.287636	0.303927	0.2824	0.287527	0.285964	0.28502	0.282436	0.283636	0.461818	0.465455	0.283636	0.288364	0.236364	0.285818	0.284727	0.282145	0.283636
0.286691	0.632727	0.658182	0.2828	0.287273	0.832727	0.286909	0.286909	0.2884	0.290182	0.287418	0.284218	0.283964	0.285818	0.287527	0.876364	0.286982	0.291193	0.879636	0.654545	0.333564	0.283382	0.282836	0.323309	0.339091	0.302545	0.285273	0.286182	0.303564	0.307491	0.290218	0.285687	0.283636	0.287636	0.303927	0.2824	0.287527	0.285964	0.28502	0.282436	0.283636	0.461818	0.465455	0.283636	0.288364	0.236364	0.285818	0.284727	0.282145	0.283636
0.286691	0.632727	0.658182	0.2828	0.287273	0.832727	0.286909	0.286909	0.2884	0.290182	0.287418	0.284218	0.283964	0.285818	0.287527	0.876364	0.286982	0.291193	0.879636	0.654545	0.333564	0.283382	0.282836	0.323309	0.339091	0.302545	0.285273	0.286182	0.303564	0.307491	0.290218	0.285687	0.283636	0.287636	0.303927	0.2824	0.287527	0.285964	0.28502	0.282436	0.283636	0.461818	0.465455	0.283636	0.288364	0.236364	0.285818	0.284727	0.282145	0.283636
0.283636	0.461818	0.465455	0.283636	0.288364	0.236364	0.285818	0.284727	0.282145	0.283636	0.285309	0.285309	0.283564	0.252364	0.285236	0.515636	0.285927	0.285455	0.519636	0.415636	0.306073	0.283564	0.283309	0.315891	0.313236	0.309455	0.294873	0.285818	0.308764	0.3116	0.285855	0.286073	0.283636	0.281018	0.277745	0.283964	0.287927	0.2936	0.283422	0.283964	0.285164	0.356364	0.443636	0.2828	0.287273	0.894545	0.289455	0.286545	0.288582	0.289236
0.283636	0.461818	0.465455	0.283636	0.288364	0.236364	0.285818	0.284727	0.282145	0.283636	0.285309	0.285309	0.283564	0.252364	0.285236	0.515636	0.285927	0.285455	0.519636	0.415636	0.306073	0.283564	0.283309	0.315891	0.313236	0.309455	0.294873	0.285818	0.308764	0.3116	0.285855	0.286073	0.283636	0.281018	0.277745	0.283964	0.287927	0.2936	0.283422	0.283964	0.285164	0.356364	0.443636	0.2828	0.287273	0.894545	0.289455	0.286545	0.288582	0.289236
0.283636	0.461818	0.465455	0.283636	0.288364	0.236364	0.285818	0.284727	0.282145	0.283636	0.285309	0.285309	0.283564	0.252364	0.285236	0.515636	0.285927	0.285455	0.519636	0.415636	0.306073	0.283564	0.283309	0.315891	0.313236	0.309455	0.294873	0.285818	0.308764	0.3116	0.285855	0.286073	0.283636	0.281018	0.277745	0.283964	0.287927	0.2936	0.283422	0.283964	0.285164	0.356364	0.443636	0.2828	0.287273	0.894545	0.289455	0.286545	0.288582	0.289236
0.283636	0.461818	0.465455	0.283636	0.288364	0.236364	0.285818	0.284727	0.282145	0.283636	0.285309	0.285309	0.283564	0.252364	0.285236	0.515636	0.285927	0.285455	0.519636	0.415636	0.306073	0.283564	0.283309	0.315891	0.313236	0.309455	0.294873	0.285818	0.308764	0.3116	0.285855	0.286073	0.283636	0.281018	0.277745	0.283964	0.287927	0.2936	0.283422	0.283964	0.285164	0.356364	0.443636	0.2828	0.287273	0.894545	0.289455	0.286545	0.288582	0.289236
0.283636	0.461818	0.465455	0.283636	0.288364	0.236364	0.285818	0.284727	0.282145	0.283636	0.285309	0.285309	0.283564	0.252364	0.285236	0.515636	0.285927	0.285455	0.519636	0.415636	0.306073	0.283564	0.283309	0.315891	0.313236	0.309455	0.294873	0.285818	0.308764	0.3116	0.285855	0.286073	0.283636	0.281018	0.277745	0.283964	0.287927	0.2936	0.283422	0.283964	0.285164	0.356364	0.443636	0.2828	0.287273	0.894545	0.289455	0.286545	0.288582	0.289236
0.283636	0.461818	0.465455	0.283636	0.288364	0.236364	0.285818	0.284727	0.282145	0.283636	0.285309	0.285309	0.283564	0.252364	0.285236	0.515636	0.285927	0.285455	0.519636	0.415636	0.306073	0.283564	0.283309	0.315891	0.313236	0.309455	0.294873	0.285818	0.308764	0.3116	0.285855	0.286073	0.283636	0.281018	0.277745	0.283964	0.287927	0.2936	0.283422	0.283964	0.285164	0.356364	0.443636	0.2828	0.287273	0.894545	0.289455	0.286545	0.288582	0.289236
0.283636	0.461818	0.465455	0.283636	0.288364	0.236364	0.285818	0.284727	0.282145	0.283636	0.285309	0.285309	0.283564	0.252364	0.285236	0.515636	0.285927	0.285455	0.519636	0.415636	0.306073	0.283564	0.283309	0.315891	0.313236	0.309455	0.294873	0.285818	0.308764	0.3116	0.285855	0.286073	0.283636	0.281018	0.277745	0.283964	0.287927	0.2936	0.283422	0.283964	0.285164	0.356364	0.443636	0.2828	0.287273	0.894545	0.289455	0.286545	0.288582	0.289236
0.283636	0.461818	0.465455	0.283636	0.288364	0.236364	0.285818	0.284727	0.282145	0.283636	0.285309	0.285309	0.283564	0.252364	0.285236	0.515636	0.285927	0.285455	0.519636	0.415636	0.306073	0.283564	0.283309	0.315891	0.313236	0.309455	0.294873	0.285818	0.308764	0.3116	0.285855	0.286073	0.283636	0.281018	0.277745	0.283964	0.287927	0.2936	0.283422	0.283964	0.285164	0.356364	0.443636	0.2828	0.287273	0.894545	0.289455	0.286545	0.288582	0.289236
0.283636	0.461818	0.465455	0.283636	0.288364	0.236364	0.285818	0.284727	0.282145	0.283636	0.285309	0.285309	0.283564	0.252364	0.285236	0.515636	0.285927	0.285455	0.519636	0.415636	0.306073	0.283564	0.283309	0.315891	0.313236	0.309455	0.294873	0.285818	0.308764	0.3116	0.285855	0.286073	0.283636	0.281018	0.277745	0.283964	0.287927	0.2936	0.283422	0.283964	0.285164	0.356364	0.443636	0.2828	0.287273	0.894545	0.289455	0.286545	0.288582	0.289236
0.283636	0.461818	0.465455	0.283636	0.288364	0.236364	0.285818	0.284727	0.282145	0.283636	0.285309	0.285309	0.283564	0.252364	0.285236	0.515636	0.285927	0.285455	0.519636	0.415636	0.306073	0.283564	0.283309	0.315891	0.313236	0.309455	0.294873	0.285818	0.308764	0.3116	0.285855	0.286073	0.283636	0.281018	0.277745	0.283964	0.287927	0.2936	0.283422	0.283964	0.285164	0.356364	0.443636	0.2828	0.287273	0.894545	0.289455	0.286545	0.288582	0.289236
0.283636	0.461818	0.465455	0.283636	0.288364	0.236364	0.285818	0.284727	0.282145	0.283636	0.285309	0.285309	0.283564	0.252364	0.285236	0.515636	0.285927	0.285455	0.519636	0.415636	0.306073	0.283564	0.283309	0.315891	0.313236	0.309455	0.294873	0.285818	0.308764	0.3116	0.285855	0.286073	0.283636	0.281018	0.277745	0.283964	0.287927	0.2936	0.283422	0.283964	0.285164	0.356364	0.443636	0.2828	0.287273	0.894545	0.289455	0.286545	0.288582	0.289236
0.283636	0.461818	0.465455	0.283636	0.288364	0.236364	0.285818	0.284727	0.282145	0.283636	0.285309	0.285309	0.283564	0.252364	0.285236	0.515636	0.285927	0.285455	0.519636	0.415636	0.306073	0.283564	0.283309	0.315891	0.313236	0.309455	0.294873	0.285818	0.308764	0.3116	0.285855	0.286073	0.283636	0.281018	0.277745	0.283964	0.287927	0.2936	0.283422	0.283964	0.285564	0.72	0.709091	0.282364	0.287273	0.0290909	0.287636	0.286182	0.281818	0.283491
0.283636	0.461818	0.465455	0.283636	0.288364	0.236364	0.285818	0.284727	0.282145	0.283636	0.285309	0.285309	0.283564	0.252364	0.285236	0.515636	0.285927	0.285455	0.519636	0.415636	0.306073	0.283564	0.283309	0.315891	0.313236	0.309455	0.294873	0.285818	0.308764	0.3116	0.285855	0.286073	0.283636	0.281018	0.277745	0.283964	0.287927	0.2936	0.283422	0.283964	0.285564	0.72	0.709091	0.282364	0.287273	0.0290909	0.287636	0.286182	0.281818	0.283491
0.283636	0.461818	0.465455	0.283636	0.288364	0.236364	0.285818	0.284727	0.282145	0.283636	0.285309	0.285309	0.283564	0.252364	0.285236	0.515636	0.285927	0.285455	0.519636	0.415636	0.306073	0.283564	0.283309	0.315891	0.313236	0.309455	0.294873	0.285818	0.308764	0.3116	0.285855	0.286073	0.283636	0.281018	0.277745	0.283964	0.287927	0.2936	0.283422	0.283964	0.285164	0.356364	0.443636	0.2828	0.287273	0.894545	0.289455	0.286545	0.288582	0.289236
0.283636	0.461818	0.465455	0.283636	0.288364	0.236364	0.285818	0.284727	0.282145	0.283636	0.285309	0.285309	0.283564	0.252364	0.285236	0.515636	0.285927	0.285455	0.519636	0.415636	0.306073	0.283564	0.283309	0.315891	0.313236	0.309455	0.294873	0.285818	0.308764	0.3116	0.285855	0.286073	0.283636	0.281018	0.277745	0.283964	0.287927	0.2936	0.283422	0.283964	0.286255	0.432727	0.465455	0.283018	0.287273	0.476364	0.284364	0.290182	0.284836	0.287127
[truncated: 550 more columns]
