# Supplementary material for: Consensus classification of human leukocyte antigen class II proteins
Source: Immunogenetics. 2012 Nov 16;65(2):97–105. doi: 10.1007/s00251-012-0665-6 (PMC3543608; doi:10.1007/s00251-012-0665-6)
Supplement: Supplementary file 10 — (TXT 27 kb) [file 251_2012_665_MOESM10_ESM.txt]

0.289655	0.344828	0.291379	0.61372	0.32047	0.315114	0.289508	0.285987	0.288958	0.029347	0.290462	0.984226	0.287124	0.304109	0.289545	0.28639	0.288445	0.737344	0.289729	0.793103	0.331731	0.311079	0.292773	0.28507	0.289068	0.0183419	0.290609	0.825018	0.290315	0.302274	0.289618	0.286647	0.288958	0.029347	0.290462	0.984226	0.287124	0.304109	0.289545	0.28639	0.288445	0.737344	0.289729	0.793103	0.331731	0.311079	0.292773	0.28507	0.288298	0.979457
0.289655	0.344828	0.291379	0.61372	0.32047	0.315114	0.289508	0.285987	0.288958	0.029347	0.290462	0.984226	0.287124	0.304109	0.289545	0.28639	0.288445	0.737344	0.289729	0.793103	0.331731	0.311079	0.292773	0.28507	0.289068	0.0183419	0.290609	0.825018	0.290315	0.302274	0.289618	0.286647	0.288958	0.029347	0.290462	0.984226	0.287124	0.304109	0.289545	0.28639	0.289508	0.818048	0.291123	0.884446	0.347175	0.317682	0.290902	0.284776	0.288298	0.979457
0.289655	0.344828	0.291379	0.61372	0.32047	0.315114	0.289508	0.285987	0.288958	0.029347	0.290462	0.984226	0.287124	0.304109	0.289545	0.28639	0.288445	0.737344	0.289729	0.793103	0.331731	0.311079	0.292773	0.28507	0.289068	0.0183419	0.290609	0.825018	0.290315	0.302274	0.289618	0.286647	0.288958	0.029347	0.290462	0.984226	0.287124	0.304109	0.289545	0.28639	0.289508	0.818048	0.291123	0.884446	0.347175	0.317682	0.290902	0.284776	0.288298	0.979457
0.289655	0.344828	0.291379	0.61372	0.32047	0.315114	0.289508	0.285987	0.288958	0.029347	0.290462	0.984226	0.287124	0.304109	0.289545	0.28639	0.288445	0.737344	0.289729	0.793103	0.331731	0.311079	0.292773	0.28507	0.289068	0.0183419	0.290609	0.825018	0.290315	0.302274	0.289618	0.286647	0.288958	0.029347	0.290462	0.984226	0.287124	0.304109	0.289545	0.28639	0.289508	0.818048	0.291123	0.884446	0.347175	0.317682	0.290902	0.284776	0.288298	0.979457
0.289655	0.344828	0.291379	0.61372	0.32047	0.315114	0.289508	0.285987	0.288958	0.029347	0.290462	0.984226	0.287124	0.304109	0.289545	0.28639	0.288445	0.737344	0.289729	0.793103	0.331731	0.311079	0.292773	0.28507	0.289068	0.0183419	0.290609	0.825018	0.290315	0.302274	0.289618	0.286647	0.288958	0.029347	0.290462	0.984226	0.287124	0.304109	0.289545	0.28639	0.289508	0.818048	0.291123	0.884446	0.347175	0.317682	0.290902	0.284776	0.288298	0.979457
0.289655	0.344828	0.291379	0.61372	0.32047	0.315114	0.289508	0.285987	0.288958	0.029347	0.290462	0.984226	0.287124	0.304109	0.289545	0.28639	0.288445	0.737344	0.289729	0.793103	0.331731	0.311079	0.292773	0.28507	0.289068	0.0183419	0.290609	0.825018	0.290315	0.302274	0.289618	0.286647	0.288958	0.029347	0.290462	0.984226	0.287124	0.304109	0.289545	0.28639	0.288445	0.737344	0.289729	0.793103	0.331731	0.311079	0.292773	0.28507	0.288298	0.979457
0.289215	0.840059	0.289949	0.884079	0.3365	0.305209	0.292773	0.284886	0.286134	0.238445	0.287821	0.520176	0.308767	0.312179	0.288371	0.286464	0.289508	0.818048	0.291123	0.884446	0.347175	0.317682	0.290902	0.284776	0.276963	0.212766	0.287931	0.732208	0.293324	0.305576	0.287601	0.286831	0.289655	0.344828	0.291379	0.61372	0.32047	0.315114	0.289508	0.285987	0.288078	-0.102715	0.29226	0.795304	0.289582	0.312179	0.288371	0.286977	0.287674	0.902421
0.289215	0.840059	0.289949	0.884079	0.3365	0.305209	0.292773	0.284886	0.286134	0.238445	0.287821	0.520176	0.308767	0.312179	0.288371	0.286464	0.289508	0.818048	0.291123	0.884446	0.347175	0.317682	0.290902	0.284776	0.276963	0.212766	0.287931	0.732208	0.293324	0.305576	0.287601	0.286831	0.289655	0.344828	0.291379	0.61372	0.32047	0.315114	0.289508	0.285987	0.288078	-0.102715	0.29226	0.795304	0.289582	0.312179	0.288371	0.286977	0.287674	0.902421
0.289215	0.840059	0.289949	0.884079	0.3365	0.305209	0.292773	0.284886	0.286134	0.238445	0.287821	0.520176	0.308767	0.312179	0.288371	0.286464	0.289508	0.818048	0.291123	0.884446	0.347175	0.317682	0.290902	0.284776	0.276963	0.212766	0.287931	0.732208	0.293324	0.305576	0.287601	0.286831	0.289655	0.344828	0.291379	0.61372	0.32047	0.315114	0.289508	0.285987	0.288078	-0.102715	0.29226	0.795304	0.289582	0.312179	0.288371	0.286977	0.287674	0.902421
0.289215	0.840059	0.289949	0.884079	0.3365	0.305209	0.292773	0.284886	0.286134	0.238445	0.287821	0.520176	0.308767	0.312179	0.288371	0.286464	0.289508	0.818048	0.291123	0.884446	0.347175	0.317682	0.290902	0.284776	0.276963	0.212766	0.287931	0.732208	0.293324	0.305576	0.287601	0.286831	0.289655	0.344828	0.291379	0.61372	0.32047	0.315114	0.289508	0.285987	0.288078	-0.102715	0.29226	0.795304	0.289582	0.312179	0.288371	0.286977	0.287674	0.902421
0.289215	0.840059	0.289949	0.884079	0.3365	0.305209	0.292773	0.284886	0.286134	0.238445	0.287821	0.520176	0.308767	0.312179	0.288371	0.286464	0.289508	0.818048	0.291123	0.884446	0.347175	0.317682	0.290902	0.284776	0.288078	0.029347	0.288701	0.631695	0.306603	0.310345	0.289142	0.286574	0.289655	0.344828	0.291379	0.61372	0.32047	0.315114	0.289508	0.285987	0.288078	-0.102715	0.29226	0.795304	0.289582	0.312179	0.288371	0.286977	0.287674	0.902421
0.289215	0.840059	0.289949	0.884079	0.3365	0.305209	0.292773	0.284886	0.286134	0.238445	0.287821	0.520176	0.308767	0.312179	0.288371	0.286464	0.289508	0.818048	0.291123	0.884446	0.347175	0.317682	0.290902	0.284776	0.289508	0.818048	0.291123	0.884446	0.347175	0.317682	0.290902	0.284776	0.289655	0.344828	0.291379	0.61372	0.32047	0.315114	0.289508	0.285987	0.288078	-0.102715	0.29226	0.795304	0.289582	0.312179	0.288371	0.286977	0.287674	0.902421
0.286134	0.238445	0.287821	0.520176	0.308767	0.312179	0.288371	0.286464	0.287674	0.902421	0.289582	0.662142	0.295525	0.293103	0.290389	0.28474	0.288114	0.146735	0.288995	0.724872	0.303302	0.305576	0.290242	0.286244	0.289508	0.818048	0.291123	0.884446	0.347175	0.317682	0.290902	0.284776	0.286134	0.238445	0.287821	0.520176	0.308767	0.312179	0.288371	0.286464	0.289508	0.818048	0.291123	0.884446	0.347175	0.317682	0.290902	0.284776	0.288298	0.979457
0.286134	0.238445	0.287821	0.520176	0.308767	0.312179	0.288371	0.286464	0.287674	0.902421	0.289582	0.662142	0.295525	0.293103	0.290389	0.28474	0.289655	0.344828	0.291379	0.61372	0.32047	0.315114	0.289508	0.285987	0.289508	0.818048	0.291123	0.884446	0.347175	0.317682	0.290902	0.284776	0.286134	0.238445	0.287821	0.520176	0.308767	0.312179	0.288371	0.286464	0.289508	0.818048	0.291123	0.884446	0.347175	0.317682	0.290902	0.284776	0.288298	0.979457
0.286134	0.238445	0.287821	0.520176	0.308767	0.312179	0.288371	0.286464	0.287674	0.902421	0.289582	0.662142	0.295525	0.293103	0.290389	0.28474	0.289655	0.344828	0.291379	0.61372	0.32047	0.315114	0.289508	0.285987	0.289508	0.818048	0.291123	0.884446	0.347175	0.317682	0.290902	0.284776	0.286134	0.238445	0.287821	0.520176	0.308767	0.312179	0.288371	0.286464	0.289508	0.818048	0.291123	0.884446	0.347175	0.317682	0.290902	0.284776	0.288298	0.979457
0.286134	0.238445	0.287821	0.520176	0.308767	0.312179	0.288371	0.286464	0.287674	0.902421	0.289582	0.662142	0.295525	0.293103	0.290389	0.28474	0.289655	0.344828	0.291379	0.61372	0.32047	0.315114	0.289508	0.285987	0.289508	0.818048	0.291123	0.884446	0.347175	0.317682	0.290902	0.284776	0.286134	0.238445	0.287821	0.520176	0.308767	0.312179	0.288371	0.286464	0.289508	0.818048	0.291123	0.884446	0.347175	0.317682	0.290902	0.284776	0.288298	0.979457
0.286134	0.238445	0.287821	0.520176	0.308767	0.312179	0.288371	0.286464	0.287674	0.902421	0.289582	0.662142	0.295525	0.293103	0.290389	0.28474	0.289655	0.344828	0.291379	0.61372	0.32047	0.315114	0.289508	0.285987	0.289508	0.818048	0.291123	0.884446	0.347175	0.317682	0.290902	0.284776	0.286134	0.238445	0.287821	0.520176	0.308767	0.312179	0.288371	0.286464	0.289508	0.818048	0.291123	0.884446	0.347175	0.317682	0.290902	0.284776	0.288298	0.979457
0.286134	0.238445	0.287821	0.520176	0.308767	0.312179	0.288371	0.286464	0.287674	0.902421	0.289582	0.662142	0.295525	0.293103	0.290389	0.28474	0.289655	0.344828	0.291379	0.61372	0.32047	0.315114	0.289508	0.285987	0.289508	0.818048	0.291123	0.884446	0.347175	0.317682	0.290902	0.284776	0.286134	0.238445	0.287821	0.520176	0.308767	0.312179	0.288371	0.286464	0.289508	0.818048	0.291123	0.884446	0.347175	0.317682	0.290902	0.284776	0.288298	0.979457
0.286134	0.238445	0.287821	0.520176	0.308767	0.312179	0.288371	0.286464	0.287674	0.902421	0.289582	0.662142	0.295525	0.293103	0.290389	0.28474	0.289655	0.344828	0.291379	0.61372	0.32047	0.315114	0.289508	0.285987	0.289508	0.818048	0.291123	0.884446	0.347175	0.317682	0.290902	0.284776	0.286134	0.238445	0.287821	0.520176	0.308767	0.312179	0.288371	0.286464	0.289508	0.818048	0.291123	0.884446	0.347175	0.317682	0.290902	0.284776	0.288298	0.979457
0.286134	0.238445	0.287821	0.520176	0.308767	0.312179	0.288371	0.286464	0.287674	0.902421	0.289582	0.662142	0.295525	0.293103	0.290389	0.28474	0.289655	0.344828	0.291379	0.61372	0.32047	0.315114	0.289508	0.285987	0.289508	0.818048	0.291123	0.884446	0.347175	0.317682	0.290902	0.284776	0.286134	0.238445	0.287821	0.520176	0.308767	0.312179	0.288371	0.286464	0.289508	0.818048	0.291123	0.884446	0.347175	0.317682	0.290902	0.284776	0.288298	0.979457
0.286134	0.238445	0.287821	0.520176	0.308767	0.312179	0.288371	0.286464	0.287674	0.902421	0.289582	0.662142	0.295525	0.293103	0.290389	0.28474	0.289655	0.344828	0.291379	0.61372	0.32047	0.315114	0.289508	0.285987	0.289508	0.818048	0.291123	0.884446	0.347175	0.317682	0.290902	0.284776	0.286134	0.238445	0.287821	0.520176	0.308767	0.312179	0.288371	0.286464	0.289508	0.818048	0.291123	0.884446	0.347175	0.317682	0.290902	0.284776	0.288298	0.979457
0.286134	0.238445	0.287821	0.520176	0.308767	0.312179	0.288371	0.286464	0.287674	0.902421	0.289582	0.662142	0.295525	0.293103	0.290389	0.28474	0.289655	0.344828	0.291379	0.61372	0.32047	0.315114	0.289508	0.285987	0.289508	0.818048	0.291123	0.884446	0.347175	0.317682	0.290902	0.284776	0.286134	0.238445	0.287821	0.520176	0.308767	0.312179	0.288371	0.286464	0.289508	0.818048	0.291123	0.884446	0.347175	0.317682	0.290902	0.284776	0.288298	0.979457
0.286134	0.238445	0.287821	0.520176	0.308767	0.312179	0.288371	0.286464	0.287674	0.902421	0.289582	0.662142	0.295525	0.293103	0.290389	0.28474	0.288114	0.146735	0.288995	0.724872	0.303302	0.305576	0.290242	0.286244	0.289508	0.818048	0.291123	0.884446	0.347175	0.317682	0.290902	0.284776	0.286134	0.238445	0.287821	0.520176	0.308767	0.312179	0.288371	0.286464	0.289508	0.818048	0.291123	0.884446	0.347175	0.317682	0.290902	0.284776	0.288298	0.979457
0.286134	0.238445	0.287821	0.520176	0.308767	0.312179	0.288371	0.286464	0.288078	0.029347	0.288701	0.631695	0.306603	0.310345	0.289142	0.286574	0.289655	0.344828	0.291379	0.61372	0.32047	0.315114	0.289508	0.285987	0.288298	0.979457	0.290499	0.98606	0.326449	0.30044	0.290719	0.28474	0.286134	0.238445	0.287821	0.520176	0.308767	0.312179	0.288371	0.286464	0.289508	0.818048	0.291123	0.884446	0.347175	0.317682	0.290902	0.284776	0.288298	0.979457
0.286134	0.238445	0.287821	0.520176	0.308767	0.312179	0.288371	0.286464	0.288078	0.029347	0.288701	0.631695	0.306603	0.310345	0.289142	0.286574	0.289655	0.344828	0.291379	0.61372	0.32047	0.315114	0.289508	0.285987	0.288298	0.979457	0.290499	0.98606	0.326449	0.30044	0.290719	0.28474	0.286134	0.238445	0.287821	0.520176	0.308767	0.312179	0.288371	0.286464	0.289508	0.818048	0.291123	0.884446	0.347175	0.317682	0.290902	0.284776	0.288298	0.979457
0.286134	0.238445	0.287821	0.520176	0.308767	0.312179	0.288371	0.286464	0.287674	0.902421	0.289582	0.662142	0.295525	0.293103	0.290389	0.28474	0.289655	0.344828	0.291379	0.61372	0.32047	0.315114	0.289508	0.285987	0.289508	0.818048	0.291123	0.884446	0.347175	0.317682	0.290902	0.284776	0.286134	0.238445	0.287821	0.520176	0.308767	0.312179	0.288371	0.286464	0.289508	0.818048	0.291123	0.884446	0.347175	0.317682	0.290902	0.284776	0.289508	0.818048
0.286134	0.238445	0.287821	0.520176	0.308767	0.312179	0.288371	0.286464	0.288775	0.480558	0.288665	1	0.297616	0.297506	0.291746	0.28507	0.289655	0.344828	0.291379	0.61372	0.32047	0.315114	0.289508	0.285987	0.289508	0.818048	0.291123	0.884446	0.347175	0.317682	0.290902	0.284776	0.286134	0.238445	0.287821	0.520176	0.308767	0.312179	0.288371	0.286464	0.289508	0.818048	0.291123	0.884446	0.347175	0.317682	0.290902	0.284776	0.288298	0.979457
[truncated: 70 more columns]
