# Supplementary material for: Consensus classification of human leukocyte antigen class II proteins
Source: Immunogenetics. 2012 Nov 16;65(2):97–105. doi: 10.1007/s00251-012-0665-6 (PMC3543608; doi:10.1007/s00251-012-0665-6)
Supplement: Supplementary file 11 — (TXT 43 kb) [file 251_2012_665_MOESM11_ESM.txt]

0.96 100 100 16 1.4 1.2 1.43 -0.14 0.08 89.3 0.64 0.328 9.36 0.12 0.64 7.9 0.3 0.7 0.92 0.687 0 -0.04 0.94 0.77 0.77 65 83 -70 1.2 0.7 1.18 0.14 -0.01 190.3 0.62 2.088 0.27 0.04 -0.1 4.9 0.9 1.1 0.93 0.59 0 0.07 1.15 1.11 0.63 74 98 123 0.8 1.1 0.98 0.29 0.18 138.2 0.87 0.946 12.43 -0.03 -0.01 6.8 0.64 1 1.81 0.529 0 -0.29 0.9 0.53 0.8 93 84 -73 1.4 0.7 1.22 -0.11 0.48 146.9 0.8 0 1.14 -0.03 -0.23 4.4 0.97 1.1 0.95 0.527 0 0.14 0.94 0.95 0.77 65 83 -70 1.2 0.7 1.18 0.14 -0.01 190.3 0.62 2.088 0.27 0.04 -0.1 4.9 0.9 1.1 0.93 0.59 0 0.07 1.15 1.11 0.63 74 98 123 0.8 1.1 0.98 0.29 0.18 138.2 0.87 0.946 12.43 -0.03 -0.01 6.8 0.64 1 1.81 0.529 0 -0.29 0.9 0.53 0.59 41 51 189 1 0.5 1.19 0.08 0.34 190.8 0.86 1.336 10.99 0.05 -0.03 3.9 1.2 1.2 1.25 0.577 0 -0.38 1.06 1.04 0.72 41 50 53 0.2 1.8 0.69 0.18 -0.2 194.6 1.31 0 3.13 -0.14 -0.38 3.1 0.86 0.5 1.53 0.495 0 -0.29 1.04 0.93 0.39 134 104 -74 1.2 0.7 0.64 -0.27 -0.06 122.4 3.14 1.498 2.31 -0.1 0.09 4 2.73 1.5 0.6 0.489 0 0.13 0.79 1.39 0.77 65 83 -70 1.2 0.7 1.18 0.14 -0.01 190.3 0.62 2.088 0.27 0.04 -0.1 4.9 0.9 1.1 0.93 0.59 0 0.07 1.15 1.11 0.59 41 51 189 1 0.5 1.19 0.08 0.34 190.8 0.86 1.336 10.99 0.05 -0.03 3.9 1.2 1.2 1.25 0.577 0 -0.38 1.06 1.04 0.42 106 86 -78 0.6 0.8 0.92 -0.1 0.04 114.4 1.92 3.379 0.94 0.01 0.33 5.5 1.26 1.4 0.48 0.632 1 0.19 1.19 0.79 0.63 74 98 123 0.8 1.1 0.98 0.29 0.18 138.2 0.87 0.946 12.43 -0.03 -0.01 6.8 0.64 1 1.81 0.529 0 -0.29 0.9 0.53 0.59 41 51 189 1 0.5 1.19 0.08 0.34 190.8 0.86 1.336 10.99 0.05 -0.03 3.9 1.2 1.2 1.25 0.577 0 -0.38 1.06 1.04 0.54 97 107 -38 0.6 0.8 0.78 0 -0.04 119.6 0.92 1.732 4.68 -0.04 -0.07 5.3 0.97 2.1 1.12 0.713 0 0.03 0.87 0.82 
0.96 100 100 16 1.4 1.2 1.43 -0.14 0.08 89.3 0.64 0.328 9.36 0.12 0.64 7.9 0.3 0.7 0.92 0.687 0 -0.04 0.94 0.77 0.77 65 83 -70 1.2 0.7 1.18 0.14 -0.01 190.3 0.62 2.088 0.27 0.04 -0.1 4.9 0.9 1.1 0.93 0.59 0 0.07 1.15 1.11 0.63 74 98 123 0.8 1.1 0.98 0.29 0.18 138.2 0.87 0.946 12.43 -0.03 -0.01 6.8 0.64 1 1.81 0.529 0 -0.29 0.9 0.53 0.8 93 84 -73 1.4 0.7 1.22 -0.11 0.48 146.9 0.8 0 1.14 -0.03 -0.23 4.4 0.97 1.1 0.95 0.527 0 0.14 0.94 0.95 0.77 65 83 -70 1.2 0.7 1.18 0.14 -0.01 190.3 0.62 2.088 0.27 0.04 -0.1 4.9 0.9 1.1 0.93 0.59 0 0.07 1.15 1.11 0.92 40 54 145 1.1 0.9 1.36 -0.57 0.24 163.1 0.37 0.414 16.64 0.05 0.41 8.6 0.96 0.5 1.3 0.541 0 -0.37 0.95 0.66 0.59 41 51 189 1 0.5 1.19 0.08 0.34 190.8 0.86 1.336 10.99 0.05 -0.03 3.9 1.2 1.2 1.25 0.577 0 -0.38 1.06 1.04 0.72 41 50 53 0.2 1.8 0.69 0.18 -0.2 194.6 1.31 0 3.13 -0.14 -0.38 3.1 0.86 0.5 1.53 0.495 0 -0.29 1.04 0.93 0.39 134 104 -74 1.2 0.7 0.64 -0.27 -0.06 122.4 3.14 1.498 2.31 -0.1 0.09 4 2.73 1.5 0.6 0.489 0 0.13 0.79 1.39 0.77 65 83 -70 1.2 0.7 1.18 0.14 -0.01 190.3 0.62 2.088 0.27 0.04 -0.1 4.9 0.9 1.1 0.93 0.59 0 0.07 1.15 1.11 0.59 41 51 189 1 0.5 1.19 0.08 0.34 190.8 0.86 1.336 10.99 0.05 -0.03 3.9 1.2 1.2 1.25 0.577 0 -0.38 1.06 1.04 0.42 106 86 -78 0.6 0.8 0.92 -0.1 0.04 114.4 1.92 3.379 0.94 0.01 0.33 5.5 1.26 1.4 0.48 0.632 1 0.19 1.19 0.79 0.63 74 98 123 0.8 1.1 0.98 0.29 0.18 138.2 0.87 0.946 12.43 -0.03 -0.01 6.8 0.64 1 1.81 0.529 0 -0.29 0.9 0.53 0.59 41 51 189 1 0.5 1.19 0.08 0.34 190.8 0.86 1.336 10.99 0.05 -0.03 3.9 1.2 1.2 1.25 0.577 0 -0.38 1.06 1.04 0.54 97 107 -38 0.6 0.8 0.78 0 -0.04 119.6 0.92 1.732 4.68 -0.04 -0.07 5.3 0.97 2.1 1.12 0.713 0 0.03 0.87 0.82 
0.96 100 100 16 1.4 1.2 1.43 -0.14 0.08 89.3 0.64 0.328 9.36 0.12 0.64 7.9 0.3 0.7 0.92 0.687 0 -0.04 0.94 0.77 0.77 65 83 -70 1.2 0.7 1.18 0.14 -0.01 190.3 0.62 2.088 0.27 0.04 -0.1 4.9 0.9 1.1 0.93 0.59 0 0.07 1.15 1.11 0.63 74 98 123 0.8 1.1 0.98 0.29 0.18 138.2 0.87 0.946 12.43 -0.03 -0.01 6.8 0.64 1 1.81 0.529 0 -0.29 0.9 0.53 0.8 93 84 -73 1.4 0.7 1.22 -0.11 0.48 146.9 0.8 0 1.14 -0.03 -0.23 4.4 0.97 1.1 0.95 0.527 0 0.14 0.94 0.95 0.77 65 83 -70 1.2 0.7 1.18 0.14 -0.01 190.3 0.62 2.088 0.27 0.04 -0.1 4.9 0.9 1.1 0.93 0.59 0 0.07 1.15 1.11 0.92 40 54 145 1.1 0.9 1.36 -0.57 0.24 163.1 0.37 0.414 16.64 0.05 0.41 8.6 0.96 0.5 1.3 0.541 0 -0.37 0.95 0.66 0.59 41 51 189 1 0.5 1.19 0.08 0.34 190.8 0.86 1.336 10.99 0.05 -0.03 3.9 1.2 1.2 1.25 0.577 0 -0.38 1.06 1.04 0.72 41 50 53 0.2 1.8 0.69 0.18 -0.2 194.6 1.31 0 3.13 -0.14 -0.38 3.1 0.86 0.5 1.53 0.495 0 -0.29 1.04 0.93 0.39 134 104 -74 1.2 0.7 0.64 -0.27 -0.06 122.4 3.14 1.498 2.31 -0.1 0.09 4 2.73 1.5 0.6 0.489 0 0.13 0.79 1.39 0.77 65 83 -70 1.2 0.7 1.18 0.14 -0.01 190.3 0.62 2.088 0.27 0.04 -0.1 4.9 0.9 1.1 0.93 0.59 0 0.07 1.15 1.11 0.59 41 51 189 1 0.5 1.19 0.08 0.34 190.8 0.86 1.336 10.99 0.05 -0.03 3.9 1.2 1.2 1.25 0.577 0 -0.38 1.06 1.04 0.42 106 86 -78 0.6 0.8 0.92 -0.1 0.04 114.4 1.92 3.379 0.94 0.01 0.33 5.5 1.26 1.4 0.48 0.632 1 0.19 1.19 0.79 0.63 74 98 123 0.8 1.1 0.98 0.29 0.18 138.2 0.87 0.946 12.43 -0.03 -0.01 6.8 0.64 1 1.81 0.529 0 -0.29 0.9 0.53 0.59 41 51 189 1 0.5 1.19 0.08 0.34 190.8 0.86 1.336 10.99 0.05 -0.03 3.9 1.2 1.2 1.25 0.577 0 -0.38 1.06 1.04 0.54 97 107 -38 0.6 0.8 0.78 0 -0.04 119.6 0.92 1.732 4.68 -0.04 -0.07 5.3 0.97 2.1 1.12 0.713 0 0.03 0.87 0.82 
0.96 100 100 16 1.4 1.2 1.43 -0.14 0.08 89.3 0.64 0.328 9.36 0.12 0.64 7.9 0.3 0.7 0.92 0.687 0 -0.04 0.94 0.77 0.77 65 83 -70 1.2 0.7 1.18 0.14 -0.01 190.3 0.62 2.088 0.27 0.04 -0.1 4.9 0.9 1.1 0.93 0.59 0 0.07 1.15 1.11 0.63 74 98 123 0.8 1.1 0.98 0.29 0.18 138.2 0.87 0.946 12.43 -0.03 -0.01 6.8 0.64 1 1.81 0.529 0 -0.29 0.9 0.53 0.8 93 84 -73 1.4 0.7 1.22 -0.11 0.48 146.9 0.8 0 1.14 -0.03 -0.23 4.4 0.97 1.1 0.95 0.527 0 0.14 0.94 0.95 0.77 65 83 -70 1.2 0.7 1.18 0.14 -0.01 190.3 0.62 2.088 0.27 0.04 -0.1 4.9 0.9 1.1 0.93 0.59 0 0.07 1.15 1.11 0.92 40 54 145 1.1 0.9 1.36 -0.57 0.24 163.1 0.37 0.414 16.64 0.05 0.41 8.6 0.96 0.5 1.3 0.541 0 -0.37 0.95 0.66 0.59 41 51 189 1 0.5 1.19 0.08 0.34 190.8 0.86 1.336 10.99 0.05 -0.03 3.9 1.2 1.2 1.25 0.577 0 -0.38 1.06 1.04 0.72 41 50 53 0.2 1.8 0.69 0.18 -0.2 194.6 1.31 0 3.13 -0.14 -0.38 3.1 0.86 0.5 1.53 0.495 0 -0.29 1.04 0.93 0.39 134 104 -74 1.2 0.7 0.64 -0.27 -0.06 122.4 3.14 1.498 2.31 -0.1 0.09 4 2.73 1.5 0.6 0.489 0 0.13 0.79 1.39 0.77 65 83 -70 1.2 0.7 1.18 0.14 -0.01 190.3 0.62 2.088 0.27 0.04 -0.1 4.9 0.9 1.1 0.93 0.59 0 0.07 1.15 1.11 0.59 41 51 189 1 0.5 1.19 0.08 0.34 190.8 0.86 1.336 10.99 0.05 -0.03 3.9 1.2 1.2 1.25 0.577 0 -0.38 1.06 1.04 0.42 106 86 -78 0.6 0.8 0.92 -0.1 0.04 114.4 1.92 3.379 0.94 0.01 0.33 5.5 1.26 1.4 0.48 0.632 1 0.19 1.19 0.79 0.63 74 98 123 0.8 1.1 0.98 0.29 0.18 138.2 0.87 0.946 12.43 -0.03 -0.01 6.8 0.64 1 1.81 0.529 0 -0.29 0.9 0.53 0.59 41 51 189 1 0.5 1.19 0.08 0.34 190.8 0.86 1.336 10.99 0.05 -0.03 3.9 1.2 1.2 1.25 0.577 0 -0.38 1.06 1.04 0.54 97 107 -38 0.6 0.8 0.78 0 -0.04 119.6 0.92 1.732 4.68 -0.04 -0.07 5.3 0.97 2.1 1.12 0.713 0 0.03 0.87 0.82 
0.96 100 100 16 1.4 1.2 1.43 -0.14 0.08 89.3 0.64 0.328 9.36 0.12 0.64 7.9 0.3 0.7 0.92 0.687 0 -0.04 0.94 0.77 0.77 65 83 -70 1.2 0.7 1.18 0.14 -0.01 190.3 0.62 2.088 0.27 0.04 -0.1 4.9 0.9 1.1 0.93 0.59 0 0.07 1.15 1.11 0.63 74 98 123 0.8 1.1 0.98 0.29 0.18 138.2 0.87 0.946 12.43 -0.03 -0.01 6.8 0.64 1 1.81 0.529 0 -0.29 0.9 0.53 0.8 93 84 -73 1.4 0.7 1.22 -0.11 0.48 146.9 0.8 0 1.14 -0.03 -0.23 4.4 0.97 1.1 0.95 0.527 0 0.14 0.94 0.95 0.77 65 83 -70 1.2 0.7 1.18 0.14 -0.01 190.3 0.62 2.088 0.27 0.04 -0.1 4.9 0.9 1.1 0.93 0.59 0 0.07 1.15 1.11 0.92 40 54 145 1.1 0.9 1.36 -0.57 0.24 163.1 0.37 0.414 16.64 0.05 0.41 8.6 0.96 0.5 1.3 0.541 0 -0.37 0.95 0.66 0.59 41 51 189 1 0.5 1.19 0.08 0.34 190.8 0.86 1.336 10.99 0.05 -0.03 3.9 1.2 1.2 1.25 0.577 0 -0.38 1.06 1.04 0.72 41 50 53 0.2 1.8 0.69 0.18 -0.2 194.6 1.31 0 3.13 -0.14 -0.38 3.1 0.86 0.5 1.53 0.495 0 -0.29 1.04 0.93 0.39 134 104 -74 1.2 0.7 0.64 -0.27 -0.06 122.4 3.14 1.498 2.31 -0.1 0.09 4 2.73 1.5 0.6 0.489 0 0.13 0.79 1.39 0.77 65 83 -70 1.2 0.7 1.18 0.14 -0.01 190.3 0.62 2.088 0.27 0.04 -0.1 4.9 0.9 1.1 0.93 0.59 0 0.07 1.15 1.11 0.59 41 51 189 1 0.5 1.19 0.08 0.34 190.8 0.86 1.336 10.99 0.05 -0.03 3.9 1.2 1.2 1.25 0.577 0 -0.38 1.06 1.04 0.42 106 86 -78 0.6 0.8 0.92 -0.1 0.04 114.4 1.92 3.379 0.94 0.01 0.33 5.5 1.26 1.4 0.48 0.632 1 0.19 1.19 0.79 0.63 74 98 123 0.8 1.1 0.98 0.29 0.18 138.2 0.87 0.946 12.43 -0.03 -0.01 6.8 0.64 1 1.81 0.529 0 -0.29 0.9 0.53 0.59 41 51 189 1 0.5 1.19 0.08 0.34 190.8 0.86 1.336 10.99 0.05 -0.03 3.9 1.2 1.2 1.25 0.577 0 -0.38 1.06 1.04 0.54 97 107 -38 0.6 0.8 0.78 0 -0.04 119.6 0.92 1.732 4.68 -0.04 -0.07 5.3 0.97 2.1 1.12 0.713 0 0.03 0.87 0.82 
0.96 100 100 16 1.4 1.2 1.43 -0.14 0.08 89.3 0.64 0.328 9.36 0.12 0.64 7.9 0.3 0.7 0.92 0.687 0 -0.04 0.94 0.77 0.77 65 83 -70 1.2 0.7 1.18 0.14 -0.01 190.3 0.62 2.088 0.27 0.04 -0.1 4.9 0.9 1.1 0.93 0.59 0 0.07 1.15 1.11 0.63 74 98 123 0.8 1.1 0.98 0.29 0.18 138.2 0.87 0.946 12.43 -0.03 -0.01 6.8 0.64 1 1.81 0.529 0 -0.29 0.9 0.53 0.8 93 84 -73 1.4 0.7 1.22 -0.11 0.48 146.9 0.8 0 1.14 -0.03 -0.23 4.4 0.97 1.1 0.95 0.527 0 0.14 0.94 0.95 0.77 65 83 -70 1.2 0.7 1.18 0.14 -0.01 190.3 0.62 2.088 0.27 0.04 -0.1 4.9 0.9 1.1 0.93 0.59 0 0.07 1.15 1.11 0.63 74 98 123 0.8 1.1 0.98 0.29 0.18 138.2 0.87 0.946 12.43 -0.03 -0.01 6.8 0.64 1 1.81 0.529 0 -0.29 0.9 0.53 0.59 41 51 189 1 0.5 1.19 0.08 0.34 190.8 0.86 1.336 10.99 0.05 -0.03 3.9 1.2 1.2 1.25 0.577 0 -0.38 1.06 1.04 0.72 41 50 53 0.2 1.8 0.69 0.18 -0.2 194.6 1.31 0 3.13 -0.14 -0.38 3.1 0.86 0.5 1.53 0.495 0 -0.29 1.04 0.93 0.39 134 104 -74 1.2 0.7 0.64 -0.27 -0.06 122.4 3.14 1.498 2.31 -0.1 0.09 4 2.73 1.5 0.6 0.489 0 0.13 0.79 1.39 0.77 65 83 -70 1.2 0.7 1.18 0.14 -0.01 190.3 0.62 2.088 0.27 0.04 -0.1 4.9 0.9 1.1 0.93 0.59 0 0.07 1.15 1.11 0.59 41 51 189 1 0.5 1.19 0.08 0.34 190.8 0.86 1.336 10.99 0.05 -0.03 3.9 1.2 1.2 1.25 0.577 0 -0.38 1.06 1.04 0.42 106 86 -78 0.6 0.8 0.92 -0.1 0.04 114.4 1.92 3.379 0.94 0.01 0.33 5.5 1.26 1.4 0.48 0.632 1 0.19 1.19 0.79 0.63 74 98 123 0.8 1.1 0.98 0.29 0.18 138.2 0.87 0.946 12.43 -0.03 -0.01 6.8 0.64 1 1.81 0.529 0 -0.29 0.9 0.53 0.59 41 51 189 1 0.5 1.19 0.08 0.34 190.8 0.86 1.336 10.99 0.05 -0.03 3.9 1.2 1.2 1.25 0.577 0 -0.38 1.06 1.04 0.54 97 107 -38 0.6 0.8 0.78 0 -0.04 119.6 0.92 1.732 4.68 -0.04 -0.07 5.3 0.97 2.1 1.12 0.713 0 0.03 0.87 0.82 
0.84 96 103 151 0.9 0.9 1.04 0.16 0.09 163 0.92 2.078 13.73 -0.07 -0.22 5.2 0.45 0.7 1.81 0.564 0 -0.34 1.07 0.64 0 49 50 -13 0.6 0.3 0.46 0.46 -0.02 63.8 0.63 0.5 6.17 -0.02 -0.09 7.1 3.09 0.6 0.61 0.67 0 0.09 1.18 2.74 0.92 40 54 145 1.1 0.9 1.36 -0.57 0.24 163.1 0.37 0.414 16.64 0.05 0.41 8.6 0.96 0.5 1.3 0.541 0 -0.37 0.95 0.66 -2.5 56 58 -20 0.3 2.6 0.49 0.02 0.16 121.6 0.5 0.415 1.96 -0.19 -0.43 5.3 0.83 1.5 0.4 0.6 0 0.19 1.18 0.66 0.96 100 100 16 1.4 1.2 1.43 -0.14 0.08 89.3 0.64 0.328 9.36 0.12 0.64 7.9 0.3 0.7 0.92 0.687 0 -0.04 0.94 0.77 0.53 102 77 -106 0.9 2.2 1.67 -0.39 0.36 138.8 1.01 0 0.94 -0.02 0.51 7.1 1.33 0.7 0.61 0.669 1 0.23 1.41 0.92 0.42 20 44 168 1.6 0.8 0.94 -0.64 0.37 102.5 0.32 0 2.56 -0.25 0.03 1.9 0.72 0.4 1.16 0.263 0 -0.38 0.6 0.44 0.77 65 83 -70 1.2 0.7 1.18 0.14 -0.01 190.3 0.62 2.088 0.27 0.04 -0.1 4.9 0.9 1.1 0.93 0.59 0 0.07 1.15 1.11 0.53 120 117 -70 1.1 0.7 0.7 -0.12 -0.35 94.2 1.01 1.089 5.58 -0.19 -0.1 6.6 1.16 0.9 0.82 0.692 0 0.12 0.69 0.64 0.77 65 83 -70 1.2 0.7 1.18 0.14 -0.01 190.3 0.62 2.088 0.27 0.04 -0.1 4.9 0.9 1.1 0.93 0.59 0 0.07 1.15 1.11 0.53 102 77 -106 0.9 2.2 1.67 -0.39 0.36 138.8 1.01 0 0.94 -0.02 0.51 7.1 1.33 0.7 0.61 0.669 1 0.23 1.41 0.92 0.63 74 98 123 0.8 1.1 0.98 0.29 0.18 138.2 0.87 0.946 12.43 -0.03 -0.01 6.8 0.64 1 1.81 0.529 0 -0.29 0.9 0.53 0.77 65 83 -70 1.2 0.7 1.18 0.14 -0.01 190.3 0.62 2.088 0.27 0.04 -0.1 4.9 0.9 1.1 0.93 0.59 0 0.07 1.15 1.11 0.53 120 117 -70 1.1 0.7 0.7 -0.12 -0.35 94.2 1.01 1.089 5.58 -0.19 -0.1 6.6 1.16 0.9 0.82 0.692 0 0.12 0.69 0.64 0.53 102 77 -106 0.9 2.2 1.67 -0.39 0.36 138.8 1.01 0 0.94 -0.02 0.51 7.1 1.33 0.7 0.61 0.669 1 0.23 1.41 0.92 
0.84 96 103 151 0.9 0.9 1.04 0.16 0.09 163 0.92 2.078 13.73 -0.07 -0.22 5.2 0.45 0.7 1.81 0.564 0 -0.34 1.07 0.64 0 49 50 -13 0.6 0.3 0.46 0.46 -0.02 63.8 0.63 0.5 6.17 -0.02 -0.09 7.1 3.09 0.6 0.61 0.67 0 0.09 1.18 2.74 0.92 40 54 145 1.1 0.9 1.36 -0.57 0.24 163.1 0.37 0.414 16.64 0.05 0.41 8.6 0.96 0.5 1.3 0.541 0 -0.37 0.95 0.66 -2.5 56 58 -20 0.3 2.6 0.49 0.02 0.16 121.6 0.5 0.415 1.96 -0.19 -0.43 5.3 0.83 1.5 0.4 0.6 0 0.19 1.18 0.66 0.96 100 100 16 1.4 1.2 1.43 -0.14 0.08 89.3 0.64 0.328 9.36 0.12 0.64 7.9 0.3 0.7 0.92 0.687 0 -0.04 0.94 0.77 0.53 102 77 -106 0.9 2.2 1.67 -0.39 0.36 138.8 1.01 0 0.94 -0.02 0.51 7.1 1.33 0.7 0.61 0.669 1 0.23 1.41 0.92 0.42 20 44 168 1.6 0.8 0.94 -0.64 0.37 102.5 0.32 0 2.56 -0.25 0.03 1.9 0.72 0.4 1.16 0.263 0 -0.38 0.6 0.44 0.77 65 83 -70 1.2 0.7 1.18 0.14 -0.01 190.3 0.62 2.088 0.27 0.04 -0.1 4.9 0.9 1.1 0.93 0.59 0 0.07 1.15 1.11 0.54 97 107 -38 0.6 0.8 0.78 0 -0.04 119.6 0.92 1.732 4.68 -0.04 -0.07 5.3 0.97 2.1 1.12 0.713 0 0.03 0.87 0.82 0.77 65 83 -70 1.2 0.7 1.18 0.14 -0.01 190.3 0.62 2.088 0.27 0.04 -0.1 4.9 0.9 1.1 0.93 0.59 0 0.07 1.15 1.11 0.53 102 77 -106 0.9 2.2 1.67 -0.39 0.36 138.8 1.01 0 0.94 -0.02 0.51 7.1 1.33 0.7 0.61 0.669 1 0.23 1.41 0.92 0.96 100 100 16 1.4 1.2 1.43 -0.14 0.08 89.3 0.64 0.328 9.36 0.12 0.64 7.9 0.3 0.7 0.92 0.687 0 -0.04 0.94 0.77 0.77 65 83 -70 1.2 0.7 1.18 0.14 -0.01 190.3 0.62 2.088 0.27 0.04 -0.1 4.9 0.9 1.1 0.93 0.59 0 0.07 1.15 1.11 0.53 120 117 -70 1.1 0.7 0.7 -0.12 -0.35 94.2 1.01 1.089 5.58 -0.19 -0.1 6.6 1.16 0.9 0.82 0.692 0 0.12 0.69 0.64 0.63 74 98 123 0.8 1.1 0.98 0.29 0.18 138.2 0.87 0.946 12.43 -0.03 -0.01 6.8 0.64 1 1.81 0.529 0 -0.29 0.9 0.53 
0.84 96 103 151 0.9 0.9 1.04 0.16 0.09 163 0.92 2.078 13.73 -0.07 -0.22 5.2 0.45 0.7 1.81 0.564 0 -0.34 1.07 0.64 0 49 50 -13 0.6 0.3 0.46 0.46 -0.02 63.8 0.63 0.5 6.17 -0.02 -0.09 7.1 3.09 0.6 0.61 0.67 0 0.09 1.18 2.74 0.92 40 54 145 1.1 0.9 1.36 -0.57 0.24 163.1 0.37 0.414 16.64 0.05 0.41 8.6 0.96 0.5 1.3 0.541 0 -0.37 0.95 0.66 -2.5 56 58 -20 0.3 2.6 0.49 0.02 0.16 121.6 0.5 0.415 1.96 -0.19 -0.43 5.3 0.83 1.5 0.4 0.6 0 0.19 1.18 0.66 0.96 100 100 16 1.4 1.2 1.43 -0.14 0.08 89.3 0.64 0.328 9.36 0.12 0.64 7.9 0.3 0.7 0.92 0.687 0 -0.04 0.94 0.77 0.53 102 77 -106 0.9 2.2 1.67 -0.39 0.36 138.8 1.01 0 0.94 -0.02 0.51 7.1 1.33 0.7 0.61 0.669 1 0.23 1.41 0.92 0.42 20 44 168 1.6 0.8 0.94 -0.64 0.37 102.5 0.32 0 2.56 -0.25 0.03 1.9 0.72 0.4 1.16 0.263 0 -0.38 0.6 0.44 0.77 65 83 -70 1.2 0.7 1.18 0.14 -0.01 190.3 0.62 2.088 0.27 0.04 -0.1 4.9 0.9 1.1 0.93 0.59 0 0.07 1.15 1.11 0.54 97 107 -38 0.6 0.8 0.78 0 -0.04 119.6 0.92 1.732 4.68 -0.04 -0.07 5.3 0.97 2.1 1.12 0.713 0 0.03 0.87 0.82 0.77 65 83 -70 1.2 0.7 1.18 0.14 -0.01 190.3 0.62 2.088 0.27 0.04 -0.1 4.9 0.9 1.1 0.93 0.59 0 0.07 1.15 1.11 0.53 102 77 -106 0.9 2.2 1.67 -0.39 0.36 138.8 1.01 0 0.94 -0.02 0.51 7.1 1.33 0.7 0.61 0.669 1 0.23 1.41 0.92 0.96 100 100 16 1.4 1.2 1.43 -0.14 0.08 89.3 0.64 0.328 9.36 0.12 0.64 7.9 0.3 0.7 0.92 0.687 0 -0.04 0.94 0.77 0.77 65 83 -70 1.2 0.7 1.18 0.14 -0.01 190.3 0.62 2.088 0.27 0.04 -0.1 4.9 0.9 1.1 0.93 0.59 0 0.07 1.15 1.11 0.53 120 117 -70 1.1 0.7 0.7 -0.12 -0.35 94.2 1.01 1.089 5.58 -0.19 -0.1 6.6 1.16 0.9 0.82 0.692 0 0.12 0.69 0.64 0.63 74 98 123 0.8 1.1 0.98 0.29 0.18 138.2 0.87 0.946 12.43 -0.03 -0.01 6.8 0.64 1 1.81 0.529 0 -0.29 0.9 0.53 
0.84 96 103 151 0.9 0.9 1.04 0.16 0.09 163 0.92 2.078 13.73 -0.07 -0.22 5.2 0.45 0.7 1.81 0.564 0 -0.34 1.07 0.64 0 49 50 -13 0.6 0.3 0.46 0.46 -0.02 63.8 0.63 0.5 6.17 -0.02 -0.09 7.1 3.09 0.6 0.61 0.67 0 0.09 1.18 2.74 0.92 40 54 145 1.1 0.9 1.36 -0.57 0.24 163.1 0.37 0.414 16.64 0.05 0.41 8.6 0.96 0.5 1.3 0.541 0 -0.37 0.95 0.66 -2.5 56 58 -20 0.3 2.6 0.49 0.02 0.16 121.6 0.5 0.415 1.96 -0.19 -0.43 5.3 0.83 1.5 0.4 0.6 0 0.19 1.18 0.66 0.96 100 100 16 1.4 1.2 1.43 -0.14 0.08 89.3 0.64 0.328 9.36 0.12 0.64 7.9 0.3 0.7 0.92 0.687 0 -0.04 0.94 0.77 0.53 102 77 -106 0.9 2.2 1.67 -0.39 0.36 138.8 1.01 0 0.94 -0.02 0.51 7.1 1.33 0.7 0.61 0.669 1 0.23 1.41 0.92 0.42 20 44 168 1.6 0.8 0.94 -0.64 0.37 102.5 0.32 0 2.56 -0.25 0.03 1.9 0.72 0.4 1.16 0.263 0 -0.38 0.6 0.44 0.77 65 83 -70 1.2 0.7 1.18 0.14 -0.01 190.3 0.62 2.088 0.27 0.04 -0.1 4.9 0.9 1.1 0.93 0.59 0 0.07 1.15 1.11 0.54 97 107 -38 0.6 0.8 0.78 0 -0.04 119.6 0.92 1.732 4.68 -0.04 -0.07 5.3 0.97 2.1 1.12 0.713 0 0.03 0.87 0.82 0.77 65 83 -70 1.2 0.7 1.18 0.14 -0.01 190.3 0.62 2.088 0.27 0.04 -0.1 4.9 0.9 1.1 0.93 0.59 0 0.07 1.15 1.11 0.53 102 77 -106 0.9 2.2 1.67 -0.39 0.36 138.8 1.01 0 0.94 -0.02 0.51 7.1 1.33 0.7 0.61 0.669 1 0.23 1.41 0.92 0.96 100 100 16 1.4 1.2 1.43 -0.14 0.08 89.3 0.64 0.328 9.36 0.12 0.64 7.9 0.3 0.7 0.92 0.687 0 -0.04 0.94 0.77 0.77 65 83 -70 1.2 0.7 1.18 0.14 -0.01 190.3 0.62 2.088 0.27 0.04 -0.1 4.9 0.9 1.1 0.93 0.59 0 0.07 1.15 1.11 0.53 120 117 -70 1.1 0.7 0.7 -0.12 -0.35 94.2 1.01 1.089 5.58 -0.19 -0.1 6.6 1.16 0.9 0.82 0.692 0 0.12 0.69 0.64 0.63 74 98 123 0.8 1.1 0.98 0.29 0.18 138.2 0.87 0.946 12.43 -0.03 -0.01 6.8 0.64 1 1.81 0.529 0 -0.29 0.9 0.53 
0.84 96 103 151 0.9 0.9 1.04 0.16 0.09 163 0.92 2.078 13.73 -0.07 -0.22 5.2 0.45 0.7 1.81 0.564 0 -0.34 1.07 0.64 0 49 50 -13 0.6 0.3 0.46 0.46 -0.02 63.8 0.63 0.5 6.17 -0.02 -0.09 7.1 3.09 0.6 0.61 0.67 0 0.09 1.18 2.74 0.92 40 54 145 1.1 0.9 1.36 -0.57 0.24 163.1 0.37 0.414 16.64 0.05 0.41 8.6 0.96 0.5 1.3 0.541 0 -0.37 0.95 0.66 0.53 120 117 -70 1.1 0.7 0.7 -0.12 -0.35 94.2 1.01 1.089 5.58 -0.19 -0.1 6.6 1.16 0.9 0.82 0.692 0 0.12 0.69 0.64 0.96 100 100 16 1.4 1.2 1.43 -0.14 0.08 89.3 0.64 0.328 9.36 0.12 0.64 7.9 0.3 0.7 0.92 0.687 0 -0.04 0.94 0.77 0.53 102 77 -106 0.9 2.2 1.67 -0.39 0.36 138.8 1.01 0 0.94 -0.02 0.51 7.1 1.33 0.7 0.61 0.669 1 0.23 1.41 0.92 0.42 20 44 168 1.6 0.8 0.94 -0.64 0.37 102.5 0.32 0 2.56 -0.25 0.03 1.9 0.72 0.4 1.16 0.263 0 -0.38 0.6 0.44 0.77 65 83 -70 1.2 0.7 1.18 0.14 -0.01 190.3 0.62 2.088 0.27 0.04 -0.1 4.9 0.9 1.1 0.93 0.59 0 0.07 1.15 1.11 0.54 97 107 -38 0.6 0.8 0.78 0 -0.04 119.6 0.92 1.732 4.68 -0.04 -0.07 5.3 0.97 2.1 1.12 0.713 0 0.03 0.87 0.82 0.77 65 83 -70 1.2 0.7 1.18 0.14 -0.01 190.3 0.62 2.088 0.27 0.04 -0.1 4.9 0.9 1.1 0.93 0.59 0 0.07 1.15 1.11 0.53 102 77 -106 0.9 2.2 1.67 -0.39 0.36 138.8 1.01 0 0.94 -0.02 0.51 7.1 1.33 0.7 0.61 0.669 1 0.23 1.41 0.92 0.63 74 98 123 0.8 1.1 0.98 0.29 0.18 138.2 0.87 0.946 12.43 -0.03 -0.01 6.8 0.64 1 1.81 0.529 0 -0.29 0.9 0.53 0.77 65 83 -70 1.2 0.7 1.18 0.14 -0.01 190.3 0.62 2.088 0.27 0.04 -0.1 4.9 0.9 1.1 0.93 0.59 0 0.07 1.15 1.11 0.53 120 117 -70 1.1 0.7 0.7 -0.12 -0.35 94.2 1.01 1.089 5.58 -0.19 -0.1 6.6 1.16 0.9 0.82 0.692 0 0.12 0.69 0.64 0.63 74 98 123 0.8 1.1 0.98 0.29 0.18 138.2 0.87 0.946 12.43 -0.03 -0.01 6.8 0.64 1 1.81 0.529 0 -0.29 0.9 0.53 
0.84 96 103 151 0.9 0.9 1.04 0.16 0.09 163 0.92 2.078 13.73 -0.07 -0.22 5.2 0.45 0.7 1.81 0.564 0 -0.34 1.07 0.64 0 49 50 -13 0.6 0.3 0.46 0.46 -0.02 63.8 0.63 0.5 6.17 -0.02 -0.09 7.1 3.09 0.6 0.61 0.67 0 0.09 1.18 2.74 0.92 40 54 145 1.1 0.9 1.36 -0.57 0.24 163.1 0.37 0.414 16.64 0.05 0.41 8.6 0.96 0.5 1.3 0.541 0 -0.37 0.95 0.66 0.92 40 54 145 1.1 0.9 1.36 -0.57 0.24 163.1 0.37 0.414 16.64 0.05 0.41 8.6 0.96 0.5 1.3 0.541 0 -0.37 0.95 0.66 0.96 100 100 16 1.4 1.2 1.43 -0.14 0.08 89.3 0.64 0.328 9.36 0.12 0.64 7.9 0.3 0.7 0.92 0.687 0 -0.04 0.94 0.77 0.53 102 77 -106 0.9 2.2 1.67 -0.39 0.36 138.8 1.01 0 0.94 -0.02 0.51 7.1 1.33 0.7 0.61 0.669 1 0.23 1.41 0.92 0.42 20 44 168 1.6 0.8 0.94 -0.64 0.37 102.5 0.32 0 2.56 -0.25 0.03 1.9 0.72 0.4 1.16 0.263 0 -0.38 0.6 0.44 0.77 65 83 -70 1.2 0.7 1.18 0.14 -0.01 190.3 0.62 2.088 0.27 0.04 -0.1 4.9 0.9 1.1 0.93 0.59 0 0.07 1.15 1.11 0.54 97 107 -38 0.6 0.8 0.78 0 -0.04 119.6 0.92 1.732 4.68 -0.04 -0.07 5.3 0.97 2.1 1.12 0.713 0 0.03 0.87 0.82 0.77 65 83 -70 1.2 0.7 1.18 0.14 -0.01 190.3 0.62 2.088 0.27 0.04 -0.1 4.9 0.9 1.1 0.93 0.59 0 0.07 1.15 1.11 0.53 102 77 -106 0.9 2.2 1.67 -0.39 0.36 138.8 1.01 0 0.94 -0.02 0.51 7.1 1.33 0.7 0.61 0.669 1 0.23 1.41 0.92 0.96 100 100 16 1.4 1.2 1.43 -0.14 0.08 89.3 0.64 0.328 9.36 0.12 0.64 7.9 0.3 0.7 0.92 0.687 0 -0.04 0.94 0.77 0.77 65 83 -70 1.2 0.7 1.18 0.14 -0.01 190.3 0.62 2.088 0.27 0.04 -0.1 4.9 0.9 1.1 0.93 0.59 0 0.07 1.15 1.11 0.53 120 117 -70 1.1 0.7 0.7 -0.12 -0.35 94.2 1.01 1.089 5.58 -0.19 -0.1 6.6 1.16 0.9 0.82 0.692 0 0.12 0.69 0.64 0.63 74 98 123 0.8 1.1 0.98 0.29 0.18 138.2 0.87 0.946 12.43 -0.03 -0.01 6.8 0.64 1 1.81 0.529 0 -0.29 0.9 0.53 
0 49 50 -13 0.6 0.3 0.46 0.46 -0.02 63.8 0.63 0.5 6.17 -0.02 -0.09 7.1 3.09 0.6 0.61 0.67 0 0.09 1.18 2.74 0.42 20 44 168 1.6 0.8 0.94 -0.64 0.37 102.5 0.32 0 2.56 -0.25 0.03 1.9 0.72 0.4 1.16 0.263 0 -0.38 0.6 0.44 0.54 97 107 -38 0.6 0.8 0.78 0 -0.04 119.6 0.92 1.732 4.68 -0.04 -0.07 5.3 0.97 2.1 1.12 0.713 0 0.03 0.87 0.82 0.92 40 54 145 1.1 0.9 1.36 -0.57 0.24 163.1 0.37 0.414 16.64 0.05 0.41 8.6 0.96 0.5 1.3 0.541 0 -0.37 0.95 0.66 0 49 50 -13 0.6 0.3 0.46 0.46 -0.02 63.8 0.63 0.5 6.17 -0.02 -0.09 7.1 3.09 0.6 0.61 0.67 0 0.09 1.18 2.74 0.92 40 54 145 1.1 0.9 1.36 -0.57 0.24 163.1 0.37 0.414 16.64 0.05 0.41 8.6 0.96 0.5 1.3 0.541 0 -0.37 0.95 0.66 0.59 41 51 189 1 0.5 1.19 0.08 0.34 190.8 0.86 1.336 10.99 0.05 -0.03 3.9 1.2 1.2 1.25 0.577 0 -0.38 1.06 1.04 0.53 102 77 -106 0.9 2.2 1.67 -0.39 0.36 138.8 1.01 0 0.94 -0.02 0.51 7.1 1.33 0.7 0.61 0.669 1 0.23 1.41 0.92 0.84 96 103 151 0.9 0.9 1.04 0.16 0.09 163 0.92 2.078 13.73 -0.07 -0.22 5.2 0.45 0.7 1.81 0.564 0 -0.34 1.07 0.64 0.72 41 50 53 0.2 1.8 0.69 0.18 -0.2 194.6 1.31 0 3.13 -0.14 -0.38 3.1 0.86 0.5 1.53 0.495 0 -0.29 1.04 0.93 0.63 74 98 123 0.8 1.1 0.98 0.29 0.18 138.2 0.87 0.946 12.43 -0.03 -0.01 6.8 0.64 1 1.81 0.529 0 -0.29 0.9 0.53 0.42 106 86 -78 0.6 0.8 0.92 -0.1 0.04 114.4 1.92 3.379 0.94 0.01 0.33 5.5 1.26 1.4 0.48 0.632 1 0.19 1.19 0.79 0.53 120 117 -70 1.1 0.7 0.7 -0.12 -0.35 94.2 1.01 1.089 5.58 -0.19 -0.1 6.6 1.16 0.9 0.82 0.692 0 0.12 0.69 0.64 0 49 50 -13 0.6 0.3 0.46 0.46 -0.02 63.8 0.63 0.5 6.17 -0.02 -0.09 7.1 3.09 0.6 0.61 0.67 0 0.09 1.18 2.74 0.96 100 100 16 1.4 1.2 1.43 -0.14 0.08 89.3 0.64 0.328 9.36 0.12 0.64 7.9 0.3 0.7 0.92 0.687 0 -0.04 0.94 0.77 
0 49 50 -13 0.6 0.3 0.46 0.46 -0.02 63.8 0.63 0.5 6.17 -0.02 -0.09 7.1 3.09 0.6 0.61 0.67 0 0.09 1.18 2.74 0.42 20 44 168 1.6 0.8 0.94 -0.64 0.37 102.5 0.32 0 2.56 -0.25 0.03 1.9 0.72 0.4 1.16 0.263 0 -0.38 0.6 0.44 0.96 100 100 16 1.4 1.2 1.43 -0.14 0.08 89.3 0.64 0.328 9.36 0.12 0.64 7.9 0.3 0.7 0.92 0.687 0 -0.04 0.94 0.77 0.92 40 54 145 1.1 0.9 1.36 -0.57 0.24 163.1 0.37 0.414 16.64 0.05 0.41 8.6 0.96 0.5 1.3 0.541 0 -0.37 0.95 0.66 0 49 50 -13 0.6 0.3 0.46 0.46 -0.02 63.8 0.63 0.5 6.17 -0.02 -0.09 7.1 3.09 0.6 0.61 0.67 0 0.09 1.18 2.74 0.92 40 54 145 1.1 0.9 1.36 -0.57 0.24 163.1 0.37 0.414 16.64 0.05 0.41 8.6 0.96 0.5 1.3 0.541 0 -0.37 0.95 0.66 0.59 41 51 189 1 0.5 1.19 0.08 0.34 190.8 0.86 1.336 10.99 0.05 -0.03 3.9 1.2 1.2 1.25 0.577 0 -0.38 1.06 1.04 0.42 106 86 -78 0.6 0.8 0.92 -0.1 0.04 114.4 1.92 3.379 0.94 0.01 0.33 5.5 1.26 1.4 0.48 0.632 1 0.19 1.19 0.79 0.59 41 51 189 1 0.5 1.19 0.08 0.34 190.8 0.86 1.336 10.99 0.05 -0.03 3.9 1.2 1.2 1.25 0.577 0 -0.38 1.06 1.04 0.57 66 91 50 0.9 0.7 0.98 -0.04 -0.45 157.5 2.05 1.204 0.47 -0.06 -0.23 2.1 1.33 1 0.93 0.594 0 -0.04 1.15 1.65 0.63 74 98 123 0.8 1.1 0.98 0.29 0.18 138.2 0.87 0.946 12.43 -0.03 -0.01 6.8 0.64 1 1.81 0.529 0 -0.29 0.9 0.53 0.42 106 86 -78 0.6 0.8 0.92 -0.1 0.04 114.4 1.92 3.379 0.94 0.01 0.33 5.5 1.26 1.4 0.48 0.632 1 0.19 1.19 0.79 0.53 120 117 -70 1.1 0.7 0.7 -0.12 -0.35 94.2 1.01 1.089 5.58 -0.19 -0.1 6.6 1.16 0.9 0.82 0.692 0 0.12 0.69 0.64 0 49 50 -13 0.6 0.3 0.46 0.46 -0.02 63.8 0.63 0.5 6.17 -0.02 -0.09 7.1 3.09 0.6 0.61 0.67 0 0.09 1.18 2.74 0.96 100 100 16 1.4 1.2 1.43 -0.14 0.08 89.3 0.64 0.328 9.36 0.12 0.64 7.9 0.3 0.7 0.92 0.687 0 -0.04 0.94 0.77 
0 49 50 -13 0.6 0.3 0.46 0.46 -0.02 63.8 0.63 0.5 6.17 -0.02 -0.09 7.1 3.09 0.6 0.61 0.67 0 0.09 1.18 2.74 0.42 20 44 168 1.6 0.8 0.94 -0.64 0.37 102.5 0.32 0 2.56 -0.25 0.03 1.9 0.72 0.4 1.16 0.263 0 -0.38 0.6 0.44 0.96 100 100 16 1.4 1.2 1.43 -0.14 0.08 89.3 0.64 0.328 9.36 0.12 0.64 7.9 0.3 0.7 0.92 0.687 0 -0.04 0.94 0.77 0.92 40 54 145 1.1 0.9 1.36 -0.57 0.24 163.1 0.37 0.414 16.64 0.05 0.41 8.6 0.96 0.5 1.3 0.541 0 -0.37 0.95 0.66 0 49 50 -13 0.6 0.3 0.46 0.46 -0.02 63.8 0.63 0.5 6.17 -0.02 -0.09 7.1 3.09 0.6 0.61 0.67 0 0.09 1.18 2.74 0.92 40 54 145 1.1 0.9 1.36 -0.57 0.24 163.1 0.37 0.414 16.64 0.05 0.41 8.6 0.96 0.5 1.3 0.541 0 -0.37 0.95 0.66 0.59 41 51 189 1 0.5 1.19 0.08 0.34 190.8 0.86 1.336 10.99 0.05 -0.03 3.9 1.2 1.2 1.25 0.577 0 -0.38 1.06 1.04 0.42 106 86 -78 0.6 0.8 0.92 -0.1 0.04 114.4 1.92 3.379 0.94 0.01 0.33 5.5 1.26 1.4 0.48 0.632 1 0.19 1.19 0.79 0.59 41 51 189 1 0.5 1.19 0.08 0.34 190.8 0.86 1.336 10.99 0.05 -0.03 3.9 1.2 1.2 1.25 0.577 0 -0.38 1.06 1.04 0.72 41 50 53 0.2 1.8 0.69 0.18 -0.2 194.6 1.31 0 3.13 -0.14 -0.38 3.1 0.86 0.5 1.53 0.495 0 -0.29 1.04 0.93 0.63 74 98 123 0.8 1.1 0.98 0.29 0.18 138.2 0.87 0.946 12.43 -0.03 -0.01 6.8 0.64 1 1.81 0.529 0 -0.29 0.9 0.53 0.42 106 86 -78 0.6 0.8 0.92 -0.1 0.04 114.4 1.92 3.379 0.94 0.01 0.33 5.5 1.26 1.4 0.48 0.632 1 0.19 1.19 0.79 0.53 120 117 -70 1.1 0.7 0.7 -0.12 -0.35 94.2 1.01 1.089 5.58 -0.19 -0.1 6.6 1.16 0.9 0.82 0.692 0 0.12 0.69 0.64 0 49 50 -13 0.6 0.3 0.46 0.46 -0.02 63.8 0.63 0.5 6.17 -0.02 -0.09 7.1 3.09 0.6 0.61 0.67 0 0.09 1.18 2.74 0.96 100 100 16 1.4 1.2 1.43 -0.14 0.08 89.3 0.64 0.328 9.36 0.12 0.64 7.9 0.3 0.7 0.92 0.687 0 -0.04 0.94 0.77 
0 49 50 -13 0.6 0.3 0.46 0.46 -0.02 63.8 0.63 0.5 6.17 -0.02 -0.09 7.1 3.09 0.6 0.61 0.67 0 0.09 1.18 2.74 0.42 20 44 168 1.6 0.8 0.94 -0.64 0.37 102.5 0.32 0 2.56 -0.25 0.03 1.9 0.72 0.4 1.16 0.263 0 -0.38 0.6 0.44 0.96 100 100 16 1.4 1.2 1.43 -0.14 0.08 89.3 0.64 0.328 9.36 0.12 0.64 7.9 0.3 0.7 0.92 0.687 0 -0.04 0.94 0.77 0.92 40 54 145 1.1 0.9 1.36 -0.57 0.24 163.1 0.37 0.414 16.64 0.05 0.41 8.6 0.96 0.5 1.3 0.541 0 -0.37 0.95 0.66 0 49 50 -13 0.6 0.3 0.46 0.46 -0.02 63.8 0.63 0.5 6.17 -0.02 -0.09 7.1 3.09 0.6 0.61 0.67 0 0.09 1.18 2.74 0.92 40 54 145 1.1 0.9 1.36 -0.57 0.24 163.1 0.37 0.414 16.64 0.05 0.41 8.6 0.96 0.5 1.3 0.541 0 -0.37 0.95 0.66 0.59 41 51 189 1 0.5 1.19 0.08 0.34 190.8 0.86 1.336 10.99 0.05 -0.03 3.9 1.2 1.2 1.25 0.577 0 -0.38 1.06 1.04 0.42 106 86 -78 0.6 0.8 0.92 -0.1 0.04 114.4 1.92 3.379 0.94 0.01 0.33 5.5 1.26 1.4 0.48 0.632 1 0.19 1.19 0.79 0.59 41 51 189 1 0.5 1.19 0.08 0.34 190.8 0.86 1.336 10.99 0.05 -0.03 3.9 1.2 1.2 1.25 0.577 0 -0.38 1.06 1.04 0.72 41 50 53 0.2 1.8 0.69 0.18 -0.2 194.6 1.31 0 3.13 -0.14 -0.38 3.1 0.86 0.5 1.53 0.495 0 -0.29 1.04 0.93 0.63 74 98 123 0.8 1.1 0.98 0.29 0.18 138.2 0.87 0.946 12.43 -0.03 -0.01 6.8 0.64 1 1.81 0.529 0 -0.29 0.9 0.53 0.42 106 86 -78 0.6 0.8 0.92 -0.1 0.04 114.4 1.92 3.379 0.94 0.01 0.33 5.5 1.26 1.4 0.48 0.632 1 0.19 1.19 0.79 0.53 120 117 -70 1.1 0.7 0.7 -0.12 -0.35 94.2 1.01 1.089 5.58 -0.19 -0.1 6.6 1.16 0.9 0.82 0.692 0 0.12 0.69 0.64 0 49 50 -13 0.6 0.3 0.46 0.46 -0.02 63.8 0.63 0.5 6.17 -0.02 -0.09 7.1 3.09 0.6 0.61 0.67 0 0.09 1.18 2.74 0.96 100 100 16 1.4 1.2 1.43 -0.14 0.08 89.3 0.64 0.328 9.36 0.12 0.64 7.9 0.3 0.7 0.92 0.687 0 -0.04 0.94 0.77 
0 49 50 -13 0.6 0.3 0.46 0.46 -0.02 63.8 0.63 0.5 6.17 -0.02 -0.09 7.1 3.09 0.6 0.61 0.67 0 0.09 1.18 2.74 0.42 20 44 168 1.6 0.8 0.94 -0.64 0.37 102.5 0.32 0 2.56 -0.25 0.03 1.9 0.72 0.4 1.16 0.263 0 -0.38 0.6 0.44 0.96 100 100 16 1.4 1.2 1.43 -0.14 0.08 89.3 0.64 0.328 9.36 0.12 0.64 7.9 0.3 0.7 0.92 0.687 0 -0.04 0.94 0.77 0.92 40 54 145 1.1 0.9 1.36 -0.57 0.24 163.1 0.37 0.414 16.64 0.05 0.41 8.6 0.96 0.5 1.3 0.541 0 -0.37 0.95 0.66 0 49 50 -13 0.6 0.3 0.46 0.46 -0.02 63.8 0.63 0.5 6.17 -0.02 -0.09 7.1 3.09 0.6 0.61 0.67 0 0.09 1.18 2.74 0.92 40 54 145 1.1 0.9 1.36 -0.57 0.24 163.1 0.37 0.414 16.64 0.05 0.41 8.6 0.96 0.5 1.3 0.541 0 -0.37 0.95 0.66 0.59 41 51 189 1 0.5 1.19 0.08 0.34 190.8 0.86 1.336 10.99 0.05 -0.03 3.9 1.2 1.2 1.25 0.577 0 -0.38 1.06 1.04 0.53 102 77 -106 0.9 2.2 1.67 -0.39 0.36 138.8 1.01 0 0.94 -0.02 0.51 7.1 1.33 0.7 0.61 0.669 1 0.23 1.41 0.92 0.59 41 51 189 1 0.5 1.19 0.08 0.34 190.8 0.86 1.336 10.99 0.05 -0.03 3.9 1.2 1.2 1.25 0.577 0 -0.38 1.06 1.04 0.72 41 50 53 0.2 1.8 0.69 0.18 -0.2 194.6 1.31 0 3.13 -0.14 -0.38 3.1 0.86 0.5 1.53 0.495 0 -0.29 1.04 0.93 0.63 74 98 123 0.8 1.1 0.98 0.29 0.18 138.2 0.87 0.946 12.43 -0.03 -0.01 6.8 0.64 1 1.81 0.529 0 -0.29 0.9 0.53 0.42 106 86 -78 0.6 0.8 0.92 -0.1 0.04 114.4 1.92 3.379 0.94 0.01 0.33 5.5 1.26 1.4 0.48 0.632 1 0.19 1.19 0.79 0.53 120 117 -70 1.1 0.7 0.7 -0.12 -0.35 94.2 1.01 1.089 5.58 -0.19 -0.1 6.6 1.16 0.9 0.82 0.692 0 0.12 0.69 0.64 0 49 50 -13 0.6 0.3 0.46 0.46 -0.02 63.8 0.63 0.5 6.17 -0.02 -0.09 7.1 3.09 0.6 0.61 0.67 0 0.09 1.18 2.74 0.96 100 100 16 1.4 1.2 1.43 -0.14 0.08 89.3 0.64 0.328 9.36 0.12 0.64 7.9 0.3 0.7 0.92 0.687 0 -0.04 0.94 0.77 
0 49 50 -13 0.6 0.3 0.46 0.46 -0.02 63.8 0.63 0.5 6.17 -0.02 -0.09 7.1 3.09 0.6 0.61 0.67 0 0.09 1.18 2.74 0.42 20 44 168 1.6 0.8 0.94 -0.64 0.37 102.5 0.32 0 2.56 -0.25 0.03 1.9 0.72 0.4 1.16 0.263 0 -0.38 0.6 0.44 0.96 100 100 16 1.4 1.2 1.43 -0.14 0.08 89.3 0.64 0.328 9.36 0.12 0.64 7.9 0.3 0.7 0.92 0.687 0 -0.04 0.94 0.77 0.92 40 54 145 1.1 0.9 1.36 -0.57 0.24 163.1 0.37 0.414 16.64 0.05 0.41 8.6 0.96 0.5 1.3 0.541 0 -0.37 0.95 0.66 0 49 50 -13 0.6 0.3 0.46 0.46 -0.02 63.8 0.63 0.5 6.17 -0.02 -0.09 7.1 3.09 0.6 0.61 0.67 0 0.09 1.18 2.74 0.92 40 54 145 1.1 0.9 1.36 -0.57 0.24 163.1 0.37 0.414 16.64 0.05 0.41 8.6 0.96 0.5 1.3 0.541 0 -0.37 0.95 0.66 0.59 41 51 189 1 0.5 1.19 0.08 0.34 190.8 0.86 1.336 10.99 0.05 -0.03 3.9 1.2 1.2 1.25 0.577 0 -0.38 1.06 1.04 0.42 106 86 -78 0.6 0.8 0.92 -0.1 0.04 114.4 1.92 3.379 0.94 0.01 0.33 5.5 1.26 1.4 0.48 0.632 1 0.19 1.19 0.79 0.59 41 51 189 1 0.5 1.19 0.08 0.34 190.8 0.86 1.336 10.99 0.05 -0.03 3.9 1.2 1.2 1.25 0.577 0 -0.38 1.06 1.04 0.72 41 50 53 0.2 1.8 0.69 0.18 -0.2 194.6 1.31 0 3.13 -0.14 -0.38 3.1 0.86 0.5 1.53 0.495 0 -0.29 1.04 0.93 0.63 74 98 123 0.8 1.1 0.98 0.29 0.18 138.2 0.87 0.946 12.43 -0.03 -0.01 6.8 0.64 1 1.81 0.529 0 -0.29 0.9 0.53 0.42 106 86 -78 0.6 0.8 0.92 -0.1 0.04 114.4 1.92 3.379 0.94 0.01 0.33 5.5 1.26 1.4 0.48 0.632 1 0.19 1.19 0.79 0.53 120 117 -70 1.1 0.7 0.7 -0.12 -0.35 94.2 1.01 1.089 5.58 -0.19 -0.1 6.6 1.16 0.9 0.82 0.692 0 0.12 0.69 0.64 0 49 50 -13 0.6 0.3 0.46 0.46 -0.02 63.8 0.63 0.5 6.17 -0.02 -0.09 7.1 3.09 0.6 0.61 0.67 0 0.09 1.18 2.74 0.96 100 100 16 1.4 1.2 1.43 -0.14 0.08 89.3 0.64 0.328 9.36 0.12 0.64 7.9 0.3 0.7 0.92 0.687 0 -0.04 0.94 0.77 
0 49 50 -13 0.6 0.3 0.46 0.46 -0.02 63.8 0.63 0.5 6.17 -0.02 -0.09 7.1 3.09 0.6 0.61 0.67 0 0.09 1.18 2.74 0.42 20 44 168 1.6 0.8 0.94 -0.64 0.37 102.5 0.32 0 2.56 -0.25 0.03 1.9 0.72 0.4 1.16 0.263 0 -0.38 0.6 0.44 0.96 100 100 16 1.4 1.2 1.43 -0.14 0.08 89.3 0.64 0.328 9.36 0.12 0.64 7.9 0.3 0.7 0.92 0.687 0 -0.04 0.94 0.77 0.92 40 54 145 1.1 0.9 1.36 -0.57 0.24 163.1 0.37 0.414 16.64 0.05 0.41 8.6 0.96 0.5 1.3 0.541 0 -0.37 0.95 0.66 0 49 50 -13 0.6 0.3 0.46 0.46 -0.02 63.8 0.63 0.5 6.17 -0.02 -0.09 7.1 3.09 0.6 0.61 0.67 0 0.09 1.18 2.74 0.92 40 54 145 1.1 0.9 1.36 -0.57 0.24 163.1 0.37 0.414 16.64 0.05 0.41 8.6 0.96 0.5 1.3 0.541 0 -0.37 0.95 0.66 0.59 41 51 189 1 0.5 1.19 0.08 0.34 190.8 0.86 1.336 10.99 0.05 -0.03 3.9 1.2 1.2 1.25 0.577 0 -0.38 1.06 1.04 0.57 66 91 50 0.9 0.7 0.98 -0.04 -0.45 157.5 2.05 1.204 0.47 -0.06 -0.23 2.1 1.33 1 0.93 0.594 0 -0.04 1.15 1.65 0.84 96 103 151 0.9 0.9 1.04 0.16 0.09 163 0.92 2.078 13.73 -0.07 -0.22 5.2 0.45 0.7 1.81 0.564 0 -0.34 1.07 0.64 0.72 41 50 53 0.2 1.8 0.69 0.18 -0.2 194.6 1.31 0 3.13 -0.14 -0.38 3.1 0.86 0.5 1.53 0.495 0 -0.29 1.04 0.93 0.63 74 98 123 0.8 1.1 0.98 0.29 0.18 138.2 0.87 0.946 12.43 -0.03 -0.01 6.8 0.64 1 1.81 0.529 0 -0.29 0.9 0.53 0.42 106 86 -78 0.6 0.8 0.92 -0.1 0.04 114.4 1.92 3.379 0.94 0.01 0.33 5.5 1.26 1.4 0.48 0.632 1 0.19 1.19 0.79 0.53 120 117 -70 1.1 0.7 0.7 -0.12 -0.35 94.2 1.01 1.089 5.58 -0.19 -0.1 6.6 1.16 0.9 0.82 0.692 0 0.12 0.69 0.64 0 49 50 -13 0.6 0.3 0.46 0.46 -0.02 63.8 0.63 0.5 6.17 -0.02 -0.09 7.1 3.09 0.6 0.61 0.67 0 0.09 1.18 2.74 0.96 100 100 16 1.4 1.2 1.43 -0.14 0.08 89.3 0.64 0.328 9.36 0.12 0.64 7.9 0.3 0.7 0.92 0.687 0 -0.04 0.94 0.77 
0 49 50 -13 0.6 0.3 0.46 0.46 -0.02 63.8 0.63 0.5 6.17 -0.02 -0.09 7.1 3.09 0.6 0.61 0.67 0 0.09 1.18 2.74 0.42 20 44 168 1.6 0.8 0.94 -0.64 0.37 102.5 0.32 0 2.56 -0.25 0.03 1.9 0.72 0.4 1.16 0.263 0 -0.38 0.6 0.44 0.96 100 100 16 1.4 1.2 1.43 -0.14 0.08 89.3 0.64 0.328 9.36 0.12 0.64 7.9 0.3 0.7 0.92 0.687 0 -0.04 0.94 0.77 0.92 40 54 145 1.1 0.9 1.36 -0.57 0.24 163.1 0.37 0.414 16.64 0.05 0.41 8.6 0.96 0.5 1.3 0.541 0 -0.37 0.95 0.66 0 49 50 -13 0.6 0.3 0.46 0.46 -0.02 63.8 0.63 0.5 6.17 -0.02 -0.09 7.1 3.09 0.6 0.61 0.67 0 0.09 1.18 2.74 0.92 40 54 145 1.1 0.9 1.36 -0.57 0.24 163.1 0.37 0.414 16.64 0.05 0.41 8.6 0.96 0.5 1.3 0.541 0 -0.37 0.95 0.66 0.59 41 51 189 1 0.5 1.19 0.08 0.34 190.8 0.86 1.336 10.99 0.05 -0.03 3.9 1.2 1.2 1.25 0.577 0 -0.38 1.06 1.04 0.42 106 86 -78 0.6 0.8 0.92 -0.1 0.04 114.4 1.92 3.379 0.94 0.01 0.33 5.5 1.26 1.4 0.48 0.632 1 0.19 1.19 0.79 0.59 41 51 189 1 0.5 1.19 0.08 0.34 190.8 0.86 1.336 10.99 0.05 -0.03 3.9 1.2 1.2 1.25 0.577 0 -0.38 1.06 1.04 0.72 41 50 53 0.2 1.8 0.69 0.18 -0.2 194.6 1.31 0 3.13 -0.14 -0.38 3.1 0.86 0.5 1.53 0.495 0 -0.29 1.04 0.93 0.63 74 98 123 0.8 1.1 0.98 0.29 0.18 138.2 0.87 0.946 12.43 -0.03 -0.01 6.8 0.64 1 1.81 0.529 0 -0.29 0.9 0.53 0.42 106 86 -78 0.6 0.8 0.92 -0.1 0.04 114.4 1.92 3.379 0.94 0.01 0.33 5.5 1.26 1.4 0.48 0.632 1 0.19 1.19 0.79 0.53 120 117 -70 1.1 0.7 0.7 -0.12 -0.35 94.2 1.01 1.089 5.58 -0.19 -0.1 6.6 1.16 0.9 0.82 0.692 0 0.12 0.69 0.64 0 49 50 -13 0.6 0.3 0.46 0.46 -0.02 63.8 0.63 0.5 6.17 -0.02 -0.09 7.1 3.09 0.6 0.61 0.67 0 0.09 1.18 2.74 0.96 100 100 16 1.4 1.2 1.43 -0.14 0.08 89.3 0.64 0.328 9.36 0.12 0.64 7.9 0.3 0.7 0.92 0.687 0 -0.04 0.94 0.77 
0 49 50 -13 0.6 0.3 0.46 0.46 -0.02 63.8 0.63 0.5 6.17 -0.02 -0.09 7.1 3.09 0.6 0.61 0.67 0 0.09 1.18 2.74 0.42 20 44 168 1.6 0.8 0.94 -0.64 0.37 102.5 0.32 0 2.56 -0.25 0.03 1.9 0.72 0.4 1.16 0.263 0 -0.38 0.6 0.44 0.96 100 100 16 1.4 1.2 1.43 -0.14 0.08 89.3 0.64 0.328 9.36 0.12 0.64 7.9 0.3 0.7 0.92 0.687 0 -0.04 0.94 0.77 0.92 40 54 145 1.1 0.9 1.36 -0.57 0.24 163.1 0.37 0.414 16.64 0.05 0.41 8.6 0.96 0.5 1.3 0.541 0 -0.37 0.95 0.66 0 49 50 -13 0.6 0.3 0.46 0.46 -0.02 63.8 0.63 0.5 6.17 -0.02 -0.09 7.1 3.09 0.6 0.61 0.67 0 0.09 1.18 2.74 0.92 40 54 145 1.1 0.9 1.36 -0.57 0.24 163.1 0.37 0.414 16.64 0.05 0.41 8.6 0.96 0.5 1.3 0.541 0 -0.37 0.95 0.66 0.59 41 51 189 1 0.5 1.19 0.08 0.34 190.8 0.86 1.336 10.99 0.05 -0.03 3.9 1.2 1.2 1.25 0.577 0 -0.38 1.06 1.04 0.53 102 77 -106 0.9 2.2 1.67 -0.39 0.36 138.8 1.01 0 0.94 -0.02 0.51 7.1 1.33 0.7 0.61 0.669 1 0.23 1.41 0.92 0.59 41 51 189 1 0.5 1.19 0.08 0.34 190.8 0.86 1.336 10.99 0.05 -0.03 3.9 1.2 1.2 1.25 0.577 0 -0.38 1.06 1.04 0.57 66 91 50 0.9 0.7 0.98 -0.04 -0.45 157.5 2.05 1.204 0.47 -0.06 -0.23 2.1 1.33 1 0.93 0.594 0 -0.04 1.15 1.65 0.92 40 54 145 1.1 0.9 1.36 -0.57 0.24 163.1 0.37 0.414 16.64 0.05 0.41 8.6 0.96 0.5 1.3 0.541 0 -0.37 0.95 0.66 0.42 106 86 -78 0.6 0.8 0.92 -0.1 0.04 114.4 1.92 3.379 0.94 0.01 0.33 5.5 1.26 1.4 0.48 0.632 1 0.19 1.19 0.79 0.53 120 117 -70 1.1 0.7 0.7 -0.12 -0.35 94.2 1.01 1.089 5.58 -0.19 -0.1 6.6 1.16 0.9 0.82 0.692 0 0.12 0.69 0.64 0 49 50 -13 0.6 0.3 0.46 0.46 -0.02 63.8 0.63 0.5 6.17 -0.02 -0.09 7.1 3.09 0.6 0.61 0.67 0 0.09 1.18 2.74 0.96 100 100 16 1.4 1.2 1.43 -0.14 0.08 89.3 0.64 0.328 9.36 0.12 0.64 7.9 0.3 0.7 0.92 0.687 0 -0.04 0.94 0.77 
0 49 50 -13 0.6 0.3 0.46 0.46 -0.02 63.8 0.63 0.5 6.17 -0.02 -0.09 7.1 3.09 0.6 0.61 0.67 0 0.09 1.18 2.74 0.42 20 44 168 1.6 0.8 0.94 -0.64 0.37 102.5 0.32 0 2.56 -0.25 0.03 1.9 0.72 0.4 1.16 0.263 0 -0.38 0.6 0.44 0.96 100 100 16 1.4 1.2 1.43 -0.14 0.08 89.3 0.64 0.328 9.36 0.12 0.64 7.9 0.3 0.7 0.92 0.687 0 -0.04 0.94 0.77 0.92 40 54 145 1.1 0.9 1.36 -0.57 0.24 163.1 0.37 0.414 16.64 0.05 0.41 8.6 0.96 0.5 1.3 0.541 0 -0.37 0.95 0.66 0 49 50 -13 0.6 0.3 0.46 0.46 -0.02 63.8 0.63 0.5 6.17 -0.02 -0.09 7.1 3.09 0.6 0.61 0.67 0 0.09 1.18 2.74 0.92 40 54 145 1.1 0.9 1.36 -0.57 0.24 163.1 0.37 0.414 16.64 0.05 0.41 8.6 0.96 0.5 1.3 0.541 0 -0.37 0.95 0.66 0.59 41 51 189 1 0.5 1.19 0.08 0.34 190.8 0.86 1.336 10.99 0.05 -0.03 3.9 1.2 1.2 1.25 0.577 0 -0.38 1.06 1.04 0.42 106 86 -78 0.6 0.8 0.92 -0.1 0.04 114.4 1.92 3.379 0.94 0.01 0.33 5.5 1.26 1.4 0.48 0.632 1 0.19 1.19 0.79 0.59 41 51 189 1 0.5 1.19 0.08 0.34 190.8 0.86 1.336 10.99 0.05 -0.03 3.9 1.2 1.2 1.25 0.577 0 -0.38 1.06 1.04 0.57 66 91 50 0.9 0.7 0.98 -0.04 -0.45 157.5 2.05 1.204 0.47 -0.06 -0.23 2.1 1.33 1 0.93 0.594 0 -0.04 1.15 1.65 0.63 74 98 123 0.8 1.1 0.98 0.29 0.18 138.2 0.87 0.946 12.43 -0.03 -0.01 6.8 0.64 1 1.81 0.529 0 -0.29 0.9 0.53 0.42 106 86 -78 0.6 0.8 0.92 -0.1 0.04 114.4 1.92 3.379 0.94 0.01 0.33 5.5 1.26 1.4 0.48 0.632 1 0.19 1.19 0.79 0.53 120 117 -70 1.1 0.7 0.7 -0.12 -0.35 94.2 1.01 1.089 5.58 -0.19 -0.1 6.6 1.16 0.9 0.82 0.692 0 0.12 0.69 0.64 0 49 50 -13 0.6 0.3 0.46 0.46 -0.02 63.8 0.63 0.5 6.17 -0.02 -0.09 7.1 3.09 0.6 0.61 0.67 0 0.09 1.18 2.74 0.96 100 100 16 1.4 1.2 1.43 -0.14 0.08 89.3 0.64 0.328 9.36 0.12 0.64 7.9 0.3 0.7 0.92 0.687 0 -0.04 0.94 0.77 
0 49 50 -13 0.6 0.3 0.46 0.46 -0.02 63.8 0.63 0.5 6.17 -0.02 -0.09 7.1 3.09 0.6 0.61 0.67 0 0.09 1.18 2.74 0.42 20 44 168 1.6 0.8 0.94 -0.64 0.37 102.5 0.32 0 2.56 -0.25 0.03 1.9 0.72 0.4 1.16 0.263 0 -0.38 0.6 0.44 0.54 97 107 -38 0.6 0.8 0.78 0 -0.04 119.6 0.92 1.732 4.68 -0.04 -0.07 5.3 0.97 2.1 1.12 0.713 0 0.03 0.87 0.82 0.92 40 54 145 1.1 0.9 1.36 -0.57 0.24 163.1 0.37 0.414 16.64 0.05 0.41 8.6 0.96 0.5 1.3 0.541 0 -0.37 0.95 0.66 0 49 50 -13 0.6 0.3 0.46 0.46 -0.02 63.8 0.63 0.5 6.17 -0.02 -0.09 7.1 3.09 0.6 0.61 0.67 0 0.09 1.18 2.74 0.92 40 54 145 1.1 0.9 1.36 -0.57 0.24 163.1 0.37 0.414 16.64 0.05 0.41 8.6 0.96 0.5 1.3 0.541 0 -0.37 0.95 0.66 0.59 41 51 189 1 0.5 1.19 0.08 0.34 190.8 0.86 1.336 10.99 0.05 -0.03 3.9 1.2 1.2 1.25 0.577 0 -0.38 1.06 1.04 0.42 106 86 -78 0.6 0.8 0.92 -0.1 0.04 114.4 1.92 3.379 0.94 0.01 0.33 5.5 1.26 1.4 0.48 0.632 1 0.19 1.19 0.79 0.59 41 51 189 1 0.5 1.19 0.08 0.34 190.8 0.86 1.336 10.99 0.05 -0.03 3.9 1.2 1.2 1.25 0.577 0 -0.38 1.06 1.04 0.72 41 50 53 0.2 1.8 0.69 0.18 -0.2 194.6 1.31 0 3.13 -0.14 -0.38 3.1 0.86 0.5 1.53 0.495 0 -0.29 1.04 0.93 0.63 74 98 123 0.8 1.1 0.98 0.29 0.18 138.2 0.87 0.946 12.43 -0.03 -0.01 6.8 0.64 1 1.81 0.529 0 -0.29 0.9 0.53 0.42 106 86 -78 0.6 0.8 0.92 -0.1 0.04 114.4 1.92 3.379 0.94 0.01 0.33 5.5 1.26 1.4 0.48 0.632 1 0.19 1.19 0.79 0.53 120 117 -70 1.1 0.7 0.7 -0.12 -0.35 94.2 1.01 1.089 5.58 -0.19 -0.1 6.6 1.16 0.9 0.82 0.692 0 0.12 0.69 0.64 0 49 50 -13 0.6 0.3 0.46 0.46 -0.02 63.8 0.63 0.5 6.17 -0.02 -0.09 7.1 3.09 0.6 0.61 0.67 0 0.09 1.18 2.74 0.96 100 100 16 1.4 1.2 1.43 -0.14 0.08 89.3 0.64 0.328 9.36 0.12 0.64 7.9 0.3 0.7 0.92 0.687 0 -0.04 0.94 0.77 
0 49 50 -13 0.6 0.3 0.46 0.46 -0.02 63.8 0.63 0.5 6.17 -0.02 -0.09 7.1 3.09 0.6 0.61 0.67 0 0.09 1.18 2.74 0.53 120 117 -70 1.1 0.7 0.7 -0.12 -0.35 94.2 1.01 1.089 5.58 -0.19 -0.1 6.6 1.16 0.9 0.82 0.692 0 0.12 0.69 0.64 0.96 100 100 16 1.4 1.2 1.43 -0.14 0.08 89.3 0.64 0.328 9.36 0.12 0.64 7.9 0.3 0.7 0.92 0.687 0 -0.04 0.94 0.77 0.59 41 51 189 1 0.5 1.19 0.08 0.34 190.8 0.86 1.336 10.99 0.05 -0.03 3.9 1.2 1.2 1.25 0.577 0 -0.38 1.06 1.04 0 49 50 -13 0.6 0.3 0.46 0.46 -0.02 63.8 0.63 0.5 6.17 -0.02 -0.09 7.1 3.09 0.6 0.61 0.67 0 0.09 1.18 2.74 0.92 40 54 145 1.1 0.9 1.36 -0.57 0.24 163.1 0.37 0.414 16.64 0.05 0.41 8.6 0.96 0.5 1.3 0.541 0 -0.37 0.95 0.66 0.59 41 51 189 1 0.5 1.19 0.08 0.34 190.8 0.86 1.336 10.99 0.05 -0.03 3.9 1.2 1.2 1.25 0.577 0 -0.38 1.06 1.04 0.42 106 86 -78 0.6 0.8 0.92 -0.1 0.04 114.4 1.92 3.379 0.94 0.01 0.33 5.5 1.26 1.4 0.48 0.632 1 0.19 1.19 0.79 0.59 41 51 189 1 0.5 1.19 0.08 0.34 190.8 0.86 1.336 10.99 0.05 -0.03 3.9 1.2 1.2 1.25 0.577 0 -0.38 1.06 1.04 0.57 66 91 50 0.9 0.7 0.98 -0.04 -0.45 157.5 2.05 1.204 0.47 -0.06 -0.23 2.1 1.33 1 0.93 0.594 0 -0.04 1.15 1.65 0.92 40 54 145 1.1 0.9 1.36 -0.57 0.24 163.1 0.37 0.414 16.64 0.05 0.41 8.6 0.96 0.5 1.3 0.541 0 -0.37 0.95 0.66 0.42 106 86 -78 0.6 0.8 0.92 -0.1 0.04 114.4 1.92 3.379 0.94 0.01 0.33 5.5 1.26 1.4 0.48 0.632 1 0.19 1.19 0.79 0.53 120 117 -70 1.1 0.7 0.7 -0.12 -0.35 94.2 1.01 1.089 5.58 -0.19 -0.1 6.6 1.16 0.9 0.82 0.692 0 0.12 0.69 0.64 0 49 50 -13 0.6 0.3 0.46 0.46 -0.02 63.8 0.63 0.5 6.17 -0.02 -0.09 7.1 3.09 0.6 0.61 0.67 0 0.09 1.18 2.74 0.96 100 100 16 1.4 1.2 1.43 -0.14 0.08 89.3 0.64 0.328 9.36 0.12 0.64 7.9 0.3 0.7 0.92 0.687 0 -0.04 0.94 0.77 
0 49 50 -13 0.6 0.3 0.46 0.46 -0.02 63.8 0.63 0.5 6.17 -0.02 -0.09 7.1 3.09 0.6 0.61 0.67 0 0.09 1.18 2.74 0.53 120 117 -70 1.1 0.7 0.7 -0.12 -0.35 94.2 1.01 1.089 5.58 -0.19 -0.1 6.6 1.16 0.9 0.82 0.692 0 0.12 0.69 0.64 0.96 100 100 16 1.4 1.2 1.43 -0.14 0.08 89.3 0.64 0.328 9.36 0.12 0.64 7.9 0.3 0.7 0.92 0.687 0 -0.04 0.94 0.77 0.59 41 51 189 1 0.5 1.19 0.08 0.34 190.8 0.86 1.336 10.99 0.05 -0.03 3.9 1.2 1.2 1.25 0.577 0 -0.38 1.06 1.04 0 49 50 -13 0.6 0.3 0.46 0.46 -0.02 63.8 0.63 0.5 6.17 -0.02 -0.09 7.1 3.09 0.6 0.61 0.67 0 0.09 1.18 2.74 0.92 40 54 145 1.1 0.9 1.36 -0.57 0.24 163.1 0.37 0.414 16.64 0.05 0.41 8.6 0.96 0.5 1.3 0.541 0 -0.37 0.95 0.66 0.59 41 51 189 1 0.5 1.19 0.08 0.34 190.8 0.86 1.336 10.99 0.05 -0.03 3.9 1.2 1.2 1.25 0.577 0 -0.38 1.06 1.04 0.53 102 77 -106 0.9 2.2 1.67 -0.39 0.36 138.8 1.01 0 0.94 -0.02 0.51 7.1 1.33 0.7 0.61 0.669 1 0.23 1.41 0.92 0.59 41 51 189 1 0.5 1.19 0.08 0.34 190.8 0.86 1.336 10.99 0.05 -0.03 3.9 1.2 1.2 1.25 0.577 0 -0.38 1.06 1.04 0.57 66 91 50 0.9 0.7 0.98 -0.04 -0.45 157.5 2.05 1.204 0.47 -0.06 -0.23 2.1 1.33 1 0.93 0.594 0 -0.04 1.15 1.65 0.96 100 100 16 1.4 1.2 1.43 -0.14 0.08 89.3 0.64 0.328 9.36 0.12 0.64 7.9 0.3 0.7 0.92 0.687 0 -0.04 0.94 0.77 0.42 106 86 -78 0.6 0.8 0.92 -0.1 0.04 114.4 1.92 3.379 0.94 0.01 0.33 5.5 1.26 1.4 0.48 0.632 1 0.19 1.19 0.79 0.53 120 117 -70 1.1 0.7 0.7 -0.12 -0.35 94.2 1.01 1.089 5.58 -0.19 -0.1 6.6 1.16 0.9 0.82 0.692 0 0.12 0.69 0.64 0 49 50 -13 0.6 0.3 0.46 0.46 -0.02 63.8 0.63 0.5 6.17 -0.02 -0.09 7.1 3.09 0.6 0.61 0.67 0 0.09 1.18 2.74 0.96 100 100 16 1.4 1.2 1.43 -0.14 0.08 89.3 0.64 0.328 9.36 0.12 0.64 7.9 0.3 0.7 0.92 0.687 0 -0.04 0.94 0.77 
0 49 50 -13 0.6 0.3 0.46 0.46 -0.02 63.8 0.63 0.5 6.17 -0.02 -0.09 7.1 3.09 0.6 0.61 0.67 0 0.09 1.18 2.74 0.42 20 44 168 1.6 0.8 0.94 -0.64 0.37 102.5 0.32 0 2.56 -0.25 0.03 1.9 0.72 0.4 1.16 0.263 0 -0.38 0.6 0.44 0.96 100 100 16 1.4 1.2 1.43 -0.14 0.08 89.3 0.64 0.328 9.36 0.12 0.64 7.9 0.3 0.7 0.92 0.687 0 -0.04 0.94 0.77 0.92 40 54 145 1.1 0.9 1.36 -0.57 0.24 163.1 0.37 0.414 16.64 0.05 0.41 8.6 0.96 0.5 1.3 0.541 0 -0.37 0.95 0.66 0 49 50 -13 0.6 0.3 0.46 0.46 -0.02 63.8 0.63 0.5 6.17 -0.02 -0.09 7.1 3.09 0.6 0.61 0.67 0 0.09 1.18 2.74 0.92 40 54 145 1.1 0.9 1.36 -0.57 0.24 163.1 0.37 0.414 16.64 0.05 0.41 8.6 0.96 0.5 1.3 0.541 0 -0.37 0.95 0.66 0.92 40 54 145 1.1 0.9 1.36 -0.57 0.24 163.1 0.37 0.414 16.64 0.05 0.41 8.6 0.96 0.5 1.3 0.541 0 -0.37 0.95 0.66 0.84 96 103 151 0.9 0.9 1.04 0.16 0.09 163 0.92 2.078 13.73 -0.07 -0.22 5.2 0.45 0.7 1.81 0.564 0 -0.34 1.07 0.64 0.84 96 103 151 0.9 0.9 1.04 0.16 0.09 163 0.92 2.078 13.73 -0.07 -0.22 5.2 0.45 0.7 1.81 0.564 0 -0.34 1.07 0.64 0.72 41 50 53 0.2 1.8 0.69 0.18 -0.2 194.6 1.31 0 3.13 -0.14 -0.38 3.1 0.86 0.5 1.53 0.495 0 -0.29 1.04 0.93 0.96 100 100 16 1.4 1.2 1.43 -0.14 0.08 89.3 0.64 0.328 9.36 0.12 0.64 7.9 0.3 0.7 0.92 0.687 0 -0.04 0.94 0.77 0.39 134 104 -74 1.2 0.7 0.64 -0.27 -0.06 122.4 3.14 1.498 2.31 -0.1 0.09 4 2.73 1.5 0.6 0.489 0 0.13 0.79 1.39 0.53 120 117 -70 1.1 0.7 0.7 -0.12 -0.35 94.2 1.01 1.089 5.58 -0.19 -0.1 6.6 1.16 0.9 0.82 0.692 0 0.12 0.69 0.64 0 49 50 -13 0.6 0.3 0.46 0.46 -0.02 63.8 0.63 0.5 6.17 -0.02 -0.09 7.1 3.09 0.6 0.61 0.67 0 0.09 1.18 2.74 0.96 100 100 16 1.4 1.2 1.43 -0.14 0.08 89.3 0.64 0.328 9.36 0.12 0.64 7.9 0.3 0.7 0.92 0.687 0 -0.04 0.94 0.77 
0 49 50 -13 0.6 0.3 0.46 0.46 -0.02 63.8 0.63 0.5 6.17 -0.02 -0.09 7.1 3.09 0.6 0.61 0.67 0 0.09 1.18 2.74 0.72 41 50 53 0.2 1.8 0.69 0.18 -0.2 194.6 1.31 0 3.13 -0.14 -0.38 3.1 0.86 0.5 1.53 0.495 0 -0.29 1.04 0.93 0.96 100 100 16 1.4 1.2 1.43 -0.14 0.08 89.3 0.64 0.328 9.36 0.12 0.64 7.9 0.3 0.7 0.92 0.687 0 -0.04 0.94 0.77 0.92 40 54 145 1.1 0.9 1.36 -0.57 0.24 163.1 0.37 0.414 16.64 0.05 0.41 8.6 0.96 0.5 1.3 0.541 0 -0.37 0.95 0.66 0 49 50 -13 0.6 0.3 0.46 0.46 -0.02 63.8 0.63 0.5 6.17 -0.02 -0.09 7.1 3.09 0.6 0.61 0.67 0 0.09 1.18 2.74 0.92 40 54 145 1.1 0.9 1.36 -0.57 0.24 163.1 0.37 0.414 16.64 0.05 0.41 8.6 0.96 0.5 1.3 0.541 0 -0.37 0.95 0.66 0.59 41 51 189 1 0.5 1.19 0.08 0.34 190.8 0.86 1.336 10.99 0.05 -0.03 3.9 1.2 1.2 1.25 0.577 0 -0.38 1.06 1.04 0.57 66 91 50 0.9 0.7 0.98 -0.04 -0.45 157.5 2.05 1.204 0.47 -0.06 -0.23 2.1 1.33 1 0.93 0.594 0 -0.04 1.15 1.65 0.84 96 103 151 0.9 0.9 1.04 0.16 0.09 163 0.92 2.078 13.73 -0.07 -0.22 5.2 0.45 0.7 1.81 0.564 0 -0.34 1.07 0.64 0.72 41 50 53 0.2 1.8 0.69 0.18 -0.2 194.6 1.31 0 3.13 -0.14 -0.38 3.1 0.86 0.5 1.53 0.495 0 -0.29 1.04 0.93 0.92 40 54 145 1.1 0.9 1.36 -0.57 0.24 163.1 0.37 0.414 16.64 0.05 0.41 8.6 0.96 0.5 1.3 0.541 0 -0.37 0.95 0.66 0.42 106 86 -78 0.6 0.8 0.92 -0.1 0.04 114.4 1.92 3.379 0.94 0.01 0.33 5.5 1.26 1.4 0.48 0.632 1 0.19 1.19 0.79 0.53 120 117 -70 1.1 0.7 0.7 -0.12 -0.35 94.2 1.01 1.089 5.58 -0.19 -0.1 6.6 1.16 0.9 0.82 0.692 0 0.12 0.69 0.64 0 49 50 -13 0.6 0.3 0.46 0.46 -0.02 63.8 0.63 0.5 6.17 -0.02 -0.09 7.1 3.09 0.6 0.61 0.67 0 0.09 1.18 2.74 0.96 100 100 16 1.4 1.2 1.43 -0.14 0.08 89.3 0.64 0.328 9.36 0.12 0.64 7.9 0.3 0.7 0.92 0.687 0 -0.04 0.94 0.77 
