# Supplementary material for: Consensus classification of human leukocyte antigen class II proteins
Source: Immunogenetics. 2012 Nov 16;65(2):97–105. doi: 10.1007/s00251-012-0665-6 (PMC3543608; doi:10.1007/s00251-012-0665-6)
Supplement: Supplementary file 12 — (TXT 75 kb) [file 251_2012_665_MOESM12_ESM.txt]

0.96 100 100 -0.77 1 16 1.4 1.2 -0.06 0.31 1.43 -0.14 0.08 6.5 1.53 89.3 0.64 0.328 90 52.6 9.36 0.12 0.64 10.17 9.9 7.9 0.3 0.7 7.99 9.07 0.92 0.687 0 -0.25 -0.22 -0.04 0.94 0.77 0.0728 -0.03 0.77 65 83 -0.68 0.7 -70 1.2 0.7 -0.84 -1.01 1.18 0.14 -0.01 -0.9 1.17 190.3 0.62 2.088 194 109.1 0.27 0.04 -0.1 1.21 0.09 4.9 0.9 1.1 5.86 4.9 0.93 0.59 0 -0.02 -0.93 0.07 1.15 1.11 0.0394 0.09 0.63 74 98 -0.14 1 123 0.8 1.1 1.09 1.22 0.98 0.29 0.18 1.4 0.93 138.2 0.87 0.946 139 85.1 12.43 -0.03 -0.01 11.44 14.34 6.8 0.64 1 6.65 7.47 1.81 0.529 0 0.69 4.45 -0.29 0.9 0.53 0.2947 -0.29 0.8 93 84 -0.33 1 -73 1.4 0.7 -0.73 -0.22 1.22 -0.11 0.48 1 1.27 146.9 0.8 0 149.4 89.7 1.14 -0.03 -0.23 1.57 0.87 4.4 0.97 1.1 3.98 3.63 0.95 0.527 0 -0.12 -2.76 0.14 0.94 0.95 0.0126 0.13 0.77 65 83 -0.68 0.7 -70 1.2 0.7 -0.84 -1.01 1.18 0.14 -0.01 -0.9 1.17 190.3 0.62 2.088 194 109.1 0.27 0.04 -0.1 1.21 0.09 4.9 0.9 1.1 5.86 4.9 0.93 0.59 0 -0.02 -0.93 0.07 1.15 1.11 0.0394 0.09 0.63 74 98 -0.14 1 123 0.8 1.1 1.09 1.22 0.98 0.29 0.18 1.4 0.93 138.2 0.87 0.946 139 85.1 12.43 -0.03 -0.01 11.44 14.34 6.8 0.64 1 6.65 7.47 1.81 0.529 0 0.69 4.45 -0.29 0.9 0.53 0.2947 -0.29 0.59 41 51 -0.41 1 189 1 0.5 1.27 1.79 1.19 0.08 0.34 1.6 1.22 190.8 0.86 1.336 191.9 113.9 10.99 0.05 -0.03 9.6 6.47 3.9 1.2 1.2 3.83 3.59 1.25 0.577 0 0.48 5.27 -0.38 1.06 1.04 0.4201 -0.34 0.72 41 50 -0.17 1 53 0.2 1.8 0.33 0.96 0.69 0.18 -0.2 -4.5 0.7 194.6 1.31 0 197 116.2 3.13 -0.14 -0.38 2.68 3.42 3.1 0.86 0.5 3.15 2.96 1.53 0.495 0 0.77 2.15 -0.29 1.04 0.93 0.3113 -0.23 0.39 134 104 -0.07 1 -74 1.2 0.7 -0.48 -0.6 0.64 -0.27 -0.06 -5.1 0.6 122.4 3.14 1.498 124.7 75.7 2.31 -0.1 0.09 1.36 0.94 4 2.73 1.5 4.33 4.05 0.6 0.489 0 -0.77 -2.65 0.13 0.79 1.39 -0.039 0.13 0.77 65 83 -0.68 0.7 -70 1.2 0.7 -0.84 -1.01 1.18 0.14 -0.01 -0.9 1.17 190.3 0.62 2.088 194 109.1 0.27 0.04 -0.1 1.21 0.09 4.9 0.9 1.1 5.86 4.9 0.93 0.59 0 -0.02 -0.93 0.07 1.15 1.11 0.0394 0.09 0.59 41 51 -0.41 1 189 1 0.5 1.27 1.79 1.19 0.08 0.34 1.6 1.22 190.8 0.86 1.336 191.9 113.9 10.99 0.05 -0.03 9.6 6.47 3.9 1.2 1.2 3.83 3.59 1.25 0.577 0 0.48 5.27 -0.38 1.06 1.04 0.4201 -0.34 0.42 106 86 -0.15 1.7 -78 0.6 0.8 -0.8 -0.77 0.92 -0.1 0.04 0.5 1 114.4 1.92 3.379 117.3 68.4 0.94 0.01 0.33 1.18 0.35 5.5 1.26 1.4 5.14 5.73 0.48 0.632 1 -1.01 -4.12 0.19 1.19 0.79 -0.0552 0.17 0.63 74 98 -0.14 1 123 0.8 1.1 1.09 1.22 0.98 0.29 0.18 1.4 0.93 138.2 0.87 0.946 139 85.1 12.43 -0.03 -0.01 11.44 14.34 6.8 0.64 1 6.65 7.47 1.81 0.529 0 0.69 4.45 -0.29 0.9 0.53 0.2947 -0.29 0.59 41 51 -0.41 1 189 1 0.5 1.27 1.79 1.19 0.08 0.34 1.6 1.22 190.8 0.86 1.336 191.9 113.9 10.99 0.05 -0.03 9.6 6.47 3.9 1.2 1.2 3.83 3.59 1.25 0.577 0 0.48 5.27 -0.38 1.06 1.04 0.4201 -0.34 0.54 97 107 -0.11 1 -38 0.6 0.8 -0.27 0.26 0.78 0 -0.04 -2.6 0.86 119.6 0.92 1.732 121.5 71.2 4.68 -0.04 -0.07 5.61 4.33 5.3 0.97 2.1 5.77 5.46 1.12 0.713 0 0.17 -1.2 0.03 0.87 0.82 0.0239 0.01 
0.96 100 100 -0.77 1 16 1.4 1.2 -0.06 0.31 1.43 -0.14 0.08 6.5 1.53 89.3 0.64 0.328 90 52.6 9.36 0.12 0.64 10.17 9.9 7.9 0.3 0.7 7.99 9.07 0.92 0.687 0 -0.25 -0.22 -0.04 0.94 0.77 0.0728 -0.03 0.77 65 83 -0.68 0.7 -70 1.2 0.7 -0.84 -1.01 1.18 0.14 -0.01 -0.9 1.17 190.3 0.62 2.088 194 109.1 0.27 0.04 -0.1 1.21 0.09 4.9 0.9 1.1 5.86 4.9 0.93 0.59 0 -0.02 -0.93 0.07 1.15 1.11 0.0394 0.09 0.63 74 98 -0.14 1 123 0.8 1.1 1.09 1.22 0.98 0.29 0.18 1.4 0.93 138.2 0.87 0.946 139 85.1 12.43 -0.03 -0.01 11.44 14.34 6.8 0.64 1 6.65 7.47 1.81 0.529 0 0.69 4.45 -0.29 0.9 0.53 0.2947 -0.29 0.8 93 84 -0.33 1 -73 1.4 0.7 -0.73 -0.22 1.22 -0.11 0.48 1 1.27 146.9 0.8 0 149.4 89.7 1.14 -0.03 -0.23 1.57 0.87 4.4 0.97 1.1 3.98 3.63 0.95 0.527 0 -0.12 -2.76 0.14 0.94 0.95 0.0126 0.13 0.77 65 83 -0.68 0.7 -70 1.2 0.7 -0.84 -1.01 1.18 0.14 -0.01 -0.9 1.17 190.3 0.62 2.088 194 109.1 0.27 0.04 -0.1 1.21 0.09 4.9 0.9 1.1 5.86 4.9 0.93 0.59 0 -0.02 -0.93 0.07 1.15 1.11 0.0394 0.09 0.92 40 54 -0.62 1 145 1.1 0.9 1.21 1.7 1.36 -0.57 0.24 3.2 1.32 163.1 0.37 0.414 164 102 16.64 0.05 0.41 16.22 22.28 8.6 0.96 0.5 9.16 9 1.3 0.541 0 0.23 5.01 -0.37 0.95 0.66 0.3819 -0.38 0.59 41 51 -0.41 1 189 1 0.5 1.27 1.79 1.19 0.08 0.34 1.6 1.22 190.8 0.86 1.336 191.9 113.9 10.99 0.05 -0.03 9.6 6.47 3.9 1.2 1.2 3.83 3.59 1.25 0.577 0 0.48 5.27 -0.38 1.06 1.04 0.4201 -0.34 0.72 41 50 -0.17 1 53 0.2 1.8 0.33 0.96 0.69 0.18 -0.2 -4.5 0.7 194.6 1.31 0 197 116.2 3.13 -0.14 -0.38 2.68 3.42 3.1 0.86 0.5 3.15 2.96 1.53 0.495 0 0.77 2.15 -0.29 1.04 0.93 0.3113 -0.23 0.39 134 104 -0.07 1 -74 1.2 0.7 -0.48 -0.6 0.64 -0.27 -0.06 -5.1 0.6 122.4 3.14 1.498 124.7 75.7 2.31 -0.1 0.09 1.36 0.94 4 2.73 1.5 4.33 4.05 0.6 0.489 0 -0.77 -2.65 0.13 0.79 1.39 -0.039 0.13 0.77 65 83 -0.68 0.7 -70 1.2 0.7 -0.84 -1.01 1.18 0.14 -0.01 -0.9 1.17 190.3 0.62 2.088 194 109.1 0.27 0.04 -0.1 1.21 0.09 4.9 0.9 1.1 5.86 4.9 0.93 0.59 0 -0.02 -0.93 0.07 1.15 1.11 0.0394 0.09 0.59 41 51 -0.41 1 189 1 0.5 1.27 1.79 1.19 0.08 0.34 1.6 1.22 190.8 0.86 1.336 191.9 113.9 10.99 0.05 -0.03 9.6 6.47 3.9 1.2 1.2 3.83 3.59 1.25 0.577 0 0.48 5.27 -0.38 1.06 1.04 0.4201 -0.34 0.42 106 86 -0.15 1.7 -78 0.6 0.8 -0.8 -0.77 0.92 -0.1 0.04 0.5 1 114.4 1.92 3.379 117.3 68.4 0.94 0.01 0.33 1.18 0.35 5.5 1.26 1.4 5.14 5.73 0.48 0.632 1 -1.01 -4.12 0.19 1.19 0.79 -0.0552 0.17 0.63 74 98 -0.14 1 123 0.8 1.1 1.09 1.22 0.98 0.29 0.18 1.4 0.93 138.2 0.87 0.946 139 85.1 12.43 -0.03 -0.01 11.44 14.34 6.8 0.64 1 6.65 7.47 1.81 0.529 0 0.69 4.45 -0.29 0.9 0.53 0.2947 -0.29 0.59 41 51 -0.41 1 189 1 0.5 1.27 1.79 1.19 0.08 0.34 1.6 1.22 190.8 0.86 1.336 191.9 113.9 10.99 0.05 -0.03 9.6 6.47 3.9 1.2 1.2 3.83 3.59 1.25 0.577 0 0.48 5.27 -0.38 1.06 1.04 0.4201 -0.34 0.54 97 107 -0.11 1 -38 0.6 0.8 -0.27 0.26 0.78 0 -0.04 -2.6 0.86 119.6 0.92 1.732 121.5 71.2 4.68 -0.04 -0.07 5.61 4.33 5.3 0.97 2.1 5.77 5.46 1.12 0.713 0 0.17 -1.2 0.03 0.87 0.82 0.0239 0.01 
0.96 100 100 -0.77 1 16 1.4 1.2 -0.06 0.31 1.43 -0.14 0.08 6.5 1.53 89.3 0.64 0.328 90 52.6 9.36 0.12 0.64 10.17 9.9 7.9 0.3 0.7 7.99 9.07 0.92 0.687 0 -0.25 -0.22 -0.04 0.94 0.77 0.0728 -0.03 0.77 65 83 -0.68 0.7 -70 1.2 0.7 -0.84 -1.01 1.18 0.14 -0.01 -0.9 1.17 190.3 0.62 2.088 194 109.1 0.27 0.04 -0.1 1.21 0.09 4.9 0.9 1.1 5.86 4.9 0.93 0.59 0 -0.02 -0.93 0.07 1.15 1.11 0.0394 0.09 0.63 74 98 -0.14 1 123 0.8 1.1 1.09 1.22 0.98 0.29 0.18 1.4 0.93 138.2 0.87 0.946 139 85.1 12.43 -0.03 -0.01 11.44 14.34 6.8 0.64 1 6.65 7.47 1.81 0.529 0 0.69 4.45 -0.29 0.9 0.53 0.2947 -0.29 0.8 93 84 -0.33 1 -73 1.4 0.7 -0.73 -0.22 1.22 -0.11 0.48 1 1.27 146.9 0.8 0 149.4 89.7 1.14 -0.03 -0.23 1.57 0.87 4.4 0.97 1.1 3.98 3.63 0.95 0.527 0 -0.12 -2.76 0.14 0.94 0.95 0.0126 0.13 0.77 65 83 -0.68 0.7 -70 1.2 0.7 -0.84 -1.01 1.18 0.14 -0.01 -0.9 1.17 190.3 0.62 2.088 194 109.1 0.27 0.04 -0.1 1.21 0.09 4.9 0.9 1.1 5.86 4.9 0.93 0.59 0 -0.02 -0.93 0.07 1.15 1.11 0.0394 0.09 0.92 40 54 -0.62 1 145 1.1 0.9 1.21 1.7 1.36 -0.57 0.24 3.2 1.32 163.1 0.37 0.414 164 102 16.64 0.05 0.41 16.22 22.28 8.6 0.96 0.5 9.16 9 1.3 0.541 0 0.23 5.01 -0.37 0.95 0.66 0.3819 -0.38 0.59 41 51 -0.41 1 189 1 0.5 1.27 1.79 1.19 0.08 0.34 1.6 1.22 190.8 0.86 1.336 191.9 113.9 10.99 0.05 -0.03 9.6 6.47 3.9 1.2 1.2 3.83 3.59 1.25 0.577 0 0.48 5.27 -0.38 1.06 1.04 0.4201 -0.34 0.72 41 50 -0.17 1 53 0.2 1.8 0.33 0.96 0.69 0.18 -0.2 -4.5 0.7 194.6 1.31 0 197 116.2 3.13 -0.14 -0.38 2.68 3.42 3.1 0.86 0.5 3.15 2.96 1.53 0.495 0 0.77 2.15 -0.29 1.04 0.93 0.3113 -0.23 0.39 134 104 -0.07 1 -74 1.2 0.7 -0.48 -0.6 0.64 -0.27 -0.06 -5.1 0.6 122.4 3.14 1.498 124.7 75.7 2.31 -0.1 0.09 1.36 0.94 4 2.73 1.5 4.33 4.05 0.6 0.489 0 -0.77 -2.65 0.13 0.79 1.39 -0.039 0.13 0.77 65 83 -0.68 0.7 -70 1.2 0.7 -0.84 -1.01 1.18 0.14 -0.01 -0.9 1.17 190.3 0.62 2.088 194 109.1 0.27 0.04 -0.1 1.21 0.09 4.9 0.9 1.1 5.86 4.9 0.93 0.59 0 -0.02 -0.93 0.07 1.15 1.11 0.0394 0.09 0.59 41 51 -0.41 1 189 1 0.5 1.27 1.79 1.19 0.08 0.34 1.6 1.22 190.8 0.86 1.336 191.9 113.9 10.99 0.05 -0.03 9.6 6.47 3.9 1.2 1.2 3.83 3.59 1.25 0.577 0 0.48 5.27 -0.38 1.06 1.04 0.4201 -0.34 0.42 106 86 -0.15 1.7 -78 0.6 0.8 -0.8 -0.77 0.92 -0.1 0.04 0.5 1 114.4 1.92 3.379 117.3 68.4 0.94 0.01 0.33 1.18 0.35 5.5 1.26 1.4 5.14 5.73 0.48 0.632 1 -1.01 -4.12 0.19 1.19 0.79 -0.0552 0.17 0.63 74 98 -0.14 1 123 0.8 1.1 1.09 1.22 0.98 0.29 0.18 1.4 0.93 138.2 0.87 0.946 139 85.1 12.43 -0.03 -0.01 11.44 14.34 6.8 0.64 1 6.65 7.47 1.81 0.529 0 0.69 4.45 -0.29 0.9 0.53 0.2947 -0.29 0.59 41 51 -0.41 1 189 1 0.5 1.27 1.79 1.19 0.08 0.34 1.6 1.22 190.8 0.86 1.336 191.9 113.9 10.99 0.05 -0.03 9.6 6.47 3.9 1.2 1.2 3.83 3.59 1.25 0.577 0 0.48 5.27 -0.38 1.06 1.04 0.4201 -0.34 0.54 97 107 -0.11 1 -38 0.6 0.8 -0.27 0.26 0.78 0 -0.04 -2.6 0.86 119.6 0.92 1.732 121.5 71.2 4.68 -0.04 -0.07 5.61 4.33 5.3 0.97 2.1 5.77 5.46 1.12 0.713 0 0.17 -1.2 0.03 0.87 0.82 0.0239 0.01 
0.96 100 100 -0.77 1 16 1.4 1.2 -0.06 0.31 1.43 -0.14 0.08 6.5 1.53 89.3 0.64 0.328 90 52.6 9.36 0.12 0.64 10.17 9.9 7.9 0.3 0.7 7.99 9.07 0.92 0.687 0 -0.25 -0.22 -0.04 0.94 0.77 0.0728 -0.03 0.77 65 83 -0.68 0.7 -70 1.2 0.7 -0.84 -1.01 1.18 0.14 -0.01 -0.9 1.17 190.3 0.62 2.088 194 109.1 0.27 0.04 -0.1 1.21 0.09 4.9 0.9 1.1 5.86 4.9 0.93 0.59 0 -0.02 -0.93 0.07 1.15 1.11 0.0394 0.09 0.63 74 98 -0.14 1 123 0.8 1.1 1.09 1.22 0.98 0.29 0.18 1.4 0.93 138.2 0.87 0.946 139 85.1 12.43 -0.03 -0.01 11.44 14.34 6.8 0.64 1 6.65 7.47 1.81 0.529 0 0.69 4.45 -0.29 0.9 0.53 0.2947 -0.29 0.8 93 84 -0.33 1 -73 1.4 0.7 -0.73 -0.22 1.22 -0.11 0.48 1 1.27 146.9 0.8 0 149.4 89.7 1.14 -0.03 -0.23 1.57 0.87 4.4 0.97 1.1 3.98 3.63 0.95 0.527 0 -0.12 -2.76 0.14 0.94 0.95 0.0126 0.13 0.77 65 83 -0.68 0.7 -70 1.2 0.7 -0.84 -1.01 1.18 0.14 -0.01 -0.9 1.17 190.3 0.62 2.088 194 109.1 0.27 0.04 -0.1 1.21 0.09 4.9 0.9 1.1 5.86 4.9 0.93 0.59 0 -0.02 -0.93 0.07 1.15 1.11 0.0394 0.09 0.92 40 54 -0.62 1 145 1.1 0.9 1.21 1.7 1.36 -0.57 0.24 3.2 1.32 163.1 0.37 0.414 164 102 16.64 0.05 0.41 16.22 22.28 8.6 0.96 0.5 9.16 9 1.3 0.541 0 0.23 5.01 -0.37 0.95 0.66 0.3819 -0.38 0.59 41 51 -0.41 1 189 1 0.5 1.27 1.79 1.19 0.08 0.34 1.6 1.22 190.8 0.86 1.336 191.9 113.9 10.99 0.05 -0.03 9.6 6.47 3.9 1.2 1.2 3.83 3.59 1.25 0.577 0 0.48 5.27 -0.38 1.06 1.04 0.4201 -0.34 0.72 41 50 -0.17 1 53 0.2 1.8 0.33 0.96 0.69 0.18 -0.2 -4.5 0.7 194.6 1.31 0 197 116.2 3.13 -0.14 -0.38 2.68 3.42 3.1 0.86 0.5 3.15 2.96 1.53 0.495 0 0.77 2.15 -0.29 1.04 0.93 0.3113 -0.23 0.39 134 104 -0.07 1 -74 1.2 0.7 -0.48 -0.6 0.64 -0.27 -0.06 -5.1 0.6 122.4 3.14 1.498 124.7 75.7 2.31 -0.1 0.09 1.36 0.94 4 2.73 1.5 4.33 4.05 0.6 0.489 0 -0.77 -2.65 0.13 0.79 1.39 -0.039 0.13 0.77 65 83 -0.68 0.7 -70 1.2 0.7 -0.84 -1.01 1.18 0.14 -0.01 -0.9 1.17 190.3 0.62 2.088 194 109.1 0.27 0.04 -0.1 1.21 0.09 4.9 0.9 1.1 5.86 4.9 0.93 0.59 0 -0.02 -0.93 0.07 1.15 1.11 0.0394 0.09 0.59 41 51 -0.41 1 189 1 0.5 1.27 1.79 1.19 0.08 0.34 1.6 1.22 190.8 0.86 1.336 191.9 113.9 10.99 0.05 -0.03 9.6 6.47 3.9 1.2 1.2 3.83 3.59 1.25 0.577 0 0.48 5.27 -0.38 1.06 1.04 0.4201 -0.34 0.42 106 86 -0.15 1.7 -78 0.6 0.8 -0.8 -0.77 0.92 -0.1 0.04 0.5 1 114.4 1.92 3.379 117.3 68.4 0.94 0.01 0.33 1.18 0.35 5.5 1.26 1.4 5.14 5.73 0.48 0.632 1 -1.01 -4.12 0.19 1.19 0.79 -0.0552 0.17 0.63 74 98 -0.14 1 123 0.8 1.1 1.09 1.22 0.98 0.29 0.18 1.4 0.93 138.2 0.87 0.946 139 85.1 12.43 -0.03 -0.01 11.44 14.34 6.8 0.64 1 6.65 7.47 1.81 0.529 0 0.69 4.45 -0.29 0.9 0.53 0.2947 -0.29 0.59 41 51 -0.41 1 189 1 0.5 1.27 1.79 1.19 0.08 0.34 1.6 1.22 190.8 0.86 1.336 191.9 113.9 10.99 0.05 -0.03 9.6 6.47 3.9 1.2 1.2 3.83 3.59 1.25 0.577 0 0.48 5.27 -0.38 1.06 1.04 0.4201 -0.34 0.54 97 107 -0.11 1 -38 0.6 0.8 -0.27 0.26 0.78 0 -0.04 -2.6 0.86 119.6 0.92 1.732 121.5 71.2 4.68 -0.04 -0.07 5.61 4.33 5.3 0.97 2.1 5.77 5.46 1.12 0.713 0 0.17 -1.2 0.03 0.87 0.82 0.0239 0.01 
0.96 100 100 -0.77 1 16 1.4 1.2 -0.06 0.31 1.43 -0.14 0.08 6.5 1.53 89.3 0.64 0.328 90 52.6 9.36 0.12 0.64 10.17 9.9 7.9 0.3 0.7 7.99 9.07 0.92 0.687 0 -0.25 -0.22 -0.04 0.94 0.77 0.0728 -0.03 0.77 65 83 -0.68 0.7 -70 1.2 0.7 -0.84 -1.01 1.18 0.14 -0.01 -0.9 1.17 190.3 0.62 2.088 194 109.1 0.27 0.04 -0.1 1.21 0.09 4.9 0.9 1.1 5.86 4.9 0.93 0.59 0 -0.02 -0.93 0.07 1.15 1.11 0.0394 0.09 0.63 74 98 -0.14 1 123 0.8 1.1 1.09 1.22 0.98 0.29 0.18 1.4 0.93 138.2 0.87 0.946 139 85.1 12.43 -0.03 -0.01 11.44 14.34 6.8 0.64 1 6.65 7.47 1.81 0.529 0 0.69 4.45 -0.29 0.9 0.53 0.2947 -0.29 0.8 93 84 -0.33 1 -73 1.4 0.7 -0.73 -0.22 1.22 -0.11 0.48 1 1.27 146.9 0.8 0 149.4 89.7 1.14 -0.03 -0.23 1.57 0.87 4.4 0.97 1.1 3.98 3.63 0.95 0.527 0 -0.12 -2.76 0.14 0.94 0.95 0.0126 0.13 0.77 65 83 -0.68 0.7 -70 1.2 0.7 -0.84 -1.01 1.18 0.14 -0.01 -0.9 1.17 190.3 0.62 2.088 194 109.1 0.27 0.04 -0.1 1.21 0.09 4.9 0.9 1.1 5.86 4.9 0.93 0.59 0 -0.02 -0.93 0.07 1.15 1.11 0.0394 0.09 0.92 40 54 -0.62 1 145 1.1 0.9 1.21 1.7 1.36 -0.57 0.24 3.2 1.32 163.1 0.37 0.414 164 102 16.64 0.05 0.41 16.22 22.28 8.6 0.96 0.5 9.16 9 1.3 0.541 0 0.23 5.01 -0.37 0.95 0.66 0.3819 -0.38 0.59 41 51 -0.41 1 189 1 0.5 1.27 1.79 1.19 0.08 0.34 1.6 1.22 190.8 0.86 1.336 191.9 113.9 10.99 0.05 -0.03 9.6 6.47 3.9 1.2 1.2 3.83 3.59 1.25 0.577 0 0.48 5.27 -0.38 1.06 1.04 0.4201 -0.34 0.72 41 50 -0.17 1 53 0.2 1.8 0.33 0.96 0.69 0.18 -0.2 -4.5 0.7 194.6 1.31 0 197 116.2 3.13 -0.14 -0.38 2.68 3.42 3.1 0.86 0.5 3.15 2.96 1.53 0.495 0 0.77 2.15 -0.29 1.04 0.93 0.3113 -0.23 0.39 134 104 -0.07 1 -74 1.2 0.7 -0.48 -0.6 0.64 -0.27 -0.06 -5.1 0.6 122.4 3.14 1.498 124.7 75.7 2.31 -0.1 0.09 1.36 0.94 4 2.73 1.5 4.33 4.05 0.6 0.489 0 -0.77 -2.65 0.13 0.79 1.39 -0.039 0.13 0.77 65 83 -0.68 0.7 -70 1.2 0.7 -0.84 -1.01 1.18 0.14 -0.01 -0.9 1.17 190.3 0.62 2.088 194 109.1 0.27 0.04 -0.1 1.21 0.09 4.9 0.9 1.1 5.86 4.9 0.93 0.59 0 -0.02 -0.93 0.07 1.15 1.11 0.0394 0.09 0.59 41 51 -0.41 1 189 1 0.5 1.27 1.79 1.19 0.08 0.34 1.6 1.22 190.8 0.86 1.336 191.9 113.9 10.99 0.05 -0.03 9.6 6.47 3.9 1.2 1.2 3.83 3.59 1.25 0.577 0 0.48 5.27 -0.38 1.06 1.04 0.4201 -0.34 0.42 106 86 -0.15 1.7 -78 0.6 0.8 -0.8 -0.77 0.92 -0.1 0.04 0.5 1 114.4 1.92 3.379 117.3 68.4 0.94 0.01 0.33 1.18 0.35 5.5 1.26 1.4 5.14 5.73 0.48 0.632 1 -1.01 -4.12 0.19 1.19 0.79 -0.0552 0.17 0.63 74 98 -0.14 1 123 0.8 1.1 1.09 1.22 0.98 0.29 0.18 1.4 0.93 138.2 0.87 0.946 139 85.1 12.43 -0.03 -0.01 11.44 14.34 6.8 0.64 1 6.65 7.47 1.81 0.529 0 0.69 4.45 -0.29 0.9 0.53 0.2947 -0.29 0.59 41 51 -0.41 1 189 1 0.5 1.27 1.79 1.19 0.08 0.34 1.6 1.22 190.8 0.86 1.336 191.9 113.9 10.99 0.05 -0.03 9.6 6.47 3.9 1.2 1.2 3.83 3.59 1.25 0.577 0 0.48 5.27 -0.38 1.06 1.04 0.4201 -0.34 0.54 97 107 -0.11 1 -38 0.6 0.8 -0.27 0.26 0.78 0 -0.04 -2.6 0.86 119.6 0.92 1.732 121.5 71.2 4.68 -0.04 -0.07 5.61 4.33 5.3 0.97 2.1 5.77 5.46 1.12 0.713 0 0.17 -1.2 0.03 0.87 0.82 0.0239 0.01 
0.96 100 100 -0.77 1 16 1.4 1.2 -0.06 0.31 1.43 -0.14 0.08 6.5 1.53 89.3 0.64 0.328 90 52.6 9.36 0.12 0.64 10.17 9.9 7.9 0.3 0.7 7.99 9.07 0.92 0.687 0 -0.25 -0.22 -0.04 0.94 0.77 0.0728 -0.03 0.77 65 83 -0.68 0.7 -70 1.2 0.7 -0.84 -1.01 1.18 0.14 -0.01 -0.9 1.17 190.3 0.62 2.088 194 109.1 0.27 0.04 -0.1 1.21 0.09 4.9 0.9 1.1 5.86 4.9 0.93 0.59 0 -0.02 -0.93 0.07 1.15 1.11 0.0394 0.09 0.63 74 98 -0.14 1 123 0.8 1.1 1.09 1.22 0.98 0.29 0.18 1.4 0.93 138.2 0.87 0.946 139 85.1 12.43 -0.03 -0.01 11.44 14.34 6.8 0.64 1 6.65 7.47 1.81 0.529 0 0.69 4.45 -0.29 0.9 0.53 0.2947 -0.29 0.8 93 84 -0.33 1 -73 1.4 0.7 -0.73 -0.22 1.22 -0.11 0.48 1 1.27 146.9 0.8 0 149.4 89.7 1.14 -0.03 -0.23 1.57 0.87 4.4 0.97 1.1 3.98 3.63 0.95 0.527 0 -0.12 -2.76 0.14 0.94 0.95 0.0126 0.13 0.77 65 83 -0.68 0.7 -70 1.2 0.7 -0.84 -1.01 1.18 0.14 -0.01 -0.9 1.17 190.3 0.62 2.088 194 109.1 0.27 0.04 -0.1 1.21 0.09 4.9 0.9 1.1 5.86 4.9 0.93 0.59 0 -0.02 -0.93 0.07 1.15 1.11 0.0394 0.09 0.63 74 98 -0.14 1 123 0.8 1.1 1.09 1.22 0.98 0.29 0.18 1.4 0.93 138.2 0.87 0.946 139 85.1 12.43 -0.03 -0.01 11.44 14.34 6.8 0.64 1 6.65 7.47 1.81 0.529 0 0.69 4.45 -0.29 0.9 0.53 0.2947 -0.29 0.59 41 51 -0.41 1 189 1 0.5 1.27 1.79 1.19 0.08 0.34 1.6 1.22 190.8 0.86 1.336 191.9 113.9 10.99 0.05 -0.03 9.6 6.47 3.9 1.2 1.2 3.83 3.59 1.25 0.577 0 0.48 5.27 -0.38 1.06 1.04 0.4201 -0.34 0.72 41 50 -0.17 1 53 0.2 1.8 0.33 0.96 0.69 0.18 -0.2 -4.5 0.7 194.6 1.31 0 197 116.2 3.13 -0.14 -0.38 2.68 3.42 3.1 0.86 0.5 3.15 2.96 1.53 0.495 0 0.77 2.15 -0.29 1.04 0.93 0.3113 -0.23 0.39 134 104 -0.07 1 -74 1.2 0.7 -0.48 -0.6 0.64 -0.27 -0.06 -5.1 0.6 122.4 3.14 1.498 124.7 75.7 2.31 -0.1 0.09 1.36 0.94 4 2.73 1.5 4.33 4.05 0.6 0.489 0 -0.77 -2.65 0.13 0.79 1.39 -0.039 0.13 0.77 65 83 -0.68 0.7 -70 1.2 0.7 -0.84 -1.01 1.18 0.14 -0.01 -0.9 1.17 190.3 0.62 2.088 194 109.1 0.27 0.04 -0.1 1.21 0.09 4.9 0.9 1.1 5.86 4.9 0.93 0.59 0 -0.02 -0.93 0.07 1.15 1.11 0.0394 0.09 0.59 41 51 -0.41 1 189 1 0.5 1.27 1.79 1.19 0.08 0.34 1.6 1.22 190.8 0.86 1.336 191.9 113.9 10.99 0.05 -0.03 9.6 6.47 3.9 1.2 1.2 3.83 3.59 1.25 0.577 0 0.48 5.27 -0.38 1.06 1.04 0.4201 -0.34 0.42 106 86 -0.15 1.7 -78 0.6 0.8 -0.8 -0.77 0.92 -0.1 0.04 0.5 1 114.4 1.92 3.379 117.3 68.4 0.94 0.01 0.33 1.18 0.35 5.5 1.26 1.4 5.14 5.73 0.48 0.632 1 -1.01 -4.12 0.19 1.19 0.79 -0.0552 0.17 0.63 74 98 -0.14 1 123 0.8 1.1 1.09 1.22 0.98 0.29 0.18 1.4 0.93 138.2 0.87 0.946 139 85.1 12.43 -0.03 -0.01 11.44 14.34 6.8 0.64 1 6.65 7.47 1.81 0.529 0 0.69 4.45 -0.29 0.9 0.53 0.2947 -0.29 0.59 41 51 -0.41 1 189 1 0.5 1.27 1.79 1.19 0.08 0.34 1.6 1.22 190.8 0.86 1.336 191.9 113.9 10.99 0.05 -0.03 9.6 6.47 3.9 1.2 1.2 3.83 3.59 1.25 0.577 0 0.48 5.27 -0.38 1.06 1.04 0.4201 -0.34 0.54 97 107 -0.11 1 -38 0.6 0.8 -0.27 0.26 0.78 0 -0.04 -2.6 0.86 119.6 0.92 1.732 121.5 71.2 4.68 -0.04 -0.07 5.61 4.33 5.3 0.97 2.1 5.77 5.46 1.12 0.713 0 0.17 -1.2 0.03 0.87 0.82 0.0239 0.01 
0.84 96 103 -0.23 1 151 0.9 0.9 1.31 1.8 1.04 0.16 0.09 0.6 1.07 163 0.92 2.078 163.9 102 13.73 -0.07 -0.22 10.91 15.25 5.2 0.45 0.7 5.48 6.56 1.81 0.564 0 1.1 5.58 -0.34 1.07 0.64 0.3805 -0.33 0 49 50 0 1.3 -13 0.6 0.3 -0.41 0 0.46 0.46 -0.02 -8.6 0.44 63.8 0.63 0.5 64.9 36.3 6.17 -0.02 -0.09 8.87 8.14 7.1 3.09 0.6 6.91 7.69 0.61 0.67 0 -0.72 -1.62 0.09 1.18 2.74 -0.0589 0.09 0.92 40 54 -0.62 1 145 1.1 0.9 1.21 1.7 1.36 -0.57 0.24 3.2 1.32 163.1 0.37 0.414 164 102 16.64 0.05 0.41 16.22 22.28 8.6 0.96 0.5 9.16 9 1.3 0.541 0 0.23 5.01 -0.37 0.95 0.66 0.3819 -0.38 -2.5 56 58 3 13 -20 0.3 2.6 0 0.72 0.49 0.02 0.16 -7.7 0.25 121.6 0.5 0.415 122.9 73.6 1.96 -0.19 -0.43 2.24 2.38 5.3 0.83 1.5 4.95 4.04 0.4 0.6 0 -1.24 -3.03 0.19 1.18 0.66 -0.0492 0.2 0.96 100 100 -0.77 1 16 1.4 1.2 -0.06 0.31 1.43 -0.14 0.08 6.5 1.53 89.3 0.64 0.328 90 52.6 9.36 0.12 0.64 10.17 9.9 7.9 0.3 0.7 7.99 9.07 0.92 0.687 0 -0.25 -0.22 -0.04 0.94 0.77 0.0728 -0.03 0.53 102 77 -0.27 1.7 -106 0.9 2.2 -0.77 -0.64 1.67 -0.39 0.36 7.8 1.63 138.8 1.01 0 142.2 84.7 0.94 -0.02 0.51 1.15 0.08 7.1 1.33 0.7 6.1 7.77 0.61 0.669 1 -0.62 -3.64 0.23 1.41 0.92 -0.0295 0.23 0.42 20 44 -0.23 1 168 1.6 0.8 1.36 1.54 0.94 -0.64 0.37 -1.3 0.89 102.5 0.32 0 103.3 68.3 2.56 -0.25 0.03 1.48 2.55 1.9 0.72 0.4 1.81 0.95 1.16 0.263 0 0.13 4.66 -0.38 0.6 0.44 0.3557 -0.36 0.77 65 83 -0.68 0.7 -70 1.2 0.7 -0.84 -1.01 1.18 0.14 -0.01 -0.9 1.17 190.3 0.62 2.088 194 109.1 0.27 0.04 -0.1 1.21 0.09 4.9 0.9 1.1 5.86 4.9 0.93 0.59 0 -0.02 -0.93 0.07 1.15 1.11 0.0394 0.09 0.53 120 117 -0.35 1 -70 1.1 0.7 -0.5 -0.04 0.7 -0.12 -0.35 -3.9 0.65 94.2 1.01 1.089 95.4 54.9 5.58 -0.19 -0.1 5.38 4.17 6.6 1.16 0.9 6.84 5.15 0.82 0.692 0 -0.31 -2.84 0.12 0.69 0.64 -0.0282 0.1 0.77 65 83 -0.68 0.7 -70 1.2 0.7 -0.84 -1.01 1.18 0.14 -0.01 -0.9 1.17 190.3 0.62 2.088 194 109.1 0.27 0.04 -0.1 1.21 0.09 4.9 0.9 1.1 5.86 4.9 0.93 0.59 0 -0.02 -0.93 0.07 1.15 1.11 0.0394 0.09 0.53 102 77 -0.27 1.7 -106 0.9 2.2 -0.77 -0.64 1.67 -0.39 0.36 7.8 1.63 138.8 1.01 0 142.2 84.7 0.94 -0.02 0.51 1.15 0.08 7.1 1.33 0.7 6.1 7.77 0.61 0.669 1 -0.62 -3.64 0.23 1.41 0.92 -0.0295 0.23 0.63 74 98 -0.14 1 123 0.8 1.1 1.09 1.22 0.98 0.29 0.18 1.4 0.93 138.2 0.87 0.946 139 85.1 12.43 -0.03 -0.01 11.44 14.34 6.8 0.64 1 6.65 7.47 1.81 0.529 0 0.69 4.45 -0.29 0.9 0.53 0.2947 -0.29 0.77 65 83 -0.68 0.7 -70 1.2 0.7 -0.84 -1.01 1.18 0.14 -0.01 -0.9 1.17 190.3 0.62 2.088 194 109.1 0.27 0.04 -0.1 1.21 0.09 4.9 0.9 1.1 5.86 4.9 0.93 0.59 0 -0.02 -0.93 0.07 1.15 1.11 0.0394 0.09 0.53 120 117 -0.35 1 -70 1.1 0.7 -0.5 -0.04 0.7 -0.12 -0.35 -3.9 0.65 94.2 1.01 1.089 95.4 54.9 5.58 -0.19 -0.1 5.38 4.17 6.6 1.16 0.9 6.84 5.15 0.82 0.692 0 -0.31 -2.84 0.12 0.69 0.64 -0.0282 0.1 0.53 102 77 -0.27 1.7 -106 0.9 2.2 -0.77 -0.64 1.67 -0.39 0.36 7.8 1.63 138.8 1.01 0 142.2 84.7 0.94 -0.02 0.51 1.15 0.08 7.1 1.33 0.7 6.1 7.77 0.61 0.669 1 -0.62 -3.64 0.23 1.41 0.92 -0.0295 0.23 
0.84 96 103 -0.23 1 151 0.9 0.9 1.31 1.8 1.04 0.16 0.09 0.6 1.07 163 0.92 2.078 163.9 102 13.73 -0.07 -0.22 10.91 15.25 5.2 0.45 0.7 5.48 6.56 1.81 0.564 0 1.1 5.58 -0.34 1.07 0.64 0.3805 -0.33 0 49 50 0 1.3 -13 0.6 0.3 -0.41 0 0.46 0.46 -0.02 -8.6 0.44 63.8 0.63 0.5 64.9 36.3 6.17 -0.02 -0.09 8.87 8.14 7.1 3.09 0.6 6.91 7.69 0.61 0.67 0 -0.72 -1.62 0.09 1.18 2.74 -0.0589 0.09 0.92 40 54 -0.62 1 145 1.1 0.9 1.21 1.7 1.36 -0.57 0.24 3.2 1.32 163.1 0.37 0.414 164 102 16.64 0.05 0.41 16.22 22.28 8.6 0.96 0.5 9.16 9 1.3 0.541 0 0.23 5.01 -0.37 0.95 0.66 0.3819 -0.38 -2.5 56 58 3 13 -20 0.3 2.6 0 0.72 0.49 0.02 0.16 -7.7 0.25 121.6 0.5 0.415 122.9 73.6 1.96 -0.19 -0.43 2.24 2.38 5.3 0.83 1.5 4.95 4.04 0.4 0.6 0 -1.24 -3.03 0.19 1.18 0.66 -0.0492 0.2 0.96 100 100 -0.77 1 16 1.4 1.2 -0.06 0.31 1.43 -0.14 0.08 6.5 1.53 89.3 0.64 0.328 90 52.6 9.36 0.12 0.64 10.17 9.9 7.9 0.3 0.7 7.99 9.07 0.92 0.687 0 -0.25 -0.22 -0.04 0.94 0.77 0.0728 -0.03 0.53 102 77 -0.27 1.7 -106 0.9 2.2 -0.77 -0.64 1.67 -0.39 0.36 7.8 1.63 138.8 1.01 0 142.2 84.7 0.94 -0.02 0.51 1.15 0.08 7.1 1.33 0.7 6.1 7.77 0.61 0.669 1 -0.62 -3.64 0.23 1.41 0.92 -0.0295 0.23 0.42 20 44 -0.23 1 168 1.6 0.8 1.36 1.54 0.94 -0.64 0.37 -1.3 0.89 102.5 0.32 0 103.3 68.3 2.56 -0.25 0.03 1.48 2.55 1.9 0.72 0.4 1.81 0.95 1.16 0.263 0 0.13 4.66 -0.38 0.6 0.44 0.3557 -0.36 0.77 65 83 -0.68 0.7 -70 1.2 0.7 -0.84 -1.01 1.18 0.14 -0.01 -0.9 1.17 190.3 0.62 2.088 194 109.1 0.27 0.04 -0.1 1.21 0.09 4.9 0.9 1.1 5.86 4.9 0.93 0.59 0 -0.02 -0.93 0.07 1.15 1.11 0.0394 0.09 0.54 97 107 -0.11 1 -38 0.6 0.8 -0.27 0.26 0.78 0 -0.04 -2.6 0.86 119.6 0.92 1.732 121.5 71.2 4.68 -0.04 -0.07 5.61 4.33 5.3 0.97 2.1 5.77 5.46 1.12 0.713 0 0.17 -1.2 0.03 0.87 0.82 0.0239 0.01 0.77 65 83 -0.68 0.7 -70 1.2 0.7 -0.84 -1.01 1.18 0.14 -0.01 -0.9 1.17 190.3 0.62 2.088 194 109.1 0.27 0.04 -0.1 1.21 0.09 4.9 0.9 1.1 5.86 4.9 0.93 0.59 0 -0.02 -0.93 0.07 1.15 1.11 0.0394 0.09 0.53 102 77 -0.27 1.7 -106 0.9 2.2 -0.77 -0.64 1.67 -0.39 0.36 7.8 1.63 138.8 1.01 0 142.2 84.7 0.94 -0.02 0.51 1.15 0.08 7.1 1.33 0.7 6.1 7.77 0.61 0.669 1 -0.62 -3.64 0.23 1.41 0.92 -0.0295 0.23 0.96 100 100 -0.77 1 16 1.4 1.2 -0.06 0.31 1.43 -0.14 0.08 6.5 1.53 89.3 0.64 0.328 90 52.6 9.36 0.12 0.64 10.17 9.9 7.9 0.3 0.7 7.99 9.07 0.92 0.687 0 -0.25 -0.22 -0.04 0.94 0.77 0.0728 -0.03 0.77 65 83 -0.68 0.7 -70 1.2 0.7 -0.84 -1.01 1.18 0.14 -0.01 -0.9 1.17 190.3 0.62 2.088 194 109.1 0.27 0.04 -0.1 1.21 0.09 4.9 0.9 1.1 5.86 4.9 0.93 0.59 0 -0.02 -0.93 0.07 1.15 1.11 0.0394 0.09 0.53 120 117 -0.35 1 -70 1.1 0.7 -0.5 -0.04 0.7 -0.12 -0.35 -3.9 0.65 94.2 1.01 1.089 95.4 54.9 5.58 -0.19 -0.1 5.38 4.17 6.6 1.16 0.9 6.84 5.15 0.82 0.692 0 -0.31 -2.84 0.12 0.69 0.64 -0.0282 0.1 0.63 74 98 -0.14 1 123 0.8 1.1 1.09 1.22 0.98 0.29 0.18 1.4 0.93 138.2 0.87 0.946 139 85.1 12.43 -0.03 -0.01 11.44 14.34 6.8 0.64 1 6.65 7.47 1.81 0.529 0 0.69 4.45 -0.29 0.9 0.53 0.2947 -0.29 
0.84 96 103 -0.23 1 151 0.9 0.9 1.31 1.8 1.04 0.16 0.09 0.6 1.07 163 0.92 2.078 163.9 102 13.73 -0.07 -0.22 10.91 15.25 5.2 0.45 0.7 5.48 6.56 1.81 0.564 0 1.1 5.58 -0.34 1.07 0.64 0.3805 -0.33 0 49 50 0 1.3 -13 0.6 0.3 -0.41 0 0.46 0.46 -0.02 -8.6 0.44 63.8 0.63 0.5 64.9 36.3 6.17 -0.02 -0.09 8.87 8.14 7.1 3.09 0.6 6.91 7.69 0.61 0.67 0 -0.72 -1.62 0.09 1.18 2.74 -0.0589 0.09 0.92 40 54 -0.62 1 145 1.1 0.9 1.21 1.7 1.36 -0.57 0.24 3.2 1.32 163.1 0.37 0.414 164 102 16.64 0.05 0.41 16.22 22.28 8.6 0.96 0.5 9.16 9 1.3 0.541 0 0.23 5.01 -0.37 0.95 0.66 0.3819 -0.38 -2.5 56 58 3 13 -20 0.3 2.6 0 0.72 0.49 0.02 0.16 -7.7 0.25 121.6 0.5 0.415 122.9 73.6 1.96 -0.19 -0.43 2.24 2.38 5.3 0.83 1.5 4.95 4.04 0.4 0.6 0 -1.24 -3.03 0.19 1.18 0.66 -0.0492 0.2 0.96 100 100 -0.77 1 16 1.4 1.2 -0.06 0.31 1.43 -0.14 0.08 6.5 1.53 89.3 0.64 0.328 90 52.6 9.36 0.12 0.64 10.17 9.9 7.9 0.3 0.7 7.99 9.07 0.92 0.687 0 -0.25 -0.22 -0.04 0.94 0.77 0.0728 -0.03 0.53 102 77 -0.27 1.7 -106 0.9 2.2 -0.77 -0.64 1.67 -0.39 0.36 7.8 1.63 138.8 1.01 0 142.2 84.7 0.94 -0.02 0.51 1.15 0.08 7.1 1.33 0.7 6.1 7.77 0.61 0.669 1 -0.62 -3.64 0.23 1.41 0.92 -0.0295 0.23 0.42 20 44 -0.23 1 168 1.6 0.8 1.36 1.54 0.94 -0.64 0.37 -1.3 0.89 102.5 0.32 0 103.3 68.3 2.56 -0.25 0.03 1.48 2.55 1.9 0.72 0.4 1.81 0.95 1.16 0.263 0 0.13 4.66 -0.38 0.6 0.44 0.3557 -0.36 0.77 65 83 -0.68 0.7 -70 1.2 0.7 -0.84 -1.01 1.18 0.14 -0.01 -0.9 1.17 190.3 0.62 2.088 194 109.1 0.27 0.04 -0.1 1.21 0.09 4.9 0.9 1.1 5.86 4.9 0.93 0.59 0 -0.02 -0.93 0.07 1.15 1.11 0.0394 0.09 0.54 97 107 -0.11 1 -38 0.6 0.8 -0.27 0.26 0.78 0 -0.04 -2.6 0.86 119.6 0.92 1.732 121.5 71.2 4.68 -0.04 -0.07 5.61 4.33 5.3 0.97 2.1 5.77 5.46 1.12 0.713 0 0.17 -1.2 0.03 0.87 0.82 0.0239 0.01 0.77 65 83 -0.68 0.7 -70 1.2 0.7 -0.84 -1.01 1.18 0.14 -0.01 -0.9 1.17 190.3 0.62 2.088 194 109.1 0.27 0.04 -0.1 1.21 0.09 4.9 0.9 1.1 5.86 4.9 0.93 0.59 0 -0.02 -0.93 0.07 1.15 1.11 0.0394 0.09 0.53 102 77 -0.27 1.7 -106 0.9 2.2 -0.77 -0.64 1.67 -0.39 0.36 7.8 1.63 138.8 1.01 0 142.2 84.7 0.94 -0.02 0.51 1.15 0.08 7.1 1.33 0.7 6.1 7.77 0.61 0.669 1 -0.62 -3.64 0.23 1.41 0.92 -0.0295 0.23 0.96 100 100 -0.77 1 16 1.4 1.2 -0.06 0.31 1.43 -0.14 0.08 6.5 1.53 89.3 0.64 0.328 90 52.6 9.36 0.12 0.64 10.17 9.9 7.9 0.3 0.7 7.99 9.07 0.92 0.687 0 -0.25 -0.22 -0.04 0.94 0.77 0.0728 -0.03 0.77 65 83 -0.68 0.7 -70 1.2 0.7 -0.84 -1.01 1.18 0.14 -0.01 -0.9 1.17 190.3 0.62 2.088 194 109.1 0.27 0.04 -0.1 1.21 0.09 4.9 0.9 1.1 5.86 4.9 0.93 0.59 0 -0.02 -0.93 0.07 1.15 1.11 0.0394 0.09 0.53 120 117 -0.35 1 -70 1.1 0.7 -0.5 -0.04 0.7 -0.12 -0.35 -3.9 0.65 94.2 1.01 1.089 95.4 54.9 5.58 -0.19 -0.1 5.38 4.17 6.6 1.16 0.9 6.84 5.15 0.82 0.692 0 -0.31 -2.84 0.12 0.69 0.64 -0.0282 0.1 0.63 74 98 -0.14 1 123 0.8 1.1 1.09 1.22 0.98 0.29 0.18 1.4 0.93 138.2 0.87 0.946 139 85.1 12.43 -0.03 -0.01 11.44 14.34 6.8 0.64 1 6.65 7.47 1.81 0.529 0 0.69 4.45 -0.29 0.9 0.53 0.2947 -0.29 
0.84 96 103 -0.23 1 151 0.9 0.9 1.31 1.8 1.04 0.16 0.09 0.6 1.07 163 0.92 2.078 163.9 102 13.73 -0.07 -0.22 10.91 15.25 5.2 0.45 0.7 5.48 6.56 1.81 0.564 0 1.1 5.58 -0.34 1.07 0.64 0.3805 -0.33 0 49 50 0 1.3 -13 0.6 0.3 -0.41 0 0.46 0.46 -0.02 -8.6 0.44 63.8 0.63 0.5 64.9 36.3 6.17 -0.02 -0.09 8.87 8.14 7.1 3.09 0.6 6.91 7.69 0.61 0.67 0 -0.72 -1.62 0.09 1.18 2.74 -0.0589 0.09 0.92 40 54 -0.62 1 145 1.1 0.9 1.21 1.7 1.36 -0.57 0.24 3.2 1.32 163.1 0.37 0.414 164 102 16.64 0.05 0.41 16.22 22.28 8.6 0.96 0.5 9.16 9 1.3 0.541 0 0.23 5.01 -0.37 0.95 0.66 0.3819 -0.38 -2.5 56 58 3 13 -20 0.3 2.6 0 0.72 0.49 0.02 0.16 -7.7 0.25 121.6 0.5 0.415 122.9 73.6 1.96 -0.19 -0.43 2.24 2.38 5.3 0.83 1.5 4.95 4.04 0.4 0.6 0 -1.24 -3.03 0.19 1.18 0.66 -0.0492 0.2 0.96 100 100 -0.77 1 16 1.4 1.2 -0.06 0.31 1.43 -0.14 0.08 6.5 1.53 89.3 0.64 0.328 90 52.6 9.36 0.12 0.64 10.17 9.9 7.9 0.3 0.7 7.99 9.07 0.92 0.687 0 -0.25 -0.22 -0.04 0.94 0.77 0.0728 -0.03 0.53 102 77 -0.27 1.7 -106 0.9 2.2 -0.77 -0.64 1.67 -0.39 0.36 7.8 1.63 138.8 1.01 0 142.2 84.7 0.94 -0.02 0.51 1.15 0.08 7.1 1.33 0.7 6.1 7.77 0.61 0.669 1 -0.62 -3.64 0.23 1.41 0.92 -0.0295 0.23 0.42 20 44 -0.23 1 168 1.6 0.8 1.36 1.54 0.94 -0.64 0.37 -1.3 0.89 102.5 0.32 0 103.3 68.3 2.56 -0.25 0.03 1.48 2.55 1.9 0.72 0.4 1.81 0.95 1.16 0.263 0 0.13 4.66 -0.38 0.6 0.44 0.3557 -0.36 0.77 65 83 -0.68 0.7 -70 1.2 0.7 -0.84 -1.01 1.18 0.14 -0.01 -0.9 1.17 190.3 0.62 2.088 194 109.1 0.27 0.04 -0.1 1.21 0.09 4.9 0.9 1.1 5.86 4.9 0.93 0.59 0 -0.02 -0.93 0.07 1.15 1.11 0.0394 0.09 0.54 97 107 -0.11 1 -38 0.6 0.8 -0.27 0.26 0.78 0 -0.04 -2.6 0.86 119.6 0.92 1.732 121.5 71.2 4.68 -0.04 -0.07 5.61 4.33 5.3 0.97 2.1 5.77 5.46 1.12 0.713 0 0.17 -1.2 0.03 0.87 0.82 0.0239 0.01 0.77 65 83 -0.68 0.7 -70 1.2 0.7 -0.84 -1.01 1.18 0.14 -0.01 -0.9 1.17 190.3 0.62 2.088 194 109.1 0.27 0.04 -0.1 1.21 0.09 4.9 0.9 1.1 5.86 4.9 0.93 0.59 0 -0.02 -0.93 0.07 1.15 1.11 0.0394 0.09 0.53 102 77 -0.27 1.7 -106 0.9 2.2 -0.77 -0.64 1.67 -0.39 0.36 7.8 1.63 138.8 1.01 0 142.2 84.7 0.94 -0.02 0.51 1.15 0.08 7.1 1.33 0.7 6.1 7.77 0.61 0.669 1 -0.62 -3.64 0.23 1.41 0.92 -0.0295 0.23 0.96 100 100 -0.77 1 16 1.4 1.2 -0.06 0.31 1.43 -0.14 0.08 6.5 1.53 89.3 0.64 0.328 90 52.6 9.36 0.12 0.64 10.17 9.9 7.9 0.3 0.7 7.99 9.07 0.92 0.687 0 -0.25 -0.22 -0.04 0.94 0.77 0.0728 -0.03 0.77 65 83 -0.68 0.7 -70 1.2 0.7 -0.84 -1.01 1.18 0.14 -0.01 -0.9 1.17 190.3 0.62 2.088 194 109.1 0.27 0.04 -0.1 1.21 0.09 4.9 0.9 1.1 5.86 4.9 0.93 0.59 0 -0.02 -0.93 0.07 1.15 1.11 0.0394 0.09 0.53 120 117 -0.35 1 -70 1.1 0.7 -0.5 -0.04 0.7 -0.12 -0.35 -3.9 0.65 94.2 1.01 1.089 95.4 54.9 5.58 -0.19 -0.1 5.38 4.17 6.6 1.16 0.9 6.84 5.15 0.82 0.692 0 -0.31 -2.84 0.12 0.69 0.64 -0.0282 0.1 0.63 74 98 -0.14 1 123 0.8 1.1 1.09 1.22 0.98 0.29 0.18 1.4 0.93 138.2 0.87 0.946 139 85.1 12.43 -0.03 -0.01 11.44 14.34 6.8 0.64 1 6.65 7.47 1.81 0.529 0 0.69 4.45 -0.29 0.9 0.53 0.2947 -0.29 
0.84 96 103 -0.23 1 151 0.9 0.9 1.31 1.8 1.04 0.16 0.09 0.6 1.07 163 0.92 2.078 163.9 102 13.73 -0.07 -0.22 10.91 15.25 5.2 0.45 0.7 5.48 6.56 1.81 0.564 0 1.1 5.58 -0.34 1.07 0.64 0.3805 -0.33 0 49 50 0 1.3 -13 0.6 0.3 -0.41 0 0.46 0.46 -0.02 -8.6 0.44 63.8 0.63 0.5 64.9 36.3 6.17 -0.02 -0.09 8.87 8.14 7.1 3.09 0.6 6.91 7.69 0.61 0.67 0 -0.72 -1.62 0.09 1.18 2.74 -0.0589 0.09 0.92 40 54 -0.62 1 145 1.1 0.9 1.21 1.7 1.36 -0.57 0.24 3.2 1.32 163.1 0.37 0.414 164 102 16.64 0.05 0.41 16.22 22.28 8.6 0.96 0.5 9.16 9 1.3 0.541 0 0.23 5.01 -0.37 0.95 0.66 0.3819 -0.38 0.53 120 117 -0.35 1 -70 1.1 0.7 -0.5 -0.04 0.7 -0.12 -0.35 -3.9 0.65 94.2 1.01 1.089 95.4 54.9 5.58 -0.19 -0.1 5.38 4.17 6.6 1.16 0.9 6.84 5.15 0.82 0.692 0 -0.31 -2.84 0.12 0.69 0.64 -0.0282 0.1 0.96 100 100 -0.77 1 16 1.4 1.2 -0.06 0.31 1.43 -0.14 0.08 6.5 1.53 89.3 0.64 0.328 90 52.6 9.36 0.12 0.64 10.17 9.9 7.9 0.3 0.7 7.99 9.07 0.92 0.687 0 -0.25 -0.22 -0.04 0.94 0.77 0.0728 -0.03 0.53 102 77 -0.27 1.7 -106 0.9 2.2 -0.77 -0.64 1.67 -0.39 0.36 7.8 1.63 138.8 1.01 0 142.2 84.7 0.94 -0.02 0.51 1.15 0.08 7.1 1.33 0.7 6.1 7.77 0.61 0.669 1 -0.62 -3.64 0.23 1.41 0.92 -0.0295 0.23 0.42 20 44 -0.23 1 168 1.6 0.8 1.36 1.54 0.94 -0.64 0.37 -1.3 0.89 102.5 0.32 0 103.3 68.3 2.56 -0.25 0.03 1.48 2.55 1.9 0.72 0.4 1.81 0.95 1.16 0.263 0 0.13 4.66 -0.38 0.6 0.44 0.3557 -0.36 0.77 65 83 -0.68 0.7 -70 1.2 0.7 -0.84 -1.01 1.18 0.14 -0.01 -0.9 1.17 190.3 0.62 2.088 194 109.1 0.27 0.04 -0.1 1.21 0.09 4.9 0.9 1.1 5.86 4.9 0.93 0.59 0 -0.02 -0.93 0.07 1.15 1.11 0.0394 0.09 0.54 97 107 -0.11 1 -38 0.6 0.8 -0.27 0.26 0.78 0 -0.04 -2.6 0.86 119.6 0.92 1.732 121.5 71.2 4.68 -0.04 -0.07 5.61 4.33 5.3 0.97 2.1 5.77 5.46 1.12 0.713 0 0.17 -1.2 0.03 0.87 0.82 0.0239 0.01 0.77 65 83 -0.68 0.7 -70 1.2 0.7 -0.84 -1.01 1.18 0.14 -0.01 -0.9 1.17 190.3 0.62 2.088 194 109.1 0.27 0.04 -0.1 1.21 0.09 4.9 0.9 1.1 5.86 4.9 0.93 0.59 0 -0.02 -0.93 0.07 1.15 1.11 0.0394 0.09 0.53 102 77 -0.27 1.7 -106 0.9 2.2 -0.77 -0.64 1.67 -0.39 0.36 7.8 1.63 138.8 1.01 0 142.2 84.7 0.94 -0.02 0.51 1.15 0.08 7.1 1.33 0.7 6.1 7.77 0.61 0.669 1 -0.62 -3.64 0.23 1.41 0.92 -0.0295 0.23 0.63 74 98 -0.14 1 123 0.8 1.1 1.09 1.22 0.98 0.29 0.18 1.4 0.93 138.2 0.87 0.946 139 85.1 12.43 -0.03 -0.01 11.44 14.34 6.8 0.64 1 6.65 7.47 1.81 0.529 0 0.69 4.45 -0.29 0.9 0.53 0.2947 -0.29 0.77 65 83 -0.68 0.7 -70 1.2 0.7 -0.84 -1.01 1.18 0.14 -0.01 -0.9 1.17 190.3 0.62 2.088 194 109.1 0.27 0.04 -0.1 1.21 0.09 4.9 0.9 1.1 5.86 4.9 0.93 0.59 0 -0.02 -0.93 0.07 1.15 1.11 0.0394 0.09 0.53 120 117 -0.35 1 -70 1.1 0.7 -0.5 -0.04 0.7 -0.12 -0.35 -3.9 0.65 94.2 1.01 1.089 95.4 54.9 5.58 -0.19 -0.1 5.38 4.17 6.6 1.16 0.9 6.84 5.15 0.82 0.692 0 -0.31 -2.84 0.12 0.69 0.64 -0.0282 0.1 0.63 74 98 -0.14 1 123 0.8 1.1 1.09 1.22 0.98 0.29 0.18 1.4 0.93 138.2 0.87 0.946 139 85.1 12.43 -0.03 -0.01 11.44 14.34 6.8 0.64 1 6.65 7.47 1.81 0.529 0 0.69 4.45 -0.29 0.9 0.53 0.2947 -0.29 
0.84 96 103 -0.23 1 151 0.9 0.9 1.31 1.8 1.04 0.16 0.09 0.6 1.07 163 0.92 2.078 163.9 102 13.73 -0.07 -0.22 10.91 15.25 5.2 0.45 0.7 5.48 6.56 1.81 0.564 0 1.1 5.58 -0.34 1.07 0.64 0.3805 -0.33 0 49 50 0 1.3 -13 0.6 0.3 -0.41 0 0.46 0.46 -0.02 -8.6 0.44 63.8 0.63 0.5 64.9 36.3 6.17 -0.02 -0.09 8.87 8.14 7.1 3.09 0.6 6.91 7.69 0.61 0.67 0 -0.72 -1.62 0.09 1.18 2.74 -0.0589 0.09 0.92 40 54 -0.62 1 145 1.1 0.9 1.21 1.7 1.36 -0.57 0.24 3.2 1.32 163.1 0.37 0.414 164 102 16.64 0.05 0.41 16.22 22.28 8.6 0.96 0.5 9.16 9 1.3 0.541 0 0.23 5.01 -0.37 0.95 0.66 0.3819 -0.38 0.92 40 54 -0.62 1 145 1.1 0.9 1.21 1.7 1.36 -0.57 0.24 3.2 1.32 163.1 0.37 0.414 164 102 16.64 0.05 0.41 16.22 22.28 8.6 0.96 0.5 9.16 9 1.3 0.541 0 0.23 5.01 -0.37 0.95 0.66 0.3819 -0.38 0.96 100 100 -0.77 1 16 1.4 1.2 -0.06 0.31 1.43 -0.14 0.08 6.5 1.53 89.3 0.64 0.328 90 52.6 9.36 0.12 0.64 10.17 9.9 7.9 0.3 0.7 7.99 9.07 0.92 0.687 0 -0.25 -0.22 -0.04 0.94 0.77 0.0728 -0.03 0.53 102 77 -0.27 1.7 -106 0.9 2.2 -0.77 -0.64 1.67 -0.39 0.36 7.8 1.63 138.8 1.01 0 142.2 84.7 0.94 -0.02 0.51 1.15 0.08 7.1 1.33 0.7 6.1 7.77 0.61 0.669 1 -0.62 -3.64 0.23 1.41 0.92 -0.0295 0.23 0.42 20 44 -0.23 1 168 1.6 0.8 1.36 1.54 0.94 -0.64 0.37 -1.3 0.89 102.5 0.32 0 103.3 68.3 2.56 -0.25 0.03 1.48 2.55 1.9 0.72 0.4 1.81 0.95 1.16 0.263 0 0.13 4.66 -0.38 0.6 0.44 0.3557 -0.36 0.77 65 83 -0.68 0.7 -70 1.2 0.7 -0.84 -1.01 1.18 0.14 -0.01 -0.9 1.17 190.3 0.62 2.088 194 109.1 0.27 0.04 -0.1 1.21 0.09 4.9 0.9 1.1 5.86 4.9 0.93 0.59 0 -0.02 -0.93 0.07 1.15 1.11 0.0394 0.09 0.54 97 107 -0.11 1 -38 0.6 0.8 -0.27 0.26 0.78 0 -0.04 -2.6 0.86 119.6 0.92 1.732 121.5 71.2 4.68 -0.04 -0.07 5.61 4.33 5.3 0.97 2.1 5.77 5.46 1.12 0.713 0 0.17 -1.2 0.03 0.87 0.82 0.0239 0.01 0.77 65 83 -0.68 0.7 -70 1.2 0.7 -0.84 -1.01 1.18 0.14 -0.01 -0.9 1.17 190.3 0.62 2.088 194 109.1 0.27 0.04 -0.1 1.21 0.09 4.9 0.9 1.1 5.86 4.9 0.93 0.59 0 -0.02 -0.93 0.07 1.15 1.11 0.0394 0.09 0.53 102 77 -0.27 1.7 -106 0.9 2.2 -0.77 -0.64 1.67 -0.39 0.36 7.8 1.63 138.8 1.01 0 142.2 84.7 0.94 -0.02 0.51 1.15 0.08 7.1 1.33 0.7 6.1 7.77 0.61 0.669 1 -0.62 -3.64 0.23 1.41 0.92 -0.0295 0.23 0.96 100 100 -0.77 1 16 1.4 1.2 -0.06 0.31 1.43 -0.14 0.08 6.5 1.53 89.3 0.64 0.328 90 52.6 9.36 0.12 0.64 10.17 9.9 7.9 0.3 0.7 7.99 9.07 0.92 0.687 0 -0.25 -0.22 -0.04 0.94 0.77 0.0728 -0.03 0.77 65 83 -0.68 0.7 -70 1.2 0.7 -0.84 -1.01 1.18 0.14 -0.01 -0.9 1.17 190.3 0.62 2.088 194 109.1 0.27 0.04 -0.1 1.21 0.09 4.9 0.9 1.1 5.86 4.9 0.93 0.59 0 -0.02 -0.93 0.07 1.15 1.11 0.0394 0.09 0.53 120 117 -0.35 1 -70 1.1 0.7 -0.5 -0.04 0.7 -0.12 -0.35 -3.9 0.65 94.2 1.01 1.089 95.4 54.9 5.58 -0.19 -0.1 5.38 4.17 6.6 1.16 0.9 6.84 5.15 0.82 0.692 0 -0.31 -2.84 0.12 0.69 0.64 -0.0282 0.1 0.63 74 98 -0.14 1 123 0.8 1.1 1.09 1.22 0.98 0.29 0.18 1.4 0.93 138.2 0.87 0.946 139 85.1 12.43 -0.03 -0.01 11.44 14.34 6.8 0.64 1 6.65 7.47 1.81 0.529 0 0.69 4.45 -0.29 0.9 0.53 0.2947 -0.29 
0 49 50 0 1.3 -13 0.6 0.3 -0.41 0 0.46 0.46 -0.02 -8.6 0.44 63.8 0.63 0.5 64.9 36.3 6.17 -0.02 -0.09 8.87 8.14 7.1 3.09 0.6 6.91 7.69 0.61 0.67 0 -0.72 -1.62 0.09 1.18 2.74 -0.0589 0.09 0.42 20 44 -0.23 1 168 1.6 0.8 1.36 1.54 0.94 -0.64 0.37 -1.3 0.89 102.5 0.32 0 103.3 68.3 2.56 -0.25 0.03 1.48 2.55 1.9 0.72 0.4 1.81 0.95 1.16 0.263 0 0.13 4.66 -0.38 0.6 0.44 0.3557 -0.36 0.54 97 107 -0.11 1 -38 0.6 0.8 -0.27 0.26 0.78 0 -0.04 -2.6 0.86 119.6 0.92 1.732 121.5 71.2 4.68 -0.04 -0.07 5.61 4.33 5.3 0.97 2.1 5.77 5.46 1.12 0.713 0 0.17 -1.2 0.03 0.87 0.82 0.0239 0.01 0.92 40 54 -0.62 1 145 1.1 0.9 1.21 1.7 1.36 -0.57 0.24 3.2 1.32 163.1 0.37 0.414 164 102 16.64 0.05 0.41 16.22 22.28 8.6 0.96 0.5 9.16 9 1.3 0.541 0 0.23 5.01 -0.37 0.95 0.66 0.3819 -0.38 0 49 50 0 1.3 -13 0.6 0.3 -0.41 0 0.46 0.46 -0.02 -8.6 0.44 63.8 0.63 0.5 64.9 36.3 6.17 -0.02 -0.09 8.87 8.14 7.1 3.09 0.6 6.91 7.69 0.61 0.67 0 -0.72 -1.62 0.09 1.18 2.74 -0.0589 0.09 0.92 40 54 -0.62 1 145 1.1 0.9 1.21 1.7 1.36 -0.57 0.24 3.2 1.32 163.1 0.37 0.414 164 102 16.64 0.05 0.41 16.22 22.28 8.6 0.96 0.5 9.16 9 1.3 0.541 0 0.23 5.01 -0.37 0.95 0.66 0.3819 -0.38 0.59 41 51 -0.41 1 189 1 0.5 1.27 1.79 1.19 0.08 0.34 1.6 1.22 190.8 0.86 1.336 191.9 113.9 10.99 0.05 -0.03 9.6 6.47 3.9 1.2 1.2 3.83 3.59 1.25 0.577 0 0.48 5.27 -0.38 1.06 1.04 0.4201 -0.34 0.53 102 77 -0.27 1.7 -106 0.9 2.2 -0.77 -0.64 1.67 -0.39 0.36 7.8 1.63 138.8 1.01 0 142.2 84.7 0.94 -0.02 0.51 1.15 0.08 7.1 1.33 0.7 6.1 7.77 0.61 0.669 1 -0.62 -3.64 0.23 1.41 0.92 -0.0295 0.23 0.84 96 103 -0.23 1 151 0.9 0.9 1.31 1.8 1.04 0.16 0.09 0.6 1.07 163 0.92 2.078 163.9 102 13.73 -0.07 -0.22 10.91 15.25 5.2 0.45 0.7 5.48 6.56 1.81 0.564 0 1.1 5.58 -0.34 1.07 0.64 0.3805 -0.33 0.72 41 50 -0.17 1 53 0.2 1.8 0.33 0.96 0.69 0.18 -0.2 -4.5 0.7 194.6 1.31 0 197 116.2 3.13 -0.14 -0.38 2.68 3.42 3.1 0.86 0.5 3.15 2.96 1.53 0.495 0 0.77 2.15 -0.29 1.04 0.93 0.3113 -0.23 0.63 74 98 -0.14 1 123 0.8 1.1 1.09 1.22 0.98 0.29 0.18 1.4 0.93 138.2 0.87 0.946 139 85.1 12.43 -0.03 -0.01 11.44 14.34 6.8 0.64 1 6.65 7.47 1.81 0.529 0 0.69 4.45 -0.29 0.9 0.53 0.2947 -0.29 0.42 106 86 -0.15 1.7 -78 0.6 0.8 -0.8 -0.77 0.92 -0.1 0.04 0.5 1 114.4 1.92 3.379 117.3 68.4 0.94 0.01 0.33 1.18 0.35 5.5 1.26 1.4 5.14 5.73 0.48 0.632 1 -1.01 -4.12 0.19 1.19 0.79 -0.0552 0.17 0.53 120 117 -0.35 1 -70 1.1 0.7 -0.5 -0.04 0.7 -0.12 -0.35 -3.9 0.65 94.2 1.01 1.089 95.4 54.9 5.58 -0.19 -0.1 5.38 4.17 6.6 1.16 0.9 6.84 5.15 0.82 0.692 0 -0.31 -2.84 0.12 0.69 0.64 -0.0282 0.1 0 49 50 0 1.3 -13 0.6 0.3 -0.41 0 0.46 0.46 -0.02 -8.6 0.44 63.8 0.63 0.5 64.9 36.3 6.17 -0.02 -0.09 8.87 8.14 7.1 3.09 0.6 6.91 7.69 0.61 0.67 0 -0.72 -1.62 0.09 1.18 2.74 -0.0589 0.09 0.96 100 100 -0.77 1 16 1.4 1.2 -0.06 0.31 1.43 -0.14 0.08 6.5 1.53 89.3 0.64 0.328 90 52.6 9.36 0.12 0.64 10.17 9.9 7.9 0.3 0.7 7.99 9.07 0.92 0.687 0 -0.25 -0.22 -0.04 0.94 0.77 0.0728 -0.03 
0 49 50 0 1.3 -13 0.6 0.3 -0.41 0 0.46 0.46 -0.02 -8.6 0.44 63.8 0.63 0.5 64.9 36.3 6.17 -0.02 -0.09 8.87 8.14 7.1 3.09 0.6 6.91 7.69 0.61 0.67 0 -0.72 -1.62 0.09 1.18 2.74 -0.0589 0.09 0.42 20 44 -0.23 1 168 1.6 0.8 1.36 1.54 0.94 -0.64 0.37 -1.3 0.89 102.5 0.32 0 103.3 68.3 2.56 -0.25 0.03 1.48 2.55 1.9 0.72 0.4 1.81 0.95 1.16 0.263 0 0.13 4.66 -0.38 0.6 0.44 0.3557 -0.36 0.96 100 100 -0.77 1 16 1.4 1.2 -0.06 0.31 1.43 -0.14 0.08 6.5 1.53 89.3 0.64 0.328 90 52.6 9.36 0.12 0.64 10.17 9.9 7.9 0.3 0.7 7.99 9.07 0.92 0.687 0 -0.25 -0.22 -0.04 0.94 0.77 0.0728 -0.03 0.92 40 54 -0.62 1 145 1.1 0.9 1.21 1.7 1.36 -0.57 0.24 3.2 1.32 163.1 0.37 0.414 164 102 16.64 0.05 0.41 16.22 22.28 8.6 0.96 0.5 9.16 9 1.3 0.541 0 0.23 5.01 -0.37 0.95 0.66 0.3819 -0.38 0 49 50 0 1.3 -13 0.6 0.3 -0.41 0 0.46 0.46 -0.02 -8.6 0.44 63.8 0.63 0.5 64.9 36.3 6.17 -0.02 -0.09 8.87 8.14 7.1 3.09 0.6 6.91 7.69 0.61 0.67 0 -0.72 -1.62 0.09 1.18 2.74 -0.0589 0.09 0.92 40 54 -0.62 1 145 1.1 0.9 1.21 1.7 1.36 -0.57 0.24 3.2 1.32 163.1 0.37 0.414 164 102 16.64 0.05 0.41 16.22 22.28 8.6 0.96 0.5 9.16 9 1.3 0.541 0 0.23 5.01 -0.37 0.95 0.66 0.3819 -0.38 0.59 41 51 -0.41 1 189 1 0.5 1.27 1.79 1.19 0.08 0.34 1.6 1.22 190.8 0.86 1.336 191.9 113.9 10.99 0.05 -0.03 9.6 6.47 3.9 1.2 1.2 3.83 3.59 1.25 0.577 0 0.48 5.27 -0.38 1.06 1.04 0.4201 -0.34 0.42 106 86 -0.15 1.7 -78 0.6 0.8 -0.8 -0.77 0.92 -0.1 0.04 0.5 1 114.4 1.92 3.379 117.3 68.4 0.94 0.01 0.33 1.18 0.35 5.5 1.26 1.4 5.14 5.73 0.48 0.632 1 -1.01 -4.12 0.19 1.19 0.79 -0.0552 0.17 0.59 41 51 -0.41 1 189 1 0.5 1.27 1.79 1.19 0.08 0.34 1.6 1.22 190.8 0.86 1.336 191.9 113.9 10.99 0.05 -0.03 9.6 6.47 3.9 1.2 1.2 3.83 3.59 1.25 0.577 0 0.48 5.27 -0.38 1.06 1.04 0.4201 -0.34 0.57 66 91 -0.06 1 50 0.9 0.7 0.49 0.13 0.98 -0.04 -0.45 1.2 1.03 157.5 2.05 1.204 160 91.9 0.47 -0.06 -0.23 1.07 0.2 2.1 1.33 1 2.17 2.47 0.93 0.594 0 -0.16 1.28 -0.04 1.15 1.65 0.0874 -0.04 0.63 74 98 -0.14 1 123 0.8 1.1 1.09 1.22 0.98 0.29 0.18 1.4 0.93 138.2 0.87 0.946 139 85.1 12.43 -0.03 -0.01 11.44 14.34 6.8 0.64 1 6.65 7.47 1.81 0.529 0 0.69 4.45 -0.29 0.9 0.53 0.2947 -0.29 0.42 106 86 -0.15 1.7 -78 0.6 0.8 -0.8 -0.77 0.92 -0.1 0.04 0.5 1 114.4 1.92 3.379 117.3 68.4 0.94 0.01 0.33 1.18 0.35 5.5 1.26 1.4 5.14 5.73 0.48 0.632 1 -1.01 -4.12 0.19 1.19 0.79 -0.0552 0.17 0.53 120 117 -0.35 1 -70 1.1 0.7 -0.5 -0.04 0.7 -0.12 -0.35 -3.9 0.65 94.2 1.01 1.089 95.4 54.9 5.58 -0.19 -0.1 5.38 4.17 6.6 1.16 0.9 6.84 5.15 0.82 0.692 0 -0.31 -2.84 0.12 0.69 0.64 -0.0282 0.1 0 49 50 0 1.3 -13 0.6 0.3 -0.41 0 0.46 0.46 -0.02 -8.6 0.44 63.8 0.63 0.5 64.9 36.3 6.17 -0.02 -0.09 8.87 8.14 7.1 3.09 0.6 6.91 7.69 0.61 0.67 0 -0.72 -1.62 0.09 1.18 2.74 -0.0589 0.09 0.96 100 100 -0.77 1 16 1.4 1.2 -0.06 0.31 1.43 -0.14 0.08 6.5 1.53 89.3 0.64 0.328 90 52.6 9.36 0.12 0.64 10.17 9.9 7.9 0.3 0.7 7.99 9.07 0.92 0.687 0 -0.25 -0.22 -0.04 0.94 0.77 0.0728 -0.03 
0 49 50 0 1.3 -13 0.6 0.3 -0.41 0 0.46 0.46 -0.02 -8.6 0.44 63.8 0.63 0.5 64.9 36.3 6.17 -0.02 -0.09 8.87 8.14 7.1 3.09 0.6 6.91 7.69 0.61 0.67 0 -0.72 -1.62 0.09 1.18 2.74 -0.0589 0.09 0.42 20 44 -0.23 1 168 1.6 0.8 1.36 1.54 0.94 -0.64 0.37 -1.3 0.89 102.5 0.32 0 103.3 68.3 2.56 -0.25 0.03 1.48 2.55 1.9 0.72 0.4 1.81 0.95 1.16 0.263 0 0.13 4.66 -0.38 0.6 0.44 0.3557 -0.36 0.96 100 100 -0.77 1 16 1.4 1.2 -0.06 0.31 1.43 -0.14 0.08 6.5 1.53 89.3 0.64 0.328 90 52.6 9.36 0.12 0.64 10.17 9.9 7.9 0.3 0.7 7.99 9.07 0.92 0.687 0 -0.25 -0.22 -0.04 0.94 0.77 0.0728 -0.03 0.92 40 54 -0.62 1 145 1.1 0.9 1.21 1.7 1.36 -0.57 0.24 3.2 1.32 163.1 0.37 0.414 164 102 16.64 0.05 0.41 16.22 22.28 8.6 0.96 0.5 9.16 9 1.3 0.541 0 0.23 5.01 -0.37 0.95 0.66 0.3819 -0.38 0 49 50 0 1.3 -13 0.6 0.3 -0.41 0 0.46 0.46 -0.02 -8.6 0.44 63.8 0.63 0.5 64.9 36.3 6.17 -0.02 -0.09 8.87 8.14 7.1 3.09 0.6 6.91 7.69 0.61 0.67 0 -0.72 -1.62 0.09 1.18 2.74 -0.0589 0.09 0.92 40 54 -0.62 1 145 1.1 0.9 1.21 1.7 1.36 -0.57 0.24 3.2 1.32 163.1 0.37 0.414 164 102 16.64 0.05 0.41 16.22 22.28 8.6 0.96 0.5 9.16 9 1.3 0.541 0 0.23 5.01 -0.37 0.95 0.66 0.3819 -0.38 0.59 41 51 -0.41 1 189 1 0.5 1.27 1.79 1.19 0.08 0.34 1.6 1.22 190.8 0.86 1.336 191.9 113.9 10.99 0.05 -0.03 9.6 6.47 3.9 1.2 1.2 3.83 3.59 1.25 0.577 0 0.48 5.27 -0.38 1.06 1.04 0.4201 -0.34 0.42 106 86 -0.15 1.7 -78 0.6 0.8 -0.8 -0.77 0.92 -0.1 0.04 0.5 1 114.4 1.92 3.379 117.3 68.4 0.94 0.01 0.33 1.18 0.35 5.5 1.26 1.4 5.14 5.73 0.48 0.632 1 -1.01 -4.12 0.19 1.19 0.79 -0.0552 0.17 0.59 41 51 -0.41 1 189 1 0.5 1.27 1.79 1.19 0.08 0.34 1.6 1.22 190.8 0.86 1.336 191.9 113.9 10.99 0.05 -0.03 9.6 6.47 3.9 1.2 1.2 3.83 3.59 1.25 0.577 0 0.48 5.27 -0.38 1.06 1.04 0.4201 -0.34 0.72 41 50 -0.17 1 53 0.2 1.8 0.33 0.96 0.69 0.18 -0.2 -4.5 0.7 194.6 1.31 0 197 116.2 3.13 -0.14 -0.38 2.68 3.42 3.1 0.86 0.5 3.15 2.96 1.53 0.495 0 0.77 2.15 -0.29 1.04 0.93 0.3113 -0.23 0.63 74 98 -0.14 1 123 0.8 1.1 1.09 1.22 0.98 0.29 0.18 1.4 0.93 138.2 0.87 0.946 139 85.1 12.43 -0.03 -0.01 11.44 14.34 6.8 0.64 1 6.65 7.47 1.81 0.529 0 0.69 4.45 -0.29 0.9 0.53 0.2947 -0.29 0.42 106 86 -0.15 1.7 -78 0.6 0.8 -0.8 -0.77 0.92 -0.1 0.04 0.5 1 114.4 1.92 3.379 117.3 68.4 0.94 0.01 0.33 1.18 0.35 5.5 1.26 1.4 5.14 5.73 0.48 0.632 1 -1.01 -4.12 0.19 1.19 0.79 -0.0552 0.17 0.53 120 117 -0.35 1 -70 1.1 0.7 -0.5 -0.04 0.7 -0.12 -0.35 -3.9 0.65 94.2 1.01 1.089 95.4 54.9 5.58 -0.19 -0.1 5.38 4.17 6.6 1.16 0.9 6.84 5.15 0.82 0.692 0 -0.31 -2.84 0.12 0.69 0.64 -0.0282 0.1 0 49 50 0 1.3 -13 0.6 0.3 -0.41 0 0.46 0.46 -0.02 -8.6 0.44 63.8 0.63 0.5 64.9 36.3 6.17 -0.02 -0.09 8.87 8.14 7.1 3.09 0.6 6.91 7.69 0.61 0.67 0 -0.72 -1.62 0.09 1.18 2.74 -0.0589 0.09 0.96 100 100 -0.77 1 16 1.4 1.2 -0.06 0.31 1.43 -0.14 0.08 6.5 1.53 89.3 0.64 0.328 90 52.6 9.36 0.12 0.64 10.17 9.9 7.9 0.3 0.7 7.99 9.07 0.92 0.687 0 -0.25 -0.22 -0.04 0.94 0.77 0.0728 -0.03 
0 49 50 0 1.3 -13 0.6 0.3 -0.41 0 0.46 0.46 -0.02 -8.6 0.44 63.8 0.63 0.5 64.9 36.3 6.17 -0.02 -0.09 8.87 8.14 7.1 3.09 0.6 6.91 7.69 0.61 0.67 0 -0.72 -1.62 0.09 1.18 2.74 -0.0589 0.09 0.42 20 44 -0.23 1 168 1.6 0.8 1.36 1.54 0.94 -0.64 0.37 -1.3 0.89 102.5 0.32 0 103.3 68.3 2.56 -0.25 0.03 1.48 2.55 1.9 0.72 0.4 1.81 0.95 1.16 0.263 0 0.13 4.66 -0.38 0.6 0.44 0.3557 -0.36 0.96 100 100 -0.77 1 16 1.4 1.2 -0.06 0.31 1.43 -0.14 0.08 6.5 1.53 89.3 0.64 0.328 90 52.6 9.36 0.12 0.64 10.17 9.9 7.9 0.3 0.7 7.99 9.07 0.92 0.687 0 -0.25 -0.22 -0.04 0.94 0.77 0.0728 -0.03 0.92 40 54 -0.62 1 145 1.1 0.9 1.21 1.7 1.36 -0.57 0.24 3.2 1.32 163.1 0.37 0.414 164 102 16.64 0.05 0.41 16.22 22.28 8.6 0.96 0.5 9.16 9 1.3 0.541 0 0.23 5.01 -0.37 0.95 0.66 0.3819 -0.38 0 49 50 0 1.3 -13 0.6 0.3 -0.41 0 0.46 0.46 -0.02 -8.6 0.44 63.8 0.63 0.5 64.9 36.3 6.17 -0.02 -0.09 8.87 8.14 7.1 3.09 0.6 6.91 7.69 0.61 0.67 0 -0.72 -1.62 0.09 1.18 2.74 -0.0589 0.09 0.92 40 54 -0.62 1 145 1.1 0.9 1.21 1.7 1.36 -0.57 0.24 3.2 1.32 163.1 0.37 0.414 164 102 16.64 0.05 0.41 16.22 22.28 8.6 0.96 0.5 9.16 9 1.3 0.541 0 0.23 5.01 -0.37 0.95 0.66 0.3819 -0.38 0.59 41 51 -0.41 1 189 1 0.5 1.27 1.79 1.19 0.08 0.34 1.6 1.22 190.8 0.86 1.336 191.9 113.9 10.99 0.05 -0.03 9.6 6.47 3.9 1.2 1.2 3.83 3.59 1.25 0.577 0 0.48 5.27 -0.38 1.06 1.04 0.4201 -0.34 0.42 106 86 -0.15 1.7 -78 0.6 0.8 -0.8 -0.77 0.92 -0.1 0.04 0.5 1 114.4 1.92 3.379 117.3 68.4 0.94 0.01 0.33 1.18 0.35 5.5 1.26 1.4 5.14 5.73 0.48 0.632 1 -1.01 -4.12 0.19 1.19 0.79 -0.0552 0.17 0.59 41 51 -0.41 1 189 1 0.5 1.27 1.79 1.19 0.08 0.34 1.6 1.22 190.8 0.86 1.336 191.9 113.9 10.99 0.05 -0.03 9.6 6.47 3.9 1.2 1.2 3.83 3.59 1.25 0.577 0 0.48 5.27 -0.38 1.06 1.04 0.4201 -0.34 0.72 41 50 -0.17 1 53 0.2 1.8 0.33 0.96 0.69 0.18 -0.2 -4.5 0.7 194.6 1.31 0 197 116.2 3.13 -0.14 -0.38 2.68 3.42 3.1 0.86 0.5 3.15 2.96 1.53 0.495 0 0.77 2.15 -0.29 1.04 0.93 0.3113 -0.23 0.63 74 98 -0.14 1 123 0.8 1.1 1.09 1.22 0.98 0.29 0.18 1.4 0.93 138.2 0.87 0.946 139 85.1 12.43 -0.03 -0.01 11.44 14.34 6.8 0.64 1 6.65 7.47 1.81 0.529 0 0.69 4.45 -0.29 0.9 0.53 0.2947 -0.29 0.42 106 86 -0.15 1.7 -78 0.6 0.8 -0.8 -0.77 0.92 -0.1 0.04 0.5 1 114.4 1.92 3.379 117.3 68.4 0.94 0.01 0.33 1.18 0.35 5.5 1.26 1.4 5.14 5.73 0.48 0.632 1 -1.01 -4.12 0.19 1.19 0.79 -0.0552 0.17 0.53 120 117 -0.35 1 -70 1.1 0.7 -0.5 -0.04 0.7 -0.12 -0.35 -3.9 0.65 94.2 1.01 1.089 95.4 54.9 5.58 -0.19 -0.1 5.38 4.17 6.6 1.16 0.9 6.84 5.15 0.82 0.692 0 -0.31 -2.84 0.12 0.69 0.64 -0.0282 0.1 0 49 50 0 1.3 -13 0.6 0.3 -0.41 0 0.46 0.46 -0.02 -8.6 0.44 63.8 0.63 0.5 64.9 36.3 6.17 -0.02 -0.09 8.87 8.14 7.1 3.09 0.6 6.91 7.69 0.61 0.67 0 -0.72 -1.62 0.09 1.18 2.74 -0.0589 0.09 0.96 100 100 -0.77 1 16 1.4 1.2 -0.06 0.31 1.43 -0.14 0.08 6.5 1.53 89.3 0.64 0.328 90 52.6 9.36 0.12 0.64 10.17 9.9 7.9 0.3 0.7 7.99 9.07 0.92 0.687 0 -0.25 -0.22 -0.04 0.94 0.77 0.0728 -0.03 
0 49 50 0 1.3 -13 0.6 0.3 -0.41 0 0.46 0.46 -0.02 -8.6 0.44 63.8 0.63 0.5 64.9 36.3 6.17 -0.02 -0.09 8.87 8.14 7.1 3.09 0.6 6.91 7.69 0.61 0.67 0 -0.72 -1.62 0.09 1.18 2.74 -0.0589 0.09 0.42 20 44 -0.23 1 168 1.6 0.8 1.36 1.54 0.94 -0.64 0.37 -1.3 0.89 102.5 0.32 0 103.3 68.3 2.56 -0.25 0.03 1.48 2.55 1.9 0.72 0.4 1.81 0.95 1.16 0.263 0 0.13 4.66 -0.38 0.6 0.44 0.3557 -0.36 0.96 100 100 -0.77 1 16 1.4 1.2 -0.06 0.31 1.43 -0.14 0.08 6.5 1.53 89.3 0.64 0.328 90 52.6 9.36 0.12 0.64 10.17 9.9 7.9 0.3 0.7 7.99 9.07 0.92 0.687 0 -0.25 -0.22 -0.04 0.94 0.77 0.0728 -0.03 0.92 40 54 -0.62 1 145 1.1 0.9 1.21 1.7 1.36 -0.57 0.24 3.2 1.32 163.1 0.37 0.414 164 102 16.64 0.05 0.41 16.22 22.28 8.6 0.96 0.5 9.16 9 1.3 0.541 0 0.23 5.01 -0.37 0.95 0.66 0.3819 -0.38 0 49 50 0 1.3 -13 0.6 0.3 -0.41 0 0.46 0.46 -0.02 -8.6 0.44 63.8 0.63 0.5 64.9 36.3 6.17 -0.02 -0.09 8.87 8.14 7.1 3.09 0.6 6.91 7.69 0.61 0.67 0 -0.72 -1.62 0.09 1.18 2.74 -0.0589 0.09 0.92 40 54 -0.62 1 145 1.1 0.9 1.21 1.7 1.36 -0.57 0.24 3.2 1.32 163.1 0.37 0.414 164 102 16.64 0.05 0.41 16.22 22.28 8.6 0.96 0.5 9.16 9 1.3 0.541 0 0.23 5.01 -0.37 0.95 0.66 0.3819 -0.38 0.59 41 51 -0.41 1 189 1 0.5 1.27 1.79 1.19 0.08 0.34 1.6 1.22 190.8 0.86 1.336 191.9 113.9 10.99 0.05 -0.03 9.6 6.47 3.9 1.2 1.2 3.83 3.59 1.25 0.577 0 0.48 5.27 -0.38 1.06 1.04 0.4201 -0.34 0.53 102 77 -0.27 1.7 -106 0.9 2.2 -0.77 -0.64 1.67 -0.39 0.36 7.8 1.63 138.8 1.01 0 142.2 84.7 0.94 -0.02 0.51 1.15 0.08 7.1 1.33 0.7 6.1 7.77 0.61 0.669 1 -0.62 -3.64 0.23 1.41 0.92 -0.0295 0.23 0.59 41 51 -0.41 1 189 1 0.5 1.27 1.79 1.19 0.08 0.34 1.6 1.22 190.8 0.86 1.336 191.9 113.9 10.99 0.05 -0.03 9.6 6.47 3.9 1.2 1.2 3.83 3.59 1.25 0.577 0 0.48 5.27 -0.38 1.06 1.04 0.4201 -0.34 0.72 41 50 -0.17 1 53 0.2 1.8 0.33 0.96 0.69 0.18 -0.2 -4.5 0.7 194.6 1.31 0 197 116.2 3.13 -0.14 -0.38 2.68 3.42 3.1 0.86 0.5 3.15 2.96 1.53 0.495 0 0.77 2.15 -0.29 1.04 0.93 0.3113 -0.23 0.63 74 98 -0.14 1 123 0.8 1.1 1.09 1.22 0.98 0.29 0.18 1.4 0.93 138.2 0.87 0.946 139 85.1 12.43 -0.03 -0.01 11.44 14.34 6.8 0.64 1 6.65 7.47 1.81 0.529 0 0.69 4.45 -0.29 0.9 0.53 0.2947 -0.29 0.42 106 86 -0.15 1.7 -78 0.6 0.8 -0.8 -0.77 0.92 -0.1 0.04 0.5 1 114.4 1.92 3.379 117.3 68.4 0.94 0.01 0.33 1.18 0.35 5.5 1.26 1.4 5.14 5.73 0.48 0.632 1 -1.01 -4.12 0.19 1.19 0.79 -0.0552 0.17 0.53 120 117 -0.35 1 -70 1.1 0.7 -0.5 -0.04 0.7 -0.12 -0.35 -3.9 0.65 94.2 1.01 1.089 95.4 54.9 5.58 -0.19 -0.1 5.38 4.17 6.6 1.16 0.9 6.84 5.15 0.82 0.692 0 -0.31 -2.84 0.12 0.69 0.64 -0.0282 0.1 0 49 50 0 1.3 -13 0.6 0.3 -0.41 0 0.46 0.46 -0.02 -8.6 0.44 63.8 0.63 0.5 64.9 36.3 6.17 -0.02 -0.09 8.87 8.14 7.1 3.09 0.6 6.91 7.69 0.61 0.67 0 -0.72 -1.62 0.09 1.18 2.74 -0.0589 0.09 0.96 100 100 -0.77 1 16 1.4 1.2 -0.06 0.31 1.43 -0.14 0.08 6.5 1.53 89.3 0.64 0.328 90 52.6 9.36 0.12 0.64 10.17 9.9 7.9 0.3 0.7 7.99 9.07 0.92 0.687 0 -0.25 -0.22 -0.04 0.94 0.77 0.0728 -0.03 
0 49 50 0 1.3 -13 0.6 0.3 -0.41 0 0.46 0.46 -0.02 -8.6 0.44 63.8 0.63 0.5 64.9 36.3 6.17 -0.02 -0.09 8.87 8.14 7.1 3.09 0.6 6.91 7.69 0.61 0.67 0 -0.72 -1.62 0.09 1.18 2.74 -0.0589 0.09 0.42 20 44 -0.23 1 168 1.6 0.8 1.36 1.54 0.94 -0.64 0.37 -1.3 0.89 102.5 0.32 0 103.3 68.3 2.56 -0.25 0.03 1.48 2.55 1.9 0.72 0.4 1.81 0.95 1.16 0.263 0 0.13 4.66 -0.38 0.6 0.44 0.3557 -0.36 0.96 100 100 -0.77 1 16 1.4 1.2 -0.06 0.31 1.43 -0.14 0.08 6.5 1.53 89.3 0.64 0.328 90 52.6 9.36 0.12 0.64 10.17 9.9 7.9 0.3 0.7 7.99 9.07 0.92 0.687 0 -0.25 -0.22 -0.04 0.94 0.77 0.0728 -0.03 0.92 40 54 -0.62 1 145 1.1 0.9 1.21 1.7 1.36 -0.57 0.24 3.2 1.32 163.1 0.37 0.414 164 102 16.64 0.05 0.41 16.22 22.28 8.6 0.96 0.5 9.16 9 1.3 0.541 0 0.23 5.01 -0.37 0.95 0.66 0.3819 -0.38 0 49 50 0 1.3 -13 0.6 0.3 -0.41 0 0.46 0.46 -0.02 -8.6 0.44 63.8 0.63 0.5 64.9 36.3 6.17 -0.02 -0.09 8.87 8.14 7.1 3.09 0.6 6.91 7.69 0.61 0.67 0 -0.72 -1.62 0.09 1.18 2.74 -0.0589 0.09 0.92 40 54 -0.62 1 145 1.1 0.9 1.21 1.7 1.36 -0.57 0.24 3.2 1.32 163.1 0.37 0.414 164 102 16.64 0.05 0.41 16.22 22.28 8.6 0.96 0.5 9.16 9 1.3 0.541 0 0.23 5.01 -0.37 0.95 0.66 0.3819 -0.38 0.59 41 51 -0.41 1 189 1 0.5 1.27 1.79 1.19 0.08 0.34 1.6 1.22 190.8 0.86 1.336 191.9 113.9 10.99 0.05 -0.03 9.6 6.47 3.9 1.2 1.2 3.83 3.59 1.25 0.577 0 0.48 5.27 -0.38 1.06 1.04 0.4201 -0.34 0.42 106 86 -0.15 1.7 -78 0.6 0.8 -0.8 -0.77 0.92 -0.1 0.04 0.5 1 114.4 1.92 3.379 117.3 68.4 0.94 0.01 0.33 1.18 0.35 5.5 1.26 1.4 5.14 5.73 0.48 0.632 1 -1.01 -4.12 0.19 1.19 0.79 -0.0552 0.17 0.59 41 51 -0.41 1 189 1 0.5 1.27 1.79 1.19 0.08 0.34 1.6 1.22 190.8 0.86 1.336 191.9 113.9 10.99 0.05 -0.03 9.6 6.47 3.9 1.2 1.2 3.83 3.59 1.25 0.577 0 0.48 5.27 -0.38 1.06 1.04 0.4201 -0.34 0.72 41 50 -0.17 1 53 0.2 1.8 0.33 0.96 0.69 0.18 -0.2 -4.5 0.7 194.6 1.31 0 197 116.2 3.13 -0.14 -0.38 2.68 3.42 3.1 0.86 0.5 3.15 2.96 1.53 0.495 0 0.77 2.15 -0.29 1.04 0.93 0.3113 -0.23 0.63 74 98 -0.14 1 123 0.8 1.1 1.09 1.22 0.98 0.29 0.18 1.4 0.93 138.2 0.87 0.946 139 85.1 12.43 -0.03 -0.01 11.44 14.34 6.8 0.64 1 6.65 7.47 1.81 0.529 0 0.69 4.45 -0.29 0.9 0.53 0.2947 -0.29 0.42 106 86 -0.15 1.7 -78 0.6 0.8 -0.8 -0.77 0.92 -0.1 0.04 0.5 1 114.4 1.92 3.379 117.3 68.4 0.94 0.01 0.33 1.18 0.35 5.5 1.26 1.4 5.14 5.73 0.48 0.632 1 -1.01 -4.12 0.19 1.19 0.79 -0.0552 0.17 0.53 120 117 -0.35 1 -70 1.1 0.7 -0.5 -0.04 0.7 -0.12 -0.35 -3.9 0.65 94.2 1.01 1.089 95.4 54.9 5.58 -0.19 -0.1 5.38 4.17 6.6 1.16 0.9 6.84 5.15 0.82 0.692 0 -0.31 -2.84 0.12 0.69 0.64 -0.0282 0.1 0 49 50 0 1.3 -13 0.6 0.3 -0.41 0 0.46 0.46 -0.02 -8.6 0.44 63.8 0.63 0.5 64.9 36.3 6.17 -0.02 -0.09 8.87 8.14 7.1 3.09 0.6 6.91 7.69 0.61 0.67 0 -0.72 -1.62 0.09 1.18 2.74 -0.0589 0.09 0.96 100 100 -0.77 1 16 1.4 1.2 -0.06 0.31 1.43 -0.14 0.08 6.5 1.53 89.3 0.64 0.328 90 52.6 9.36 0.12 0.64 10.17 9.9 7.9 0.3 0.7 7.99 9.07 0.92 0.687 0 -0.25 -0.22 -0.04 0.94 0.77 0.0728 -0.03 
0 49 50 0 1.3 -13 0.6 0.3 -0.41 0 0.46 0.46 -0.02 -8.6 0.44 63.8 0.63 0.5 64.9 36.3 6.17 -0.02 -0.09 8.87 8.14 7.1 3.09 0.6 6.91 7.69 0.61 0.67 0 -0.72 -1.62 0.09 1.18 2.74 -0.0589 0.09 0.42 20 44 -0.23 1 168 1.6 0.8 1.36 1.54 0.94 -0.64 0.37 -1.3 0.89 102.5 0.32 0 103.3 68.3 2.56 -0.25 0.03 1.48 2.55 1.9 0.72 0.4 1.81 0.95 1.16 0.263 0 0.13 4.66 -0.38 0.6 0.44 0.3557 -0.36 0.96 100 100 -0.77 1 16 1.4 1.2 -0.06 0.31 1.43 -0.14 0.08 6.5 1.53 89.3 0.64 0.328 90 52.6 9.36 0.12 0.64 10.17 9.9 7.9 0.3 0.7 7.99 9.07 0.92 0.687 0 -0.25 -0.22 -0.04 0.94 0.77 0.0728 -0.03 0.92 40 54 -0.62 1 145 1.1 0.9 1.21 1.7 1.36 -0.57 0.24 3.2 1.32 163.1 0.37 0.414 164 102 16.64 0.05 0.41 16.22 22.28 8.6 0.96 0.5 9.16 9 1.3 0.541 0 0.23 5.01 -0.37 0.95 0.66 0.3819 -0.38 0 49 50 0 1.3 -13 0.6 0.3 -0.41 0 0.46 0.46 -0.02 -8.6 0.44 63.8 0.63 0.5 64.9 36.3 6.17 -0.02 -0.09 8.87 8.14 7.1 3.09 0.6 6.91 7.69 0.61 0.67 0 -0.72 -1.62 0.09 1.18 2.74 -0.0589 0.09 0.92 40 54 -0.62 1 145 1.1 0.9 1.21 1.7 1.36 -0.57 0.24 3.2 1.32 163.1 0.37 0.414 164 102 16.64 0.05 0.41 16.22 22.28 8.6 0.96 0.5 9.16 9 1.3 0.541 0 0.23 5.01 -0.37 0.95 0.66 0.3819 -0.38 0.59 41 51 -0.41 1 189 1 0.5 1.27 1.79 1.19 0.08 0.34 1.6 1.22 190.8 0.86 1.336 191.9 113.9 10.99 0.05 -0.03 9.6 6.47 3.9 1.2 1.2 3.83 3.59 1.25 0.577 0 0.48 5.27 -0.38 1.06 1.04 0.4201 -0.34 0.57 66 91 -0.06 1 50 0.9 0.7 0.49 0.13 0.98 -0.04 -0.45 1.2 1.03 157.5 2.05 1.204 160 91.9 0.47 -0.06 -0.23 1.07 0.2 2.1 1.33 1 2.17 2.47 0.93 0.594 0 -0.16 1.28 -0.04 1.15 1.65 0.0874 -0.04 0.84 96 103 -0.23 1 151 0.9 0.9 1.31 1.8 1.04 0.16 0.09 0.6 1.07 163 0.92 2.078 163.9 102 13.73 -0.07 -0.22 10.91 15.25 5.2 0.45 0.7 5.48 6.56 1.81 0.564 0 1.1 5.58 -0.34 1.07 0.64 0.3805 -0.33 0.72 41 50 -0.17 1 53 0.2 1.8 0.33 0.96 0.69 0.18 -0.2 -4.5 0.7 194.6 1.31 0 197 116.2 3.13 -0.14 -0.38 2.68 3.42 3.1 0.86 0.5 3.15 2.96 1.53 0.495 0 0.77 2.15 -0.29 1.04 0.93 0.3113 -0.23 0.63 74 98 -0.14 1 123 0.8 1.1 1.09 1.22 0.98 0.29 0.18 1.4 0.93 138.2 0.87 0.946 139 85.1 12.43 -0.03 -0.01 11.44 14.34 6.8 0.64 1 6.65 7.47 1.81 0.529 0 0.69 4.45 -0.29 0.9 0.53 0.2947 -0.29 0.42 106 86 -0.15 1.7 -78 0.6 0.8 -0.8 -0.77 0.92 -0.1 0.04 0.5 1 114.4 1.92 3.379 117.3 68.4 0.94 0.01 0.33 1.18 0.35 5.5 1.26 1.4 5.14 5.73 0.48 0.632 1 -1.01 -4.12 0.19 1.19 0.79 -0.0552 0.17 0.53 120 117 -0.35 1 -70 1.1 0.7 -0.5 -0.04 0.7 -0.12 -0.35 -3.9 0.65 94.2 1.01 1.089 95.4 54.9 5.58 -0.19 -0.1 5.38 4.17 6.6 1.16 0.9 6.84 5.15 0.82 0.692 0 -0.31 -2.84 0.12 0.69 0.64 -0.0282 0.1 0 49 50 0 1.3 -13 0.6 0.3 -0.41 0 0.46 0.46 -0.02 -8.6 0.44 63.8 0.63 0.5 64.9 36.3 6.17 -0.02 -0.09 8.87 8.14 7.1 3.09 0.6 6.91 7.69 0.61 0.67 0 -0.72 -1.62 0.09 1.18 2.74 -0.0589 0.09 0.96 100 100 -0.77 1 16 1.4 1.2 -0.06 0.31 1.43 -0.14 0.08 6.5 1.53 89.3 0.64 0.328 90 52.6 9.36 0.12 0.64 10.17 9.9 7.9 0.3 0.7 7.99 9.07 0.92 0.687 0 -0.25 -0.22 -0.04 0.94 0.77 0.0728 -0.03 
0 49 50 0 1.3 -13 0.6 0.3 -0.41 0 0.46 0.46 -0.02 -8.6 0.44 63.8 0.63 0.5 64.9 36.3 6.17 -0.02 -0.09 8.87 8.14 7.1 3.09 0.6 6.91 7.69 0.61 0.67 0 -0.72 -1.62 0.09 1.18 2.74 -0.0589 0.09 0.42 20 44 -0.23 1 168 1.6 0.8 1.36 1.54 0.94 -0.64 0.37 -1.3 0.89 102.5 0.32 0 103.3 68.3 2.56 -0.25 0.03 1.48 2.55 1.9 0.72 0.4 1.81 0.95 1.16 0.263 0 0.13 4.66 -0.38 0.6 0.44 0.3557 -0.36 0.96 100 100 -0.77 1 16 1.4 1.2 -0.06 0.31 1.43 -0.14 0.08 6.5 1.53 89.3 0.64 0.328 90 52.6 9.36 0.12 0.64 10.17 9.9 7.9 0.3 0.7 7.99 9.07 0.92 0.687 0 -0.25 -0.22 -0.04 0.94 0.77 0.0728 -0.03 0.92 40 54 -0.62 1 145 1.1 0.9 1.21 1.7 1.36 -0.57 0.24 3.2 1.32 163.1 0.37 0.414 164 102 16.64 0.05 0.41 16.22 22.28 8.6 0.96 0.5 9.16 9 1.3 0.541 0 0.23 5.01 -0.37 0.95 0.66 0.3819 -0.38 0 49 50 0 1.3 -13 0.6 0.3 -0.41 0 0.46 0.46 -0.02 -8.6 0.44 63.8 0.63 0.5 64.9 36.3 6.17 -0.02 -0.09 8.87 8.14 7.1 3.09 0.6 6.91 7.69 0.61 0.67 0 -0.72 -1.62 0.09 1.18 2.74 -0.0589 0.09 0.92 40 54 -0.62 1 145 1.1 0.9 1.21 1.7 1.36 -0.57 0.24 3.2 1.32 163.1 0.37 0.414 164 102 16.64 0.05 0.41 16.22 22.28 8.6 0.96 0.5 9.16 9 1.3 0.541 0 0.23 5.01 -0.37 0.95 0.66 0.3819 -0.38 0.59 41 51 -0.41 1 189 1 0.5 1.27 1.79 1.19 0.08 0.34 1.6 1.22 190.8 0.86 1.336 191.9 113.9 10.99 0.05 -0.03 9.6 6.47 3.9 1.2 1.2 3.83 3.59 1.25 0.577 0 0.48 5.27 -0.38 1.06 1.04 0.4201 -0.34 0.42 106 86 -0.15 1.7 -78 0.6 0.8 -0.8 -0.77 0.92 -0.1 0.04 0.5 1 114.4 1.92 3.379 117.3 68.4 0.94 0.01 0.33 1.18 0.35 5.5 1.26 1.4 5.14 5.73 0.48 0.632 1 -1.01 -4.12 0.19 1.19 0.79 -0.0552 0.17 0.59 41 51 -0.41 1 189 1 0.5 1.27 1.79 1.19 0.08 0.34 1.6 1.22 190.8 0.86 1.336 191.9 113.9 10.99 0.05 -0.03 9.6 6.47 3.9 1.2 1.2 3.83 3.59 1.25 0.577 0 0.48 5.27 -0.38 1.06 1.04 0.4201 -0.34 0.72 41 50 -0.17 1 53 0.2 1.8 0.33 0.96 0.69 0.18 -0.2 -4.5 0.7 194.6 1.31 0 197 116.2 3.13 -0.14 -0.38 2.68 3.42 3.1 0.86 0.5 3.15 2.96 1.53 0.495 0 0.77 2.15 -0.29 1.04 0.93 0.3113 -0.23 0.63 74 98 -0.14 1 123 0.8 1.1 1.09 1.22 0.98 0.29 0.18 1.4 0.93 138.2 0.87 0.946 139 85.1 12.43 -0.03 -0.01 11.44 14.34 6.8 0.64 1 6.65 7.47 1.81 0.529 0 0.69 4.45 -0.29 0.9 0.53 0.2947 -0.29 0.42 106 86 -0.15 1.7 -78 0.6 0.8 -0.8 -0.77 0.92 -0.1 0.04 0.5 1 114.4 1.92 3.379 117.3 68.4 0.94 0.01 0.33 1.18 0.35 5.5 1.26 1.4 5.14 5.73 0.48 0.632 1 -1.01 -4.12 0.19 1.19 0.79 -0.0552 0.17 0.53 120 117 -0.35 1 -70 1.1 0.7 -0.5 -0.04 0.7 -0.12 -0.35 -3.9 0.65 94.2 1.01 1.089 95.4 54.9 5.58 -0.19 -0.1 5.38 4.17 6.6 1.16 0.9 6.84 5.15 0.82 0.692 0 -0.31 -2.84 0.12 0.69 0.64 -0.0282 0.1 0 49 50 0 1.3 -13 0.6 0.3 -0.41 0 0.46 0.46 -0.02 -8.6 0.44 63.8 0.63 0.5 64.9 36.3 6.17 -0.02 -0.09 8.87 8.14 7.1 3.09 0.6 6.91 7.69 0.61 0.67 0 -0.72 -1.62 0.09 1.18 2.74 -0.0589 0.09 0.96 100 100 -0.77 1 16 1.4 1.2 -0.06 0.31 1.43 -0.14 0.08 6.5 1.53 89.3 0.64 0.328 90 52.6 9.36 0.12 0.64 10.17 9.9 7.9 0.3 0.7 7.99 9.07 0.92 0.687 0 -0.25 -0.22 -0.04 0.94 0.77 0.0728 -0.03 
0 49 50 0 1.3 -13 0.6 0.3 -0.41 0 0.46 0.46 -0.02 -8.6 0.44 63.8 0.63 0.5 64.9 36.3 6.17 -0.02 -0.09 8.87 8.14 7.1 3.09 0.6 6.91 7.69 0.61 0.67 0 -0.72 -1.62 0.09 1.18 2.74 -0.0589 0.09 0.42 20 44 -0.23 1 168 1.6 0.8 1.36 1.54 0.94 -0.64 0.37 -1.3 0.89 102.5 0.32 0 103.3 68.3 2.56 -0.25 0.03 1.48 2.55 1.9 0.72 0.4 1.81 0.95 1.16 0.263 0 0.13 4.66 -0.38 0.6 0.44 0.3557 -0.36 0.96 100 100 -0.77 1 16 1.4 1.2 -0.06 0.31 1.43 -0.14 0.08 6.5 1.53 89.3 0.64 0.328 90 52.6 9.36 0.12 0.64 10.17 9.9 7.9 0.3 0.7 7.99 9.07 0.92 0.687 0 -0.25 -0.22 -0.04 0.94 0.77 0.0728 -0.03 0.92 40 54 -0.62 1 145 1.1 0.9 1.21 1.7 1.36 -0.57 0.24 3.2 1.32 163.1 0.37 0.414 164 102 16.64 0.05 0.41 16.22 22.28 8.6 0.96 0.5 9.16 9 1.3 0.541 0 0.23 5.01 -0.37 0.95 0.66 0.3819 -0.38 0 49 50 0 1.3 -13 0.6 0.3 -0.41 0 0.46 0.46 -0.02 -8.6 0.44 63.8 0.63 0.5 64.9 36.3 6.17 -0.02 -0.09 8.87 8.14 7.1 3.09 0.6 6.91 7.69 0.61 0.67 0 -0.72 -1.62 0.09 1.18 2.74 -0.0589 0.09 0.92 40 54 -0.62 1 145 1.1 0.9 1.21 1.7 1.36 -0.57 0.24 3.2 1.32 163.1 0.37 0.414 164 102 16.64 0.05 0.41 16.22 22.28 8.6 0.96 0.5 9.16 9 1.3 0.541 0 0.23 5.01 -0.37 0.95 0.66 0.3819 -0.38 0.59 41 51 -0.41 1 189 1 0.5 1.27 1.79 1.19 0.08 0.34 1.6 1.22 190.8 0.86 1.336 191.9 113.9 10.99 0.05 -0.03 9.6 6.47 3.9 1.2 1.2 3.83 3.59 1.25 0.577 0 0.48 5.27 -0.38 1.06 1.04 0.4201 -0.34 0.53 102 77 -0.27 1.7 -106 0.9 2.2 -0.77 -0.64 1.67 -0.39 0.36 7.8 1.63 138.8 1.01 0 142.2 84.7 0.94 -0.02 0.51 1.15 0.08 7.1 1.33 0.7 6.1 7.77 0.61 0.669 1 -0.62 -3.64 0.23 1.41 0.92 -0.0295 0.23 0.59 41 51 -0.41 1 189 1 0.5 1.27 1.79 1.19 0.08 0.34 1.6 1.22 190.8 0.86 1.336 191.9 113.9 10.99 0.05 -0.03 9.6 6.47 3.9 1.2 1.2 3.83 3.59 1.25 0.577 0 0.48 5.27 -0.38 1.06 1.04 0.4201 -0.34 0.57 66 91 -0.06 1 50 0.9 0.7 0.49 0.13 0.98 -0.04 -0.45 1.2 1.03 157.5 2.05 1.204 160 91.9 0.47 -0.06 -0.23 1.07 0.2 2.1 1.33 1 2.17 2.47 0.93 0.594 0 -0.16 1.28 -0.04 1.15 1.65 0.0874 -0.04 0.92 40 54 -0.62 1 145 1.1 0.9 1.21 1.7 1.36 -0.57 0.24 3.2 1.32 163.1 0.37 0.414 164 102 16.64 0.05 0.41 16.22 22.28 8.6 0.96 0.5 9.16 9 1.3 0.541 0 0.23 5.01 -0.37 0.95 0.66 0.3819 -0.38 0.42 106 86 -0.15 1.7 -78 0.6 0.8 -0.8 -0.77 0.92 -0.1 0.04 0.5 1 114.4 1.92 3.379 117.3 68.4 0.94 0.01 0.33 1.18 0.35 5.5 1.26 1.4 5.14 5.73 0.48 0.632 1 -1.01 -4.12 0.19 1.19 0.79 -0.0552 0.17 0.53 120 117 -0.35 1 -70 1.1 0.7 -0.5 -0.04 0.7 -0.12 -0.35 -3.9 0.65 94.2 1.01 1.089 95.4 54.9 5.58 -0.19 -0.1 5.38 4.17 6.6 1.16 0.9 6.84 5.15 0.82 0.692 0 -0.31 -2.84 0.12 0.69 0.64 -0.0282 0.1 0 49 50 0 1.3 -13 0.6 0.3 -0.41 0 0.46 0.46 -0.02 -8.6 0.44 63.8 0.63 0.5 64.9 36.3 6.17 -0.02 -0.09 8.87 8.14 7.1 3.09 0.6 6.91 7.69 0.61 0.67 0 -0.72 -1.62 0.09 1.18 2.74 -0.0589 0.09 0.96 100 100 -0.77 1 16 1.4 1.2 -0.06 0.31 1.43 -0.14 0.08 6.5 1.53 89.3 0.64 0.328 90 52.6 9.36 0.12 0.64 10.17 9.9 7.9 0.3 0.7 7.99 9.07 0.92 0.687 0 -0.25 -0.22 -0.04 0.94 0.77 0.0728 -0.03 
0 49 50 0 1.3 -13 0.6 0.3 -0.41 0 0.46 0.46 -0.02 -8.6 0.44 63.8 0.63 0.5 64.9 36.3 6.17 -0.02 -0.09 8.87 8.14 7.1 3.09 0.6 6.91 7.69 0.61 0.67 0 -0.72 -1.62 0.09 1.18 2.74 -0.0589 0.09 0.42 20 44 -0.23 1 168 1.6 0.8 1.36 1.54 0.94 -0.64 0.37 -1.3 0.89 102.5 0.32 0 103.3 68.3 2.56 -0.25 0.03 1.48 2.55 1.9 0.72 0.4 1.81 0.95 1.16 0.263 0 0.13 4.66 -0.38 0.6 0.44 0.3557 -0.36 0.96 100 100 -0.77 1 16 1.4 1.2 -0.06 0.31 1.43 -0.14 0.08 6.5 1.53 89.3 0.64 0.328 90 52.6 9.36 0.12 0.64 10.17 9.9 7.9 0.3 0.7 7.99 9.07 0.92 0.687 0 -0.25 -0.22 -0.04 0.94 0.77 0.0728 -0.03 0.92 40 54 -0.62 1 145 1.1 0.9 1.21 1.7 1.36 -0.57 0.24 3.2 1.32 163.1 0.37 0.414 164 102 16.64 0.05 0.41 16.22 22.28 8.6 0.96 0.5 9.16 9 1.3 0.541 0 0.23 5.01 -0.37 0.95 0.66 0.3819 -0.38 0 49 50 0 1.3 -13 0.6 0.3 -0.41 0 0.46 0.46 -0.02 -8.6 0.44 63.8 0.63 0.5 64.9 36.3 6.17 -0.02 -0.09 8.87 8.14 7.1 3.09 0.6 6.91 7.69 0.61 0.67 0 -0.72 -1.62 0.09 1.18 2.74 -0.0589 0.09 0.92 40 54 -0.62 1 145 1.1 0.9 1.21 1.7 1.36 -0.57 0.24 3.2 1.32 163.1 0.37 0.414 164 102 16.64 0.05 0.41 16.22 22.28 8.6 0.96 0.5 9.16 9 1.3 0.541 0 0.23 5.01 -0.37 0.95 0.66 0.3819 -0.38 0.59 41 51 -0.41 1 189 1 0.5 1.27 1.79 1.19 0.08 0.34 1.6 1.22 190.8 0.86 1.336 191.9 113.9 10.99 0.05 -0.03 9.6 6.47 3.9 1.2 1.2 3.83 3.59 1.25 0.577 0 0.48 5.27 -0.38 1.06 1.04 0.4201 -0.34 0.42 106 86 -0.15 1.7 -78 0.6 0.8 -0.8 -0.77 0.92 -0.1 0.04 0.5 1 114.4 1.92 3.379 117.3 68.4 0.94 0.01 0.33 1.18 0.35 5.5 1.26 1.4 5.14 5.73 0.48 0.632 1 -1.01 -4.12 0.19 1.19 0.79 -0.0552 0.17 0.59 41 51 -0.41 1 189 1 0.5 1.27 1.79 1.19 0.08 0.34 1.6 1.22 190.8 0.86 1.336 191.9 113.9 10.99 0.05 -0.03 9.6 6.47 3.9 1.2 1.2 3.83 3.59 1.25 0.577 0 0.48 5.27 -0.38 1.06 1.04 0.4201 -0.34 0.57 66 91 -0.06 1 50 0.9 0.7 0.49 0.13 0.98 -0.04 -0.45 1.2 1.03 157.5 2.05 1.204 160 91.9 0.47 -0.06 -0.23 1.07 0.2 2.1 1.33 1 2.17 2.47 0.93 0.594 0 -0.16 1.28 -0.04 1.15 1.65 0.0874 -0.04 0.63 74 98 -0.14 1 123 0.8 1.1 1.09 1.22 0.98 0.29 0.18 1.4 0.93 138.2 0.87 0.946 139 85.1 12.43 -0.03 -0.01 11.44 14.34 6.8 0.64 1 6.65 7.47 1.81 0.529 0 0.69 4.45 -0.29 0.9 0.53 0.2947 -0.29 0.42 106 86 -0.15 1.7 -78 0.6 0.8 -0.8 -0.77 0.92 -0.1 0.04 0.5 1 114.4 1.92 3.379 117.3 68.4 0.94 0.01 0.33 1.18 0.35 5.5 1.26 1.4 5.14 5.73 0.48 0.632 1 -1.01 -4.12 0.19 1.19 0.79 -0.0552 0.17 0.53 120 117 -0.35 1 -70 1.1 0.7 -0.5 -0.04 0.7 -0.12 -0.35 -3.9 0.65 94.2 1.01 1.089 95.4 54.9 5.58 -0.19 -0.1 5.38 4.17 6.6 1.16 0.9 6.84 5.15 0.82 0.692 0 -0.31 -2.84 0.12 0.69 0.64 -0.0282 0.1 0 49 50 0 1.3 -13 0.6 0.3 -0.41 0 0.46 0.46 -0.02 -8.6 0.44 63.8 0.63 0.5 64.9 36.3 6.17 -0.02 -0.09 8.87 8.14 7.1 3.09 0.6 6.91 7.69 0.61 0.67 0 -0.72 -1.62 0.09 1.18 2.74 -0.0589 0.09 0.96 100 100 -0.77 1 16 1.4 1.2 -0.06 0.31 1.43 -0.14 0.08 6.5 1.53 89.3 0.64 0.328 90 52.6 9.36 0.12 0.64 10.17 9.9 7.9 0.3 0.7 7.99 9.07 0.92 0.687 0 -0.25 -0.22 -0.04 0.94 0.77 0.0728 -0.03 
0 49 50 0 1.3 -13 0.6 0.3 -0.41 0 0.46 0.46 -0.02 -8.6 0.44 63.8 0.63 0.5 64.9 36.3 6.17 -0.02 -0.09 8.87 8.14 7.1 3.09 0.6 6.91 7.69 0.61 0.67 0 -0.72 -1.62 0.09 1.18 2.74 -0.0589 0.09 0.42 20 44 -0.23 1 168 1.6 0.8 1.36 1.54 0.94 -0.64 0.37 -1.3 0.89 102.5 0.32 0 103.3 68.3 2.56 -0.25 0.03 1.48 2.55 1.9 0.72 0.4 1.81 0.95 1.16 0.263 0 0.13 4.66 -0.38 0.6 0.44 0.3557 -0.36 0.54 97 107 -0.11 1 -38 0.6 0.8 -0.27 0.26 0.78 0 -0.04 -2.6 0.86 119.6 0.92 1.732 121.5 71.2 4.68 -0.04 -0.07 5.61 4.33 5.3 0.97 2.1 5.77 5.46 1.12 0.713 0 0.17 -1.2 0.03 0.87 0.82 0.0239 0.01 0.92 40 54 -0.62 1 145 1.1 0.9 1.21 1.7 1.36 -0.57 0.24 3.2 1.32 163.1 0.37 0.414 164 102 16.64 0.05 0.41 16.22 22.28 8.6 0.96 0.5 9.16 9 1.3 0.541 0 0.23 5.01 -0.37 0.95 0.66 0.3819 -0.38 0 49 50 0 1.3 -13 0.6 0.3 -0.41 0 0.46 0.46 -0.02 -8.6 0.44 63.8 0.63 0.5 64.9 36.3 6.17 -0.02 -0.09 8.87 8.14 7.1 3.09 0.6 6.91 7.69 0.61 0.67 0 -0.72 -1.62 0.09 1.18 2.74 -0.0589 0.09 0.92 40 54 -0.62 1 145 1.1 0.9 1.21 1.7 1.36 -0.57 0.24 3.2 1.32 163.1 0.37 0.414 164 102 16.64 0.05 0.41 16.22 22.28 8.6 0.96 0.5 9.16 9 1.3 0.541 0 0.23 5.01 -0.37 0.95 0.66 0.3819 -0.38 0.59 41 51 -0.41 1 189 1 0.5 1.27 1.79 1.19 0.08 0.34 1.6 1.22 190.8 0.86 1.336 191.9 113.9 10.99 0.05 -0.03 9.6 6.47 3.9 1.2 1.2 3.83 3.59 1.25 0.577 0 0.48 5.27 -0.38 1.06 1.04 0.4201 -0.34 0.42 106 86 -0.15 1.7 -78 0.6 0.8 -0.8 -0.77 0.92 -0.1 0.04 0.5 1 114.4 1.92 3.379 117.3 68.4 0.94 0.01 0.33 1.18 0.35 5.5 1.26 1.4 5.14 5.73 0.48 0.632 1 -1.01 -4.12 0.19 1.19 0.79 -0.0552 0.17 0.59 41 51 -0.41 1 189 1 0.5 1.27 1.79 1.19 0.08 0.34 1.6 1.22 190.8 0.86 1.336 191.9 113.9 10.99 0.05 -0.03 9.6 6.47 3.9 1.2 1.2 3.83 3.59 1.25 0.577 0 0.48 5.27 -0.38 1.06 1.04 0.4201 -0.34 0.72 41 50 -0.17 1 53 0.2 1.8 0.33 0.96 0.69 0.18 -0.2 -4.5 0.7 194.6 1.31 0 197 116.2 3.13 -0.14 -0.38 2.68 3.42 3.1 0.86 0.5 3.15 2.96 1.53 0.495 0 0.77 2.15 -0.29 1.04 0.93 0.3113 -0.23 0.63 74 98 -0.14 1 123 0.8 1.1 1.09 1.22 0.98 0.29 0.18 1.4 0.93 138.2 0.87 0.946 139 85.1 12.43 -0.03 -0.01 11.44 14.34 6.8 0.64 1 6.65 7.47 1.81 0.529 0 0.69 4.45 -0.29 0.9 0.53 0.2947 -0.29 0.42 106 86 -0.15 1.7 -78 0.6 0.8 -0.8 -0.77 0.92 -0.1 0.04 0.5 1 114.4 1.92 3.379 117.3 68.4 0.94 0.01 0.33 1.18 0.35 5.5 1.26 1.4 5.14 5.73 0.48 0.632 1 -1.01 -4.12 0.19 1.19 0.79 -0.0552 0.17 0.53 120 117 -0.35 1 -70 1.1 0.7 -0.5 -0.04 0.7 -0.12 -0.35 -3.9 0.65 94.2 1.01 1.089 95.4 54.9 5.58 -0.19 -0.1 5.38 4.17 6.6 1.16 0.9 6.84 5.15 0.82 0.692 0 -0.31 -2.84 0.12 0.69 0.64 -0.0282 0.1 0 49 50 0 1.3 -13 0.6 0.3 -0.41 0 0.46 0.46 -0.02 -8.6 0.44 63.8 0.63 0.5 64.9 36.3 6.17 -0.02 -0.09 8.87 8.14 7.1 3.09 0.6 6.91 7.69 0.61 0.67 0 -0.72 -1.62 0.09 1.18 2.74 -0.0589 0.09 0.96 100 100 -0.77 1 16 1.4 1.2 -0.06 0.31 1.43 -0.14 0.08 6.5 1.53 89.3 0.64 0.328 90 52.6 9.36 0.12 0.64 10.17 9.9 7.9 0.3 0.7 7.99 9.07 0.92 0.687 0 -0.25 -0.22 -0.04 0.94 0.77 0.0728 -0.03 
0 49 50 0 1.3 -13 0.6 0.3 -0.41 0 0.46 0.46 -0.02 -8.6 0.44 63.8 0.63 0.5 64.9 36.3 6.17 -0.02 -0.09 8.87 8.14 7.1 3.09 0.6 6.91 7.69 0.61 0.67 0 -0.72 -1.62 0.09 1.18 2.74 -0.0589 0.09 0.53 120 117 -0.35 1 -70 1.1 0.7 -0.5 -0.04 0.7 -0.12 -0.35 -3.9 0.65 94.2 1.01 1.089 95.4 54.9 5.58 -0.19 -0.1 5.38 4.17 6.6 1.16 0.9 6.84 5.15 0.82 0.692 0 -0.31 -2.84 0.12 0.69 0.64 -0.0282 0.1 0.96 100 100 -0.77 1 16 1.4 1.2 -0.06 0.31 1.43 -0.14 0.08 6.5 1.53 89.3 0.64 0.328 90 52.6 9.36 0.12 0.64 10.17 9.9 7.9 0.3 0.7 7.99 9.07 0.92 0.687 0 -0.25 -0.22 -0.04 0.94 0.77 0.0728 -0.03 0.59 41 51 -0.41 1 189 1 0.5 1.27 1.79 1.19 0.08 0.34 1.6 1.22 190.8 0.86 1.336 191.9 113.9 10.99 0.05 -0.03 9.6 6.47 3.9 1.2 1.2 3.83 3.59 1.25 0.577 0 0.48 5.27 -0.38 1.06 1.04 0.4201 -0.34 0 49 50 0 1.3 -13 0.6 0.3 -0.41 0 0.46 0.46 -0.02 -8.6 0.44 63.8 0.63 0.5 64.9 36.3 6.17 -0.02 -0.09 8.87 8.14 7.1 3.09 0.6 6.91 7.69 0.61 0.67 0 -0.72 -1.62 0.09 1.18 2.74 -0.0589 0.09 0.92 40 54 -0.62 1 145 1.1 0.9 1.21 1.7 1.36 -0.57 0.24 3.2 1.32 163.1 0.37 0.414 164 102 16.64 0.05 0.41 16.22 22.28 8.6 0.96 0.5 9.16 9 1.3 0.541 0 0.23 5.01 -0.37 0.95 0.66 0.3819 -0.38 0.59 41 51 -0.41 1 189 1 0.5 1.27 1.79 1.19 0.08 0.34 1.6 1.22 190.8 0.86 1.336 191.9 113.9 10.99 0.05 -0.03 9.6 6.47 3.9 1.2 1.2 3.83 3.59 1.25 0.577 0 0.48 5.27 -0.38 1.06 1.04 0.4201 -0.34 0.42 106 86 -0.15 1.7 -78 0.6 0.8 -0.8 -0.77 0.92 -0.1 0.04 0.5 1 114.4 1.92 3.379 117.3 68.4 0.94 0.01 0.33 1.18 0.35 5.5 1.26 1.4 5.14 5.73 0.48 0.632 1 -1.01 -4.12 0.19 1.19 0.79 -0.0552 0.17 0.59 41 51 -0.41 1 189 1 0.5 1.27 1.79 1.19 0.08 0.34 1.6 1.22 190.8 0.86 1.336 191.9 113.9 10.99 0.05 -0.03 9.6 6.47 3.9 1.2 1.2 3.83 3.59 1.25 0.577 0 0.48 5.27 -0.38 1.06 1.04 0.4201 -0.34 0.57 66 91 -0.06 1 50 0.9 0.7 0.49 0.13 0.98 -0.04 -0.45 1.2 1.03 157.5 2.05 1.204 160 91.9 0.47 -0.06 -0.23 1.07 0.2 2.1 1.33 1 2.17 2.47 0.93 0.594 0 -0.16 1.28 -0.04 1.15 1.65 0.0874 -0.04 0.92 40 54 -0.62 1 145 1.1 0.9 1.21 1.7 1.36 -0.57 0.24 3.2 1.32 163.1 0.37 0.414 164 102 16.64 0.05 0.41 16.22 22.28 8.6 0.96 0.5 9.16 9 1.3 0.541 0 0.23 5.01 -0.37 0.95 0.66 0.3819 -0.38 0.42 106 86 -0.15 1.7 -78 0.6 0.8 -0.8 -0.77 0.92 -0.1 0.04 0.5 1 114.4 1.92 3.379 117.3 68.4 0.94 0.01 0.33 1.18 0.35 5.5 1.26 1.4 5.14 5.73 0.48 0.632 1 -1.01 -4.12 0.19 1.19 0.79 -0.0552 0.17 0.53 120 117 -0.35 1 -70 1.1 0.7 -0.5 -0.04 0.7 -0.12 -0.35 -3.9 0.65 94.2 1.01 1.089 95.4 54.9 5.58 -0.19 -0.1 5.38 4.17 6.6 1.16 0.9 6.84 5.15 0.82 0.692 0 -0.31 -2.84 0.12 0.69 0.64 -0.0282 0.1 0 49 50 0 1.3 -13 0.6 0.3 -0.41 0 0.46 0.46 -0.02 -8.6 0.44 63.8 0.63 0.5 64.9 36.3 6.17 -0.02 -0.09 8.87 8.14 7.1 3.09 0.6 6.91 7.69 0.61 0.67 0 -0.72 -1.62 0.09 1.18 2.74 -0.0589 0.09 0.96 100 100 -0.77 1 16 1.4 1.2 -0.06 0.31 1.43 -0.14 0.08 6.5 1.53 89.3 0.64 0.328 90 52.6 9.36 0.12 0.64 10.17 9.9 7.9 0.3 0.7 7.99 9.07 0.92 0.687 0 -0.25 -0.22 -0.04 0.94 0.77 0.0728 -0.03 
0 49 50 0 1.3 -13 0.6 0.3 -0.41 0 0.46 0.46 -0.02 -8.6 0.44 63.8 0.63 0.5 64.9 36.3 6.17 -0.02 -0.09 8.87 8.14 7.1 3.09 0.6 6.91 7.69 0.61 0.67 0 -0.72 -1.62 0.09 1.18 2.74 -0.0589 0.09 0.53 120 117 -0.35 1 -70 1.1 0.7 -0.5 -0.04 0.7 -0.12 -0.35 -3.9 0.65 94.2 1.01 1.089 95.4 54.9 5.58 -0.19 -0.1 5.38 4.17 6.6 1.16 0.9 6.84 5.15 0.82 0.692 0 -0.31 -2.84 0.12 0.69 0.64 -0.0282 0.1 0.96 100 100 -0.77 1 16 1.4 1.2 -0.06 0.31 1.43 -0.14 0.08 6.5 1.53 89.3 0.64 0.328 90 52.6 9.36 0.12 0.64 10.17 9.9 7.9 0.3 0.7 7.99 9.07 0.92 0.687 0 -0.25 -0.22 -0.04 0.94 0.77 0.0728 -0.03 0.59 41 51 -0.41 1 189 1 0.5 1.27 1.79 1.19 0.08 0.34 1.6 1.22 190.8 0.86 1.336 191.9 113.9 10.99 0.05 -0.03 9.6 6.47 3.9 1.2 1.2 3.83 3.59 1.25 0.577 0 0.48 5.27 -0.38 1.06 1.04 0.4201 -0.34 0 49 50 0 1.3 -13 0.6 0.3 -0.41 0 0.46 0.46 -0.02 -8.6 0.44 63.8 0.63 0.5 64.9 36.3 6.17 -0.02 -0.09 8.87 8.14 7.1 3.09 0.6 6.91 7.69 0.61 0.67 0 -0.72 -1.62 0.09 1.18 2.74 -0.0589 0.09 0.92 40 54 -0.62 1 145 1.1 0.9 1.21 1.7 1.36 -0.57 0.24 3.2 1.32 163.1 0.37 0.414 164 102 16.64 0.05 0.41 16.22 22.28 8.6 0.96 0.5 9.16 9 1.3 0.541 0 0.23 5.01 -0.37 0.95 0.66 0.3819 -0.38 0.59 41 51 -0.41 1 189 1 0.5 1.27 1.79 1.19 0.08 0.34 1.6 1.22 190.8 0.86 1.336 191.9 113.9 10.99 0.05 -0.03 9.6 6.47 3.9 1.2 1.2 3.83 3.59 1.25 0.577 0 0.48 5.27 -0.38 1.06 1.04 0.4201 -0.34 0.53 102 77 -0.27 1.7 -106 0.9 2.2 -0.77 -0.64 1.67 -0.39 0.36 7.8 1.63 138.8 1.01 0 142.2 84.7 0.94 -0.02 0.51 1.15 0.08 7.1 1.33 0.7 6.1 7.77 0.61 0.669 1 -0.62 -3.64 0.23 1.41 0.92 -0.0295 0.23 0.59 41 51 -0.41 1 189 1 0.5 1.27 1.79 1.19 0.08 0.34 1.6 1.22 190.8 0.86 1.336 191.9 113.9 10.99 0.05 -0.03 9.6 6.47 3.9 1.2 1.2 3.83 3.59 1.25 0.577 0 0.48 5.27 -0.38 1.06 1.04 0.4201 -0.34 0.57 66 91 -0.06 1 50 0.9 0.7 0.49 0.13 0.98 -0.04 -0.45 1.2 1.03 157.5 2.05 1.204 160 91.9 0.47 -0.06 -0.23 1.07 0.2 2.1 1.33 1 2.17 2.47 0.93 0.594 0 -0.16 1.28 -0.04 1.15 1.65 0.0874 -0.04 0.96 100 100 -0.77 1 16 1.4 1.2 -0.06 0.31 1.43 -0.14 0.08 6.5 1.53 89.3 0.64 0.328 90 52.6 9.36 0.12 0.64 10.17 9.9 7.9 0.3 0.7 7.99 9.07 0.92 0.687 0 -0.25 -0.22 -0.04 0.94 0.77 0.0728 -0.03 0.42 106 86 -0.15 1.7 -78 0.6 0.8 -0.8 -0.77 0.92 -0.1 0.04 0.5 1 114.4 1.92 3.379 117.3 68.4 0.94 0.01 0.33 1.18 0.35 5.5 1.26 1.4 5.14 5.73 0.48 0.632 1 -1.01 -4.12 0.19 1.19 0.79 -0.0552 0.17 0.53 120 117 -0.35 1 -70 1.1 0.7 -0.5 -0.04 0.7 -0.12 -0.35 -3.9 0.65 94.2 1.01 1.089 95.4 54.9 5.58 -0.19 -0.1 5.38 4.17 6.6 1.16 0.9 6.84 5.15 0.82 0.692 0 -0.31 -2.84 0.12 0.69 0.64 -0.0282 0.1 0 49 50 0 1.3 -13 0.6 0.3 -0.41 0 0.46 0.46 -0.02 -8.6 0.44 63.8 0.63 0.5 64.9 36.3 6.17 -0.02 -0.09 8.87 8.14 7.1 3.09 0.6 6.91 7.69 0.61 0.67 0 -0.72 -1.62 0.09 1.18 2.74 -0.0589 0.09 0.96 100 100 -0.77 1 16 1.4 1.2 -0.06 0.31 1.43 -0.14 0.08 6.5 1.53 89.3 0.64 0.328 90 52.6 9.36 0.12 0.64 10.17 9.9 7.9 0.3 0.7 7.99 9.07 0.92 0.687 0 -0.25 -0.22 -0.04 0.94 0.77 0.0728 -0.03 
0 49 50 0 1.3 -13 0.6 0.3 -0.41 0 0.46 0.46 -0.02 -8.6 0.44 63.8 0.63 0.5 64.9 36.3 6.17 -0.02 -0.09 8.87 8.14 7.1 3.09 0.6 6.91 7.69 0.61 0.67 0 -0.72 -1.62 0.09 1.18 2.74 -0.0589 0.09 0.42 20 44 -0.23 1 168 1.6 0.8 1.36 1.54 0.94 -0.64 0.37 -1.3 0.89 102.5 0.32 0 103.3 68.3 2.56 -0.25 0.03 1.48 2.55 1.9 0.72 0.4 1.81 0.95 1.16 0.263 0 0.13 4.66 -0.38 0.6 0.44 0.3557 -0.36 0.96 100 100 -0.77 1 16 1.4 1.2 -0.06 0.31 1.43 -0.14 0.08 6.5 1.53 89.3 0.64 0.328 90 52.6 9.36 0.12 0.64 10.17 9.9 7.9 0.3 0.7 7.99 9.07 0.92 0.687 0 -0.25 -0.22 -0.04 0.94 0.77 0.0728 -0.03 0.92 40 54 -0.62 1 145 1.1 0.9 1.21 1.7 1.36 -0.57 0.24 3.2 1.32 163.1 0.37 0.414 164 102 16.64 0.05 0.41 16.22 22.28 8.6 0.96 0.5 9.16 9 1.3 0.541 0 0.23 5.01 -0.37 0.95 0.66 0.3819 -0.38 0 49 50 0 1.3 -13 0.6 0.3 -0.41 0 0.46 0.46 -0.02 -8.6 0.44 63.8 0.63 0.5 64.9 36.3 6.17 -0.02 -0.09 8.87 8.14 7.1 3.09 0.6 6.91 7.69 0.61 0.67 0 -0.72 -1.62 0.09 1.18 2.74 -0.0589 0.09 0.92 40 54 -0.62 1 145 1.1 0.9 1.21 1.7 1.36 -0.57 0.24 3.2 1.32 163.1 0.37 0.414 164 102 16.64 0.05 0.41 16.22 22.28 8.6 0.96 0.5 9.16 9 1.3 0.541 0 0.23 5.01 -0.37 0.95 0.66 0.3819 -0.38 0.92 40 54 -0.62 1 145 1.1 0.9 1.21 1.7 1.36 -0.57 0.24 3.2 1.32 163.1 0.37 0.414 164 102 16.64 0.05 0.41 16.22 22.28 8.6 0.96 0.5 9.16 9 1.3 0.541 0 0.23 5.01 -0.37 0.95 0.66 0.3819 -0.38 0.84 96 103 -0.23 1 151 0.9 0.9 1.31 1.8 1.04 0.16 0.09 0.6 1.07 163 0.92 2.078 163.9 102 13.73 -0.07 -0.22 10.91 15.25 5.2 0.45 0.7 5.48 6.56 1.81 0.564 0 1.1 5.58 -0.34 1.07 0.64 0.3805 -0.33 0.84 96 103 -0.23 1 151 0.9 0.9 1.31 1.8 1.04 0.16 0.09 0.6 1.07 163 0.92 2.078 163.9 102 13.73 -0.07 -0.22 10.91 15.25 5.2 0.45 0.7 5.48 6.56 1.81 0.564 0 1.1 5.58 -0.34 1.07 0.64 0.3805 -0.33 0.72 41 50 -0.17 1 53 0.2 1.8 0.33 0.96 0.69 0.18 -0.2 -4.5 0.7 194.6 1.31 0 197 116.2 3.13 -0.14 -0.38 2.68 3.42 3.1 0.86 0.5 3.15 2.96 1.53 0.495 0 0.77 2.15 -0.29 1.04 0.93 0.3113 -0.23 0.96 100 100 -0.77 1 16 1.4 1.2 -0.06 0.31 1.43 -0.14 0.08 6.5 1.53 89.3 0.64 0.328 90 52.6 9.36 0.12 0.64 10.17 9.9 7.9 0.3 0.7 7.99 9.07 0.92 0.687 0 -0.25 -0.22 -0.04 0.94 0.77 0.0728 -0.03 0.39 134 104 -0.07 1 -74 1.2 0.7 -0.48 -0.6 0.64 -0.27 -0.06 -5.1 0.6 122.4 3.14 1.498 124.7 75.7 2.31 -0.1 0.09 1.36 0.94 4 2.73 1.5 4.33 4.05 0.6 0.489 0 -0.77 -2.65 0.13 0.79 1.39 -0.039 0.13 0.53 120 117 -0.35 1 -70 1.1 0.7 -0.5 -0.04 0.7 -0.12 -0.35 -3.9 0.65 94.2 1.01 1.089 95.4 54.9 5.58 -0.19 -0.1 5.38 4.17 6.6 1.16 0.9 6.84 5.15 0.82 0.692 0 -0.31 -2.84 0.12 0.69 0.64 -0.0282 0.1 0 49 50 0 1.3 -13 0.6 0.3 -0.41 0 0.46 0.46 -0.02 -8.6 0.44 63.8 0.63 0.5 64.9 36.3 6.17 -0.02 -0.09 8.87 8.14 7.1 3.09 0.6 6.91 7.69 0.61 0.67 0 -0.72 -1.62 0.09 1.18 2.74 -0.0589 0.09 0.96 100 100 -0.77 1 16 1.4 1.2 -0.06 0.31 1.43 -0.14 0.08 6.5 1.53 89.3 0.64 0.328 90 52.6 9.36 0.12 0.64 10.17 9.9 7.9 0.3 0.7 7.99 9.07 0.92 0.687 0 -0.25 -0.22 -0.04 0.94 0.77 0.0728 -0.03 
0 49 50 0 1.3 -13 0.6 0.3 -0.41 0 0.46 0.46 -0.02 -8.6 0.44 63.8 0.63 0.5 64.9 36.3 6.17 -0.02 -0.09 8.87 8.14 7.1 3.09 0.6 6.91 7.69 0.61 0.67 0 -0.72 -1.62 0.09 1.18 2.74 -0.0589 0.09 0.72 41 50 -0.17 1 53 0.2 1.8 0.33 0.96 0.69 0.18 -0.2 -4.5 0.7 194.6 1.31 0 197 116.2 3.13 -0.14 -0.38 2.68 3.42 3.1 0.86 0.5 3.15 2.96 1.53 0.495 0 0.77 2.15 -0.29 1.04 0.93 0.3113 -0.23 0.96 100 100 -0.77 1 16 1.4 1.2 -0.06 0.31 1.43 -0.14 0.08 6.5 1.53 89.3 0.64 0.328 90 52.6 9.36 0.12 0.64 10.17 9.9 7.9 0.3 0.7 7.99 9.07 0.92 0.687 0 -0.25 -0.22 -0.04 0.94 0.77 0.0728 -0.03 0.92 40 54 -0.62 1 145 1.1 0.9 1.21 1.7 1.36 -0.57 0.24 3.2 1.32 163.1 0.37 0.414 164 102 16.64 0.05 0.41 16.22 22.28 8.6 0.96 0.5 9.16 9 1.3 0.541 0 0.23 5.01 -0.37 0.95 0.66 0.3819 -0.38 0 49 50 0 1.3 -13 0.6 0.3 -0.41 0 0.46 0.46 -0.02 -8.6 0.44 63.8 0.63 0.5 64.9 36.3 6.17 -0.02 -0.09 8.87 8.14 7.1 3.09 0.6 6.91 7.69 0.61 0.67 0 -0.72 -1.62 0.09 1.18 2.74 -0.0589 0.09 0.92 40 54 -0.62 1 145 1.1 0.9 1.21 1.7 1.36 -0.57 0.24 3.2 1.32 163.1 0.37 0.414 164 102 16.64 0.05 0.41 16.22 22.28 8.6 0.96 0.5 9.16 9 1.3 0.541 0 0.23 5.01 -0.37 0.95 0.66 0.3819 -0.38 0.59 41 51 -0.41 1 189 1 0.5 1.27 1.79 1.19 0.08 0.34 1.6 1.22 190.8 0.86 1.336 191.9 113.9 10.99 0.05 -0.03 9.6 6.47 3.9 1.2 1.2 3.83 3.59 1.25 0.577 0 0.48 5.27 -0.38 1.06 1.04 0.4201 -0.34 0.57 66 91 -0.06 1 50 0.9 0.7 0.49 0.13 0.98 -0.04 -0.45 1.2 1.03 157.5 2.05 1.204 160 91.9 0.47 -0.06 -0.23 1.07 0.2 2.1 1.33 1 2.17 2.47 0.93 0.594 0 -0.16 1.28 -0.04 1.15 1.65 0.0874 -0.04 0.84 96 103 -0.23 1 151 0.9 0.9 1.31 1.8 1.04 0.16 0.09 0.6 1.07 163 0.92 2.078 163.9 102 13.73 -0.07 -0.22 10.91 15.25 5.2 0.45 0.7 5.48 6.56 1.81 0.564 0 1.1 5.58 -0.34 1.07 0.64 0.3805 -0.33 0.72 41 50 -0.17 1 53 0.2 1.8 0.33 0.96 0.69 0.18 -0.2 -4.5 0.7 194.6 1.31 0 197 116.2 3.13 -0.14 -0.38 2.68 3.42 3.1 0.86 0.5 3.15 2.96 1.53 0.495 0 0.77 2.15 -0.29 1.04 0.93 0.3113 -0.23 0.92 40 54 -0.62 1 145 1.1 0.9 1.21 1.7 1.36 -0.57 0.24 3.2 1.32 163.1 0.37 0.414 164 102 16.64 0.05 0.41 16.22 22.28 8.6 0.96 0.5 9.16 9 1.3 0.541 0 0.23 5.01 -0.37 0.95 0.66 0.3819 -0.38 0.42 106 86 -0.15 1.7 -78 0.6 0.8 -0.8 -0.77 0.92 -0.1 0.04 0.5 1 114.4 1.92 3.379 117.3 68.4 0.94 0.01 0.33 1.18 0.35 5.5 1.26 1.4 5.14 5.73 0.48 0.632 1 -1.01 -4.12 0.19 1.19 0.79 -0.0552 0.17 0.53 120 117 -0.35 1 -70 1.1 0.7 -0.5 -0.04 0.7 -0.12 -0.35 -3.9 0.65 94.2 1.01 1.089 95.4 54.9 5.58 -0.19 -0.1 5.38 4.17 6.6 1.16 0.9 6.84 5.15 0.82 0.692 0 -0.31 -2.84 0.12 0.69 0.64 -0.0282 0.1 0 49 50 0 1.3 -13 0.6 0.3 -0.41 0 0.46 0.46 -0.02 -8.6 0.44 63.8 0.63 0.5 64.9 36.3 6.17 -0.02 -0.09 8.87 8.14 7.1 3.09 0.6 6.91 7.69 0.61 0.67 0 -0.72 -1.62 0.09 1.18 2.74 -0.0589 0.09 0.96 100 100 -0.77 1 16 1.4 1.2 -0.06 0.31 1.43 -0.14 0.08 6.5 1.53 89.3 0.64 0.328 90 52.6 9.36 0.12 0.64 10.17 9.9 7.9 0.3 0.7 7.99 9.07 0.92 0.687 0 -0.25 -0.22 -0.04 0.94 0.77 0.0728 -0.03 
