# Supplementary material for: Consensus classification of human leukocyte antigen class II proteins
Source: Immunogenetics. 2012 Nov 16;65(2):97–105. doi: 10.1007/s00251-012-0665-6 (PMC3543608; doi:10.1007/s00251-012-0665-6)
Supplement: Supplementary file 13 — (TXT 15 kb) [file 251_2012_665_MOESM13_ESM.txt]

0.96 16 1.43 89.3 9.36 7.9 0.92 -0.04 0.77 -70 1.18 190.3 0.27 4.9 0.93 0.07 0.63 123 0.98 138.2 12.43 6.8 1.81 -0.29 0.8 -73 1.22 146.9 1.14 4.4 0.95 0.14 0.77 -70 1.18 190.3 0.27 4.9 0.93 0.07 0.63 123 0.98 138.2 12.43 6.8 1.81 -0.29 0.59 189 1.19 190.8 10.99 3.9 1.25 -0.38 0.72 53 0.69 194.6 3.13 3.1 1.53 -0.29 0.39 -74 0.64 122.4 2.31 4 0.6 0.13 0.77 -70 1.18 190.3 0.27 4.9 0.93 0.07 0.59 189 1.19 190.8 10.99 3.9 1.25 -0.38 0.42 -78 0.92 114.4 0.94 5.5 0.48 0.19 0.63 123 0.98 138.2 12.43 6.8 1.81 -0.29 0.59 189 1.19 190.8 10.99 3.9 1.25 -0.38 0.54 -38 0.78 119.6 4.68 5.3 1.12 0.03 
0.96 16 1.43 89.3 9.36 7.9 0.92 -0.04 0.77 -70 1.18 190.3 0.27 4.9 0.93 0.07 0.63 123 0.98 138.2 12.43 6.8 1.81 -0.29 0.8 -73 1.22 146.9 1.14 4.4 0.95 0.14 0.77 -70 1.18 190.3 0.27 4.9 0.93 0.07 0.92 145 1.36 163.1 16.64 8.6 1.3 -0.37 0.59 189 1.19 190.8 10.99 3.9 1.25 -0.38 0.72 53 0.69 194.6 3.13 3.1 1.53 -0.29 0.39 -74 0.64 122.4 2.31 4 0.6 0.13 0.77 -70 1.18 190.3 0.27 4.9 0.93 0.07 0.59 189 1.19 190.8 10.99 3.9 1.25 -0.38 0.42 -78 0.92 114.4 0.94 5.5 0.48 0.19 0.63 123 0.98 138.2 12.43 6.8 1.81 -0.29 0.59 189 1.19 190.8 10.99 3.9 1.25 -0.38 0.54 -38 0.78 119.6 4.68 5.3 1.12 0.03 
0.96 16 1.43 89.3 9.36 7.9 0.92 -0.04 0.77 -70 1.18 190.3 0.27 4.9 0.93 0.07 0.63 123 0.98 138.2 12.43 6.8 1.81 -0.29 0.8 -73 1.22 146.9 1.14 4.4 0.95 0.14 0.77 -70 1.18 190.3 0.27 4.9 0.93 0.07 0.92 145 1.36 163.1 16.64 8.6 1.3 -0.37 0.59 189 1.19 190.8 10.99 3.9 1.25 -0.38 0.72 53 0.69 194.6 3.13 3.1 1.53 -0.29 0.39 -74 0.64 122.4 2.31 4 0.6 0.13 0.77 -70 1.18 190.3 0.27 4.9 0.93 0.07 0.59 189 1.19 190.8 10.99 3.9 1.25 -0.38 0.42 -78 0.92 114.4 0.94 5.5 0.48 0.19 0.63 123 0.98 138.2 12.43 6.8 1.81 -0.29 0.59 189 1.19 190.8 10.99 3.9 1.25 -0.38 0.54 -38 0.78 119.6 4.68 5.3 1.12 0.03 
0.96 16 1.43 89.3 9.36 7.9 0.92 -0.04 0.77 -70 1.18 190.3 0.27 4.9 0.93 0.07 0.63 123 0.98 138.2 12.43 6.8 1.81 -0.29 0.8 -73 1.22 146.9 1.14 4.4 0.95 0.14 0.77 -70 1.18 190.3 0.27 4.9 0.93 0.07 0.92 145 1.36 163.1 16.64 8.6 1.3 -0.37 0.59 189 1.19 190.8 10.99 3.9 1.25 -0.38 0.72 53 0.69 194.6 3.13 3.1 1.53 -0.29 0.39 -74 0.64 122.4 2.31 4 0.6 0.13 0.77 -70 1.18 190.3 0.27 4.9 0.93 0.07 0.59 189 1.19 190.8 10.99 3.9 1.25 -0.38 0.42 -78 0.92 114.4 0.94 5.5 0.48 0.19 0.63 123 0.98 138.2 12.43 6.8 1.81 -0.29 0.59 189 1.19 190.8 10.99 3.9 1.25 -0.38 0.54 -38 0.78 119.6 4.68 5.3 1.12 0.03 
0.96 16 1.43 89.3 9.36 7.9 0.92 -0.04 0.77 -70 1.18 190.3 0.27 4.9 0.93 0.07 0.63 123 0.98 138.2 12.43 6.8 1.81 -0.29 0.8 -73 1.22 146.9 1.14 4.4 0.95 0.14 0.77 -70 1.18 190.3 0.27 4.9 0.93 0.07 0.92 145 1.36 163.1 16.64 8.6 1.3 -0.37 0.59 189 1.19 190.8 10.99 3.9 1.25 -0.38 0.72 53 0.69 194.6 3.13 3.1 1.53 -0.29 0.39 -74 0.64 122.4 2.31 4 0.6 0.13 0.77 -70 1.18 190.3 0.27 4.9 0.93 0.07 0.59 189 1.19 190.8 10.99 3.9 1.25 -0.38 0.42 -78 0.92 114.4 0.94 5.5 0.48 0.19 0.63 123 0.98 138.2 12.43 6.8 1.81 -0.29 0.59 189 1.19 190.8 10.99 3.9 1.25 -0.38 0.54 -38 0.78 119.6 4.68 5.3 1.12 0.03 
0.96 16 1.43 89.3 9.36 7.9 0.92 -0.04 0.77 -70 1.18 190.3 0.27 4.9 0.93 0.07 0.63 123 0.98 138.2 12.43 6.8 1.81 -0.29 0.8 -73 1.22 146.9 1.14 4.4 0.95 0.14 0.77 -70 1.18 190.3 0.27 4.9 0.93 0.07 0.63 123 0.98 138.2 12.43 6.8 1.81 -0.29 0.59 189 1.19 190.8 10.99 3.9 1.25 -0.38 0.72 53 0.69 194.6 3.13 3.1 1.53 -0.29 0.39 -74 0.64 122.4 2.31 4 0.6 0.13 0.77 -70 1.18 190.3 0.27 4.9 0.93 0.07 0.59 189 1.19 190.8 10.99 3.9 1.25 -0.38 0.42 -78 0.92 114.4 0.94 5.5 0.48 0.19 0.63 123 0.98 138.2 12.43 6.8 1.81 -0.29 0.59 189 1.19 190.8 10.99 3.9 1.25 -0.38 0.54 -38 0.78 119.6 4.68 5.3 1.12 0.03 
0.84 151 1.04 163 13.73 5.2 1.81 -0.34 0 -13 0.46 63.8 6.17 7.1 0.61 0.09 0.92 145 1.36 163.1 16.64 8.6 1.3 -0.37 -2.5 -20 0.49 121.6 1.96 5.3 0.4 0.19 0.96 16 1.43 89.3 9.36 7.9 0.92 -0.04 0.53 -106 1.67 138.8 0.94 7.1 0.61 0.23 0.42 168 0.94 102.5 2.56 1.9 1.16 -0.38 0.77 -70 1.18 190.3 0.27 4.9 0.93 0.07 0.53 -70 0.7 94.2 5.58 6.6 0.82 0.12 0.77 -70 1.18 190.3 0.27 4.9 0.93 0.07 0.53 -106 1.67 138.8 0.94 7.1 0.61 0.23 0.63 123 0.98 138.2 12.43 6.8 1.81 -0.29 0.77 -70 1.18 190.3 0.27 4.9 0.93 0.07 0.53 -70 0.7 94.2 5.58 6.6 0.82 0.12 0.53 -106 1.67 138.8 0.94 7.1 0.61 0.23 
0.84 151 1.04 163 13.73 5.2 1.81 -0.34 0 -13 0.46 63.8 6.17 7.1 0.61 0.09 0.92 145 1.36 163.1 16.64 8.6 1.3 -0.37 -2.5 -20 0.49 121.6 1.96 5.3 0.4 0.19 0.96 16 1.43 89.3 9.36 7.9 0.92 -0.04 0.53 -106 1.67 138.8 0.94 7.1 0.61 0.23 0.42 168 0.94 102.5 2.56 1.9 1.16 -0.38 0.77 -70 1.18 190.3 0.27 4.9 0.93 0.07 0.54 -38 0.78 119.6 4.68 5.3 1.12 0.03 0.77 -70 1.18 190.3 0.27 4.9 0.93 0.07 0.53 -106 1.67 138.8 0.94 7.1 0.61 0.23 0.96 16 1.43 89.3 9.36 7.9 0.92 -0.04 0.77 -70 1.18 190.3 0.27 4.9 0.93 0.07 0.53 -70 0.7 94.2 5.58 6.6 0.82 0.12 0.63 123 0.98 138.2 12.43 6.8 1.81 -0.29 
0.84 151 1.04 163 13.73 5.2 1.81 -0.34 0 -13 0.46 63.8 6.17 7.1 0.61 0.09 0.92 145 1.36 163.1 16.64 8.6 1.3 -0.37 -2.5 -20 0.49 121.6 1.96 5.3 0.4 0.19 0.96 16 1.43 89.3 9.36 7.9 0.92 -0.04 0.53 -106 1.67 138.8 0.94 7.1 0.61 0.23 0.42 168 0.94 102.5 2.56 1.9 1.16 -0.38 0.77 -70 1.18 190.3 0.27 4.9 0.93 0.07 0.54 -38 0.78 119.6 4.68 5.3 1.12 0.03 0.77 -70 1.18 190.3 0.27 4.9 0.93 0.07 0.53 -106 1.67 138.8 0.94 7.1 0.61 0.23 0.96 16 1.43 89.3 9.36 7.9 0.92 -0.04 0.77 -70 1.18 190.3 0.27 4.9 0.93 0.07 0.53 -70 0.7 94.2 5.58 6.6 0.82 0.12 0.63 123 0.98 138.2 12.43 6.8 1.81 -0.29 
0.84 151 1.04 163 13.73 5.2 1.81 -0.34 0 -13 0.46 63.8 6.17 7.1 0.61 0.09 0.92 145 1.36 163.1 16.64 8.6 1.3 -0.37 -2.5 -20 0.49 121.6 1.96 5.3 0.4 0.19 0.96 16 1.43 89.3 9.36 7.9 0.92 -0.04 0.53 -106 1.67 138.8 0.94 7.1 0.61 0.23 0.42 168 0.94 102.5 2.56 1.9 1.16 -0.38 0.77 -70 1.18 190.3 0.27 4.9 0.93 0.07 0.54 -38 0.78 119.6 4.68 5.3 1.12 0.03 0.77 -70 1.18 190.3 0.27 4.9 0.93 0.07 0.53 -106 1.67 138.8 0.94 7.1 0.61 0.23 0.96 16 1.43 89.3 9.36 7.9 0.92 -0.04 0.77 -70 1.18 190.3 0.27 4.9 0.93 0.07 0.53 -70 0.7 94.2 5.58 6.6 0.82 0.12 0.63 123 0.98 138.2 12.43 6.8 1.81 -0.29 
0.84 151 1.04 163 13.73 5.2 1.81 -0.34 0 -13 0.46 63.8 6.17 7.1 0.61 0.09 0.92 145 1.36 163.1 16.64 8.6 1.3 -0.37 0.53 -70 0.7 94.2 5.58 6.6 0.82 0.12 0.96 16 1.43 89.3 9.36 7.9 0.92 -0.04 0.53 -106 1.67 138.8 0.94 7.1 0.61 0.23 0.42 168 0.94 102.5 2.56 1.9 1.16 -0.38 0.77 -70 1.18 190.3 0.27 4.9 0.93 0.07 0.54 -38 0.78 119.6 4.68 5.3 1.12 0.03 0.77 -70 1.18 190.3 0.27 4.9 0.93 0.07 0.53 -106 1.67 138.8 0.94 7.1 0.61 0.23 0.63 123 0.98 138.2 12.43 6.8 1.81 -0.29 0.77 -70 1.18 190.3 0.27 4.9 0.93 0.07 0.53 -70 0.7 94.2 5.58 6.6 0.82 0.12 0.63 123 0.98 138.2 12.43 6.8 1.81 -0.29 
0.84 151 1.04 163 13.73 5.2 1.81 -0.34 0 -13 0.46 63.8 6.17 7.1 0.61 0.09 0.92 145 1.36 163.1 16.64 8.6 1.3 -0.37 0.92 145 1.36 163.1 16.64 8.6 1.3 -0.37 0.96 16 1.43 89.3 9.36 7.9 0.92 -0.04 0.53 -106 1.67 138.8 0.94 7.1 0.61 0.23 0.42 168 0.94 102.5 2.56 1.9 1.16 -0.38 0.77 -70 1.18 190.3 0.27 4.9 0.93 0.07 0.54 -38 0.78 119.6 4.68 5.3 1.12 0.03 0.77 -70 1.18 190.3 0.27 4.9 0.93 0.07 0.53 -106 1.67 138.8 0.94 7.1 0.61 0.23 0.96 16 1.43 89.3 9.36 7.9 0.92 -0.04 0.77 -70 1.18 190.3 0.27 4.9 0.93 0.07 0.53 -70 0.7 94.2 5.58 6.6 0.82 0.12 0.63 123 0.98 138.2 12.43 6.8 1.81 -0.29 
0 -13 0.46 63.8 6.17 7.1 0.61 0.09 0.42 168 0.94 102.5 2.56 1.9 1.16 -0.38 0.54 -38 0.78 119.6 4.68 5.3 1.12 0.03 0.92 145 1.36 163.1 16.64 8.6 1.3 -0.37 0 -13 0.46 63.8 6.17 7.1 0.61 0.09 0.92 145 1.36 163.1 16.64 8.6 1.3 -0.37 0.59 189 1.19 190.8 10.99 3.9 1.25 -0.38 0.53 -106 1.67 138.8 0.94 7.1 0.61 0.23 0.84 151 1.04 163 13.73 5.2 1.81 -0.34 0.72 53 0.69 194.6 3.13 3.1 1.53 -0.29 0.63 123 0.98 138.2 12.43 6.8 1.81 -0.29 0.42 -78 0.92 114.4 0.94 5.5 0.48 0.19 0.53 -70 0.7 94.2 5.58 6.6 0.82 0.12 0 -13 0.46 63.8 6.17 7.1 0.61 0.09 0.96 16 1.43 89.3 9.36 7.9 0.92 -0.04 
0 -13 0.46 63.8 6.17 7.1 0.61 0.09 0.42 168 0.94 102.5 2.56 1.9 1.16 -0.38 0.96 16 1.43 89.3 9.36 7.9 0.92 -0.04 0.92 145 1.36 163.1 16.64 8.6 1.3 -0.37 0 -13 0.46 63.8 6.17 7.1 0.61 0.09 0.92 145 1.36 163.1 16.64 8.6 1.3 -0.37 0.59 189 1.19 190.8 10.99 3.9 1.25 -0.38 0.42 -78 0.92 114.4 0.94 5.5 0.48 0.19 0.59 189 1.19 190.8 10.99 3.9 1.25 -0.38 0.57 50 0.98 157.5 0.47 2.1 0.93 -0.04 0.63 123 0.98 138.2 12.43 6.8 1.81 -0.29 0.42 -78 0.92 114.4 0.94 5.5 0.48 0.19 0.53 -70 0.7 94.2 5.58 6.6 0.82 0.12 0 -13 0.46 63.8 6.17 7.1 0.61 0.09 0.96 16 1.43 89.3 9.36 7.9 0.92 -0.04 
0 -13 0.46 63.8 6.17 7.1 0.61 0.09 0.42 168 0.94 102.5 2.56 1.9 1.16 -0.38 0.96 16 1.43 89.3 9.36 7.9 0.92 -0.04 0.92 145 1.36 163.1 16.64 8.6 1.3 -0.37 0 -13 0.46 63.8 6.17 7.1 0.61 0.09 0.92 145 1.36 163.1 16.64 8.6 1.3 -0.37 0.59 189 1.19 190.8 10.99 3.9 1.25 -0.38 0.42 -78 0.92 114.4 0.94 5.5 0.48 0.19 0.59 189 1.19 190.8 10.99 3.9 1.25 -0.38 0.72 53 0.69 194.6 3.13 3.1 1.53 -0.29 0.63 123 0.98 138.2 12.43 6.8 1.81 -0.29 0.42 -78 0.92 114.4 0.94 5.5 0.48 0.19 0.53 -70 0.7 94.2 5.58 6.6 0.82 0.12 0 -13 0.46 63.8 6.17 7.1 0.61 0.09 0.96 16 1.43 89.3 9.36 7.9 0.92 -0.04 
0 -13 0.46 63.8 6.17 7.1 0.61 0.09 0.42 168 0.94 102.5 2.56 1.9 1.16 -0.38 0.96 16 1.43 89.3 9.36 7.9 0.92 -0.04 0.92 145 1.36 163.1 16.64 8.6 1.3 -0.37 0 -13 0.46 63.8 6.17 7.1 0.61 0.09 0.92 145 1.36 163.1 16.64 8.6 1.3 -0.37 0.59 189 1.19 190.8 10.99 3.9 1.25 -0.38 0.42 -78 0.92 114.4 0.94 5.5 0.48 0.19 0.59 189 1.19 190.8 10.99 3.9 1.25 -0.38 0.72 53 0.69 194.6 3.13 3.1 1.53 -0.29 0.63 123 0.98 138.2 12.43 6.8 1.81 -0.29 0.42 -78 0.92 114.4 0.94 5.5 0.48 0.19 0.53 -70 0.7 94.2 5.58 6.6 0.82 0.12 0 -13 0.46 63.8 6.17 7.1 0.61 0.09 0.96 16 1.43 89.3 9.36 7.9 0.92 -0.04 
0 -13 0.46 63.8 6.17 7.1 0.61 0.09 0.42 168 0.94 102.5 2.56 1.9 1.16 -0.38 0.96 16 1.43 89.3 9.36 7.9 0.92 -0.04 0.92 145 1.36 163.1 16.64 8.6 1.3 -0.37 0 -13 0.46 63.8 6.17 7.1 0.61 0.09 0.92 145 1.36 163.1 16.64 8.6 1.3 -0.37 0.59 189 1.19 190.8 10.99 3.9 1.25 -0.38 0.53 -106 1.67 138.8 0.94 7.1 0.61 0.23 0.59 189 1.19 190.8 10.99 3.9 1.25 -0.38 0.72 53 0.69 194.6 3.13 3.1 1.53 -0.29 0.63 123 0.98 138.2 12.43 6.8 1.81 -0.29 0.42 -78 0.92 114.4 0.94 5.5 0.48 0.19 0.53 -70 0.7 94.2 5.58 6.6 0.82 0.12 0 -13 0.46 63.8 6.17 7.1 0.61 0.09 0.96 16 1.43 89.3 9.36 7.9 0.92 -0.04 
0 -13 0.46 63.8 6.17 7.1 0.61 0.09 0.42 168 0.94 102.5 2.56 1.9 1.16 -0.38 0.96 16 1.43 89.3 9.36 7.9 0.92 -0.04 0.92 145 1.36 163.1 16.64 8.6 1.3 -0.37 0 -13 0.46 63.8 6.17 7.1 0.61 0.09 0.92 145 1.36 163.1 16.64 8.6 1.3 -0.37 0.59 189 1.19 190.8 10.99 3.9 1.25 -0.38 0.42 -78 0.92 114.4 0.94 5.5 0.48 0.19 0.59 189 1.19 190.8 10.99 3.9 1.25 -0.38 0.72 53 0.69 194.6 3.13 3.1 1.53 -0.29 0.63 123 0.98 138.2 12.43 6.8 1.81 -0.29 0.42 -78 0.92 114.4 0.94 5.5 0.48 0.19 0.53 -70 0.7 94.2 5.58 6.6 0.82 0.12 0 -13 0.46 63.8 6.17 7.1 0.61 0.09 0.96 16 1.43 89.3 9.36 7.9 0.92 -0.04 
0 -13 0.46 63.8 6.17 7.1 0.61 0.09 0.42 168 0.94 102.5 2.56 1.9 1.16 -0.38 0.96 16 1.43 89.3 9.36 7.9 0.92 -0.04 0.92 145 1.36 163.1 16.64 8.6 1.3 -0.37 0 -13 0.46 63.8 6.17 7.1 0.61 0.09 0.92 145 1.36 163.1 16.64 8.6 1.3 -0.37 0.59 189 1.19 190.8 10.99 3.9 1.25 -0.38 0.57 50 0.98 157.5 0.47 2.1 0.93 -0.04 0.84 151 1.04 163 13.73 5.2 1.81 -0.34 0.72 53 0.69 194.6 3.13 3.1 1.53 -0.29 0.63 123 0.98 138.2 12.43 6.8 1.81 -0.29 0.42 -78 0.92 114.4 0.94 5.5 0.48 0.19 0.53 -70 0.7 94.2 5.58 6.6 0.82 0.12 0 -13 0.46 63.8 6.17 7.1 0.61 0.09 0.96 16 1.43 89.3 9.36 7.9 0.92 -0.04 
0 -13 0.46 63.8 6.17 7.1 0.61 0.09 0.42 168 0.94 102.5 2.56 1.9 1.16 -0.38 0.96 16 1.43 89.3 9.36 7.9 0.92 -0.04 0.92 145 1.36 163.1 16.64 8.6 1.3 -0.37 0 -13 0.46 63.8 6.17 7.1 0.61 0.09 0.92 145 1.36 163.1 16.64 8.6 1.3 -0.37 0.59 189 1.19 190.8 10.99 3.9 1.25 -0.38 0.42 -78 0.92 114.4 0.94 5.5 0.48 0.19 0.59 189 1.19 190.8 10.99 3.9 1.25 -0.38 0.72 53 0.69 194.6 3.13 3.1 1.53 -0.29 0.63 123 0.98 138.2 12.43 6.8 1.81 -0.29 0.42 -78 0.92 114.4 0.94 5.5 0.48 0.19 0.53 -70 0.7 94.2 5.58 6.6 0.82 0.12 0 -13 0.46 63.8 6.17 7.1 0.61 0.09 0.96 16 1.43 89.3 9.36 7.9 0.92 -0.04 
0 -13 0.46 63.8 6.17 7.1 0.61 0.09 0.42 168 0.94 102.5 2.56 1.9 1.16 -0.38 0.96 16 1.43 89.3 9.36 7.9 0.92 -0.04 0.92 145 1.36 163.1 16.64 8.6 1.3 -0.37 0 -13 0.46 63.8 6.17 7.1 0.61 0.09 0.92 145 1.36 163.1 16.64 8.6 1.3 -0.37 0.59 189 1.19 190.8 10.99 3.9 1.25 -0.38 0.53 -106 1.67 138.8 0.94 7.1 0.61 0.23 0.59 189 1.19 190.8 10.99 3.9 1.25 -0.38 0.57 50 0.98 157.5 0.47 2.1 0.93 -0.04 0.92 145 1.36 163.1 16.64 8.6 1.3 -0.37 0.42 -78 0.92 114.4 0.94 5.5 0.48 0.19 0.53 -70 0.7 94.2 5.58 6.6 0.82 0.12 0 -13 0.46 63.8 6.17 7.1 0.61 0.09 0.96 16 1.43 89.3 9.36 7.9 0.92 -0.04 
0 -13 0.46 63.8 6.17 7.1 0.61 0.09 0.42 168 0.94 102.5 2.56 1.9 1.16 -0.38 0.96 16 1.43 89.3 9.36 7.9 0.92 -0.04 0.92 145 1.36 163.1 16.64 8.6 1.3 -0.37 0 -13 0.46 63.8 6.17 7.1 0.61 0.09 0.92 145 1.36 163.1 16.64 8.6 1.3 -0.37 0.59 189 1.19 190.8 10.99 3.9 1.25 -0.38 0.42 -78 0.92 114.4 0.94 5.5 0.48 0.19 0.59 189 1.19 190.8 10.99 3.9 1.25 -0.38 0.57 50 0.98 157.5 0.47 2.1 0.93 -0.04 0.63 123 0.98 138.2 12.43 6.8 1.81 -0.29 0.42 -78 0.92 114.4 0.94 5.5 0.48 0.19 0.53 -70 0.7 94.2 5.58 6.6 0.82 0.12 0 -13 0.46 63.8 6.17 7.1 0.61 0.09 0.96 16 1.43 89.3 9.36 7.9 0.92 -0.04 
0 -13 0.46 63.8 6.17 7.1 0.61 0.09 0.42 168 0.94 102.5 2.56 1.9 1.16 -0.38 0.54 -38 0.78 119.6 4.68 5.3 1.12 0.03 0.92 145 1.36 163.1 16.64 8.6 1.3 -0.37 0 -13 0.46 63.8 6.17 7.1 0.61 0.09 0.92 145 1.36 163.1 16.64 8.6 1.3 -0.37 0.59 189 1.19 190.8 10.99 3.9 1.25 -0.38 0.42 -78 0.92 114.4 0.94 5.5 0.48 0.19 0.59 189 1.19 190.8 10.99 3.9 1.25 -0.38 0.72 53 0.69 194.6 3.13 3.1 1.53 -0.29 0.63 123 0.98 138.2 12.43 6.8 1.81 -0.29 0.42 -78 0.92 114.4 0.94 5.5 0.48 0.19 0.53 -70 0.7 94.2 5.58 6.6 0.82 0.12 0 -13 0.46 63.8 6.17 7.1 0.61 0.09 0.96 16 1.43 89.3 9.36 7.9 0.92 -0.04 
0 -13 0.46 63.8 6.17 7.1 0.61 0.09 0.53 -70 0.7 94.2 5.58 6.6 0.82 0.12 0.96 16 1.43 89.3 9.36 7.9 0.92 -0.04 0.59 189 1.19 190.8 10.99 3.9 1.25 -0.38 0 -13 0.46 63.8 6.17 7.1 0.61 0.09 0.92 145 1.36 163.1 16.64 8.6 1.3 -0.37 0.59 189 1.19 190.8 10.99 3.9 1.25 -0.38 0.42 -78 0.92 114.4 0.94 5.5 0.48 0.19 0.59 189 1.19 190.8 10.99 3.9 1.25 -0.38 0.57 50 0.98 157.5 0.47 2.1 0.93 -0.04 0.92 145 1.36 163.1 16.64 8.6 1.3 -0.37 0.42 -78 0.92 114.4 0.94 5.5 0.48 0.19 0.53 -70 0.7 94.2 5.58 6.6 0.82 0.12 0 -13 0.46 63.8 6.17 7.1 0.61 0.09 0.96 16 1.43 89.3 9.36 7.9 0.92 -0.04 
0 -13 0.46 63.8 6.17 7.1 0.61 0.09 0.53 -70 0.7 94.2 5.58 6.6 0.82 0.12 0.96 16 1.43 89.3 9.36 7.9 0.92 -0.04 0.59 189 1.19 190.8 10.99 3.9 1.25 -0.38 0 -13 0.46 63.8 6.17 7.1 0.61 0.09 0.92 145 1.36 163.1 16.64 8.6 1.3 -0.37 0.59 189 1.19 190.8 10.99 3.9 1.25 -0.38 0.53 -106 1.67 138.8 0.94 7.1 0.61 0.23 0.59 189 1.19 190.8 10.99 3.9 1.25 -0.38 0.57 50 0.98 157.5 0.47 2.1 0.93 -0.04 0.96 16 1.43 89.3 9.36 7.9 0.92 -0.04 0.42 -78 0.92 114.4 0.94 5.5 0.48 0.19 0.53 -70 0.7 94.2 5.58 6.6 0.82 0.12 0 -13 0.46 63.8 6.17 7.1 0.61 0.09 0.96 16 1.43 89.3 9.36 7.9 0.92 -0.04 
0 -13 0.46 63.8 6.17 7.1 0.61 0.09 0.42 168 0.94 102.5 2.56 1.9 1.16 -0.38 0.96 16 1.43 89.3 9.36 7.9 0.92 -0.04 0.92 145 1.36 163.1 16.64 8.6 1.3 -0.37 0 -13 0.46 63.8 6.17 7.1 0.61 0.09 0.92 145 1.36 163.1 16.64 8.6 1.3 -0.37 0.92 145 1.36 163.1 16.64 8.6 1.3 -0.37 0.84 151 1.04 163 13.73 5.2 1.81 -0.34 0.84 151 1.04 163 13.73 5.2 1.81 -0.34 0.72 53 0.69 194.6 3.13 3.1 1.53 -0.29 0.96 16 1.43 89.3 9.36 7.9 0.92 -0.04 0.39 -74 0.64 122.4 2.31 4 0.6 0.13 0.53 -70 0.7 94.2 5.58 6.6 0.82 0.12 0 -13 0.46 63.8 6.17 7.1 0.61 0.09 0.96 16 1.43 89.3 9.36 7.9 0.92 -0.04 
0 -13 0.46 63.8 6.17 7.1 0.61 0.09 0.72 53 0.69 194.6 3.13 3.1 1.53 -0.29 0.96 16 1.43 89.3 9.36 7.9 0.92 -0.04 0.92 145 1.36 163.1 16.64 8.6 1.3 -0.37 0 -13 0.46 63.8 6.17 7.1 0.61 0.09 0.92 145 1.36 163.1 16.64 8.6 1.3 -0.37 0.59 189 1.19 190.8 10.99 3.9 1.25 -0.38 0.57 50 0.98 157.5 0.47 2.1 0.93 -0.04 0.84 151 1.04 163 13.73 5.2 1.81 -0.34 0.72 53 0.69 194.6 3.13 3.1 1.53 -0.29 0.92 145 1.36 163.1 16.64 8.6 1.3 -0.37 0.42 -78 0.92 114.4 0.94 5.5 0.48 0.19 0.53 -70 0.7 94.2 5.58 6.6 0.82 0.12 0 -13 0.46 63.8 6.17 7.1 0.61 0.09 0.96 16 1.43 89.3 9.36 7.9 0.92 -0.04 
