# Supplementary material for: Consensus classification of human leukocyte antigen class II proteins
Source: Immunogenetics. 2012 Nov 16;65(2):97–105. doi: 10.1007/s00251-012-0665-6 (PMC3543608; doi:10.1007/s00251-012-0665-6)
Supplement: Supplementary file 14 — (TXT 1,037 kb) [file 251_2012_665_MOESM14_ESM.txt]

0.86	94	93	124	1.7	0.3	1.53	0.24	0.16	165.8	1.07	0.982	3.93	0	0.13	2.4	1.89	0	1.19	0.328	0	-0.3	0.88	0.74	0.96	100	100	16	1.4	1.2	1.43	-0.14	0.08	89.3	0.64	0.328	9.36	0.12	0.64	7.9	0.3	0.7	0.92	0.687	0	-0.04	0.94	0.77	0.53	120
0.53	120	117	-70	1.1	0.7	0.7	-0.12	-0.35	94.2	1.01	1.089	5.58	-0.19	-0.1	6.6	1.16	0.9	0.82	0.692	0	0.12	0.69	0.64	0.63	74	98	123	0.8	1.1	0.98	0.29	0.18	138.2	0.87	0.946	12.43	-0.03	-0.01	6.8	0.64	1	1.81	0.529	0	-0.29	0.9	0.53	0.92	40
0.63	74	98	123	0.8	1.1	0.98	0.29	0.18	138.2	0.87	0.946	12.43	-0.03	-0.01	6.8	0.64	1	1.81	0.529	0	-0.29	0.9	0.53	0.63	74	98	123	0.8	1.1	0.98	0.29	0.18	138.2	0.87	0.946	12.43	-0.03	-0.01	6.8	0.64	1	1.81	0.529	0	-0.29	0.9	0.53	0.92	40
0.63	74	98	123	0.8	1.1	0.98	0.29	0.18	138.2	0.87	0.946	12.43	-0.03	-0.01	6.8	0.64	1	1.81	0.529	0	-0.29	0.9	0.53	0.59	41	51	189	1	0.5	1.19	0.08	0.34	190.8	0.86	1.336	10.99	0.05	-0.03	3.9	1.2	1.2	1.25	0.577	0	-0.38	1.06	1.04	0.92	40
0.96	100	100	16	1.4	1.2	1.43	-0.14	0.08	89.3	0.64	0.328	9.36	0.12	0.64	7.9	0.3	0.7	0.92	0.687	0	-0.04	0.94	0.77	0.72	41	50	53	0.2	1.8	0.69	0.18	-0.2	194.6	1.31	0	3.13	-0.14	-0.38	3.1	0.86	0.5	1.53	0.495	0	-0.29	1.04	0.93	0	49
0.73	56	72	-141	1.9	0.6	1.27	0.04	-0.27	165.1	0.89	0.835	0.58	0.26	-0.17	6.7	0.71	1.3	0.7	0.407	0	0.33	1.03	1.19	0.63	74	98	123	0.8	1.1	0.98	0.29	0.18	138.2	0.87	0.946	12.43	-0.03	-0.01	6.8	0.64	1	1.81	0.529	0	-0.29	0.9	0.53	-2.5	56
-2.5	56	58	-20	0.3	2.6	0.49	0.02	0.16	121.6	0.5	0.415	1.96	-0.19	-0.43	5.3	0.83	1.5	0.4	0.6	0	0.19	1.18	0.66	0.39	134	104	-74	1.2	0.7	0.64	-0.27	-0.06	122.4	3.14	1.498	2.31	-0.1	0.09	4	2.73	1.5	0.6	0.489	0	0.13	0.79	1.39	0.84	96
0.54	97	107	-38	0.6	0.8	0.78	0	-0.04	119.6	0.92	1.732	4.68	-0.04	-0.07	5.3	0.97	2.1	1.12	0.713	0	0.03	0.87	0.82	0.72	41	50	53	0.2	1.8	0.69	0.18	-0.2	194.6	1.31	0	3.13	-0.14	-0.38	3.1	0.86	0.5	1.53	0.495	0	-0.29	1.04	0.93	0	49
0.58	18	25	145	1.4	2.1	1.01	-0.1	-0.06	226.4	1	1.781	2.2	-0.06	-0.02	1.2	1.58	2.7	1.54	0.632	0	-0.33	0.91	0.58	0.92	40	54	145	1.1	0.9	1.36	-0.57	0.24	163.1	0.37	0.414	16.64	0.05	0.41	8.6	0.96	0.5	1.3	0.541	0	-0.37	0.95	0.66	0.42	106
0.53	120	117	-70	1.1	0.7	0.7	-0.12	-0.35	94.2	1.01	1.089	5.58	-0.19	-0.1	6.6	1.16	0.9	0.82	0.692	0	0.12	0.69	0.64	0.54	97	107	-38	0.6	0.8	0.78	0	-0.04	119.6	0.92	1.732	4.68	-0.04	-0.07	5.3	0.97	2.1	1.12	0.713	0	0.03	0.87	0.82	0.58	18
0.73	56	72	-141	1.9	0.6	1.27	0.04	-0.27	165.1	0.89	0.835	0.58	0.26	-0.17	6.7	0.71	1.3	0.7	0.407	0	0.33	1.03	1.19	-2.5	56	58	-20	0.3	2.6	0.49	0.02	0.16	121.6	0.5	0.415	1.96	-0.19	-0.43	5.3	0.83	1.5	0.4	0.6	0	0.19	1.18	0.66	0.54	97
0	49	50	-13	0.6	0.3	0.46	0.46	-0.02	63.8	0.63	0.5	6.17	-0.02	-0.09	7.1	3.09	0.6	0.61	0.67	0	0.09	1.18	2.74	-2.5	56	58	-20	0.3	2.6	0.49	0.02	0.16	121.6	0.5	0.415	1.96	-0.19	-0.43	5.3	0.83	1.5	0.4	0.6	0	0.19	1.18	0.66	0.73	56
0	49	50	-13	0.6	0.3	0.46	0.46	-0.02	63.8	0.63	0.5	6.17	-0.02	-0.09	7.1	3.09	0.6	0.61	0.67	0	0.09	1.18	2.74	0	49	50	-13	0.6	0.3	0.46	0.46	-0.02	63.8	0.63	0.5	6.17	-0.02	-0.09	7.1	3.09	0.6	0.61	0.67	0	0.09	1.18	2.74	0.96	100
0.72	41	50	53	0.2	1.8	0.69	0.18	-0.2	194.6	1.31	0	3.13	-0.14	-0.38	3.1	0.86	0.5	1.53	0.495	0	-0.29	1.04	0.93	0.73	56	72	-141	1.9	0.6	1.27	0.04	-0.27	165.1	0.89	0.835	0.58	0.26	-0.17	6.7	0.71	1.3	0.7	0.407	0	0.33	1.03	1.19	0.42	106
0.73	56	72	-141	1.9	0.6	1.27	0.04	-0.27	165.1	0.89	0.835	0.58	0.26	-0.17	6.7	0.71	1.3	0.7	0.407	0	0.33	1.03	1.19	-2.5	56	58	-20	0.3	2.6	0.49	0.02	0.16	121.6	0.5	0.415	1.96	-0.19	-0.43	5.3	0.83	1.5	0.4	0.6	0	0.19	1.18	0.66	-2.5	56
0	49	50	-13	0.6	0.3	0.46	0.46	-0.02	63.8	0.63	0.5	6.17	-0.02	-0.09	7.1	3.09	0.6	0.61	0.67	0	0.09	1.18	2.74	0.86	94	93	124	1.7	0.3	1.53	0.24	0.16	165.8	1.07	0.982	3.93	0	0.13	2.4	1.89	0	1.19	0.328	0	-0.3	0.88	0.74	0.54	97
0	49	50	-13	0.6	0.3	0.46	0.46	-0.02	63.8	0.63	0.5	6.17	-0.02	-0.09	7.1	3.09	0.6	0.61	0.67	0	0.09	1.18	2.74	0.39	134	104	-74	1.2	0.7	0.64	-0.27	-0.06	122.4	3.14	1.498	2.31	-0.1	0.09	4	2.73	1.5	0.6	0.489	0	0.13	0.79	1.39	0.54	97
0.59	41	51	189	1	0.5	1.19	0.08	0.34	190.8	0.86	1.336	10.99	0.05	-0.03	3.9	1.2	1.2	1.25	0.577	0	-0.38	1.06	1.04	0.73	56	72	-141	1.9	0.6	1.27	0.04	-0.27	165.1	0.89	0.835	0.58	0.26	-0.17	6.7	0.71	1.3	0.7	0.407	0	0.33	1.03	1.19	0.53	120
0	49	50	-13	0.6	0.3	0.46	0.46	-0.02	63.8	0.63	0.5	6.17	-0.02	-0.09	7.1	3.09	0.6	0.61	0.67	0	0.09	1.18	2.74	0.42	20	44	168	1.6	0.8	0.94	-0.64	0.37	102.5	0.32	0	2.56	-0.25	0.03	1.9	0.72	0.4	1.16	0.263	0	-0.38	0.6	0.44	0	49
0.59	41	51	189	1	0.5	1.19	0.08	0.34	190.8	0.86	1.336	10.99	0.05	-0.03	3.9	1.2	1.2	1.25	0.577	0	-0.38	1.06	1.04	0.53	102	77	-106	0.9	2.2	1.67	-0.39	0.36	138.8	1.01	0	0.94	-0.02	0.51	7.1	1.33	0.7	0.61	0.669	1	0.23	1.41	0.92	0.84	96
0.54	97	107	-38	0.6	0.8	0.78	0	-0.04	119.6	0.92	1.732	4.68	-0.04	-0.07	5.3	0.97	2.1	1.12	0.713	0	0.03	0.87	0.82	0.73	56	72	-141	1.9	0.6	1.27	0.04	-0.27	165.1	0.89	0.835	0.58	0.26	-0.17	6.7	0.71	1.3	0.7	0.407	0	0.33	1.03	1.19	-2.5	56
0.42	20	44	168	1.6	0.8	0.94	-0.64	0.37	102.5	0.32	0	2.56	-0.25	0.03	1.9	0.72	0.4	1.16	0.263	0	-0.38	0.6	0.44	0.53	120	117	-70	1.1	0.7	0.7	-0.12	-0.35	94.2	1.01	1.089	5.58	-0.19	-0.1	6.6	1.16	0.9	0.82	0.692	0	0.12	0.69	0.64	0	49
0.63	74	98	123	0.8	1.1	0.98	0.29	0.18	138.2	0.87	0.946	12.43	-0.03	-0.01	6.8	0.64	1	1.81	0.529	0	-0.29	0.9	0.53	0.63	74	98	123	0.8	1.1	0.98	0.29	0.18	138.2	0.87	0.946	12.43	-0.03	-0.01	6.8	0.64	1	1.81	0.529	0	-0.29	0.9	0.53	0.63	74
0.54	97	107	-38	0.6	0.8	0.78	0	-0.04	119.6	0.92	1.732	4.68	-0.04	-0.07	5.3	0.97	2.1	1.12	0.713	0	0.03	0.87	0.82	0.42	106	86	-78	0.6	0.8	0.92	-0.1	0.04	114.4	1.92	3.379	0.94	0.01	0.33	5.5	1.26	1.4	0.48	0.632	1	0.19	1.19	0.79	0.42	106
0.53	102	77	-106	0.9	2.2	1.67	-0.39	0.36	138.8	1.01	0	0.94	-0.02	0.51	7.1	1.33	0.7	0.61	0.669	1	0.23	1.41	0.92	-2.5	56	58	-20	0.3	2.6	0.49	0.02	0.16	121.6	0.5	0.415	1.96	-0.19	-0.43	5.3	0.83	1.5	0.4	0.6	0	0.19	1.18	0.66	0.84	96
0.72	41	50	53	0.2	1.8	0.69	0.18	-0.2	194.6	1.31	0	3.13	-0.14	-0.38	3.1	0.86	0.5	1.53	0.495	0	-0.29	1.04	0.93	0.57	66	91	50	0.9	0.7	0.98	-0.04	-0.45	157.5	2.05	1.204	0.47	-0.06	-0.23	2.1	1.33	1	0.93	0.594	0	-0.04	1.15	1.65	0.59	41
0.53	120	117	-70	1.1	0.7	0.7	-0.12	-0.35	94.2	1.01	1.089	5.58	-0.19	-0.1	6.6	1.16	0.9	0.82	0.692	0	0.12	0.69	0.64	0	49	50	-13	0.6	0.3	0.46	0.46	-0.02	63.8	0.63	0.5	6.17	-0.02	-0.09	7.1	3.09	0.6	0.61	0.67	0	0.09	1.18	2.74	0.57	66
0	49	50	-13	0.6	0.3	0.46	0.46	-0.02	63.8	0.63	0.5	6.17	-0.02	-0.09	7.1	3.09	0.6	0.61	0.67	0	0.09	1.18	2.74	0.96	100	100	16	1.4	1.2	1.43	-0.14	0.08	89.3	0.64	0.328	9.36	0.12	0.64	7.9	0.3	0.7	0.92	0.687	0	-0.04	0.94	0.77	0.86	94
0.73	56	72	-141	1.9	0.6	1.27	0.04	-0.27	165.1	0.89	0.835	0.58	0.26	-0.17	6.7	0.71	1.3	0.7	0.407	0	0.33	1.03	1.19	0	49	50	-13	0.6	0.3	0.46	0.46	-0.02	63.8	0.63	0.5	6.17	-0.02	-0.09	7.1	3.09	0.6	0.61	0.67	0	0.09	1.18	2.74	0.42	106
0.73	56	72	-141	1.9	0.6	1.27	0.04	-0.27	165.1	0.89	0.835	0.58	0.26	-0.17	6.7	0.71	1.3	0.7	0.407	0	0.33	1.03	1.19	0.92	40	54	145	1.1	0.9	1.36	-0.57	0.24	163.1	0.37	0.414	16.64	0.05	0.41	8.6	0.96	0.5	1.3	0.541	0	-0.37	0.95	0.66	0.77	65
0	49	50	-13	0.6	0.3	0.46	0.46	-0.02	63.8	0.63	0.5	6.17	-0.02	-0.09	7.1	3.09	0.6	0.61	0.67	0	0.09	1.18	2.74	0.53	102	77	-106	0.9	2.2	1.67	-0.39	0.36	138.8	1.01	0	0.94	-0.02	0.51	7.1	1.33	0.7	0.61	0.669	1	0.23	1.41	0.92	0.92	40
0.8	93	84	-73	1.4	0.7	1.22	-0.11	0.48	146.9	0.8	0	1.14	-0.03	-0.23	4.4	0.97	1.1	0.95	0.527	0	0.14	0.94	0.95	0.59	41	51	189	1	0.5	1.19	0.08	0.34	190.8	0.86	1.336	10.99	0.05	-0.03	3.9	1.2	1.2	1.25	0.577	0	-0.38	1.06	1.04	0.77	65
0.73	56	72	-141	1.9	0.6	1.27	0.04	-0.27	165.1	0.89	0.835	0.58	0.26	-0.17	6.7	0.71	1.3	0.7	0.407	0	0.33	1.03	1.19	0.42	20	44	168	1.6	0.8	0.94	-0.64	0.37	102.5	0.32	0	2.56	-0.25	0.03	1.9	0.72	0.4	1.16	0.263	0	-0.38	0.6	0.44	0.73	56
0.53	102	77	-106	0.9	2.2	1.67	-0.39	0.36	138.8	1.01	0	0.94	-0.02	0.51	7.1	1.33	0.7	0.61	0.669	1	0.23	1.41	0.92	0	49	50	-13	0.6	0.3	0.46	0.46	-0.02	63.8	0.63	0.5	6.17	-0.02	-0.09	7.1	3.09	0.6	0.61	0.67	0	0.09	1.18	2.74	0.54	97
0.54	97	107	-38	0.6	0.8	0.78	0	-0.04	119.6	0.92	1.732	4.68	-0.04	-0.07	5.3	0.97	2.1	1.12	0.713	0	0.03	0.87	0.82	0.59	41	51	189	1	0.5	1.19	0.08	0.34	190.8	0.86	1.336	10.99	0.05	-0.03	3.9	1.2	1.2	1.25	0.577	0	-0.38	1.06	1.04	0.57	66
0.73	56	72	-141	1.9	0.6	1.27	0.04	-0.27	165.1	0.89	0.835	0.58	0.26	-0.17	6.7	0.71	1.3	0.7	0.407	0	0.33	1.03	1.19	0	49	50	-13	0.6	0.3	0.46	0.46	-0.02	63.8	0.63	0.5	6.17	-0.02	-0.09	7.1	3.09	0.6	0.61	0.67	0	0.09	1.18	2.74	0.53	120
0.39	134	104	-74	1.2	0.7	0.64	-0.27	-0.06	122.4	3.14	1.498	2.31	-0.1	0.09	4	2.73	1.5	0.6	0.489	0	0.13	0.79	1.39	0.72	41	50	53	0.2	1.8	0.69	0.18	-0.2	194.6	1.31	0	3.13	-0.14	-0.38	3.1	0.86	0.5	1.53	0.495	0	-0.29	1.04	0.93	0.92	40
0.92	40	54	145	1.1	0.9	1.36	-0.57	0.24	163.1	0.37	0.414	16.64	0.05	0.41	8.6	0.96	0.5	1.3	0.541	0	-0.37	0.95	0.66	0.63	74	98	123	0.8	1.1	0.98	0.29	0.18	138.2	0.87	0.946	12.43	-0.03	-0.01	6.8	0.64	1	1.81	0.529	0	-0.29	0.9	0.53	0.73	56
0.39	134	104	-74	1.2	0.7	0.64	-0.27	-0.06	122.4	3.14	1.498	2.31	-0.1	0.09	4	2.73	1.5	0.6	0.489	0	0.13	0.79	1.39	0	49	50	-13	0.6	0.3	0.46	0.46	-0.02	63.8	0.63	0.5	6.17	-0.02	-0.09	7.1	3.09	0.6	0.61	0.67	0	0.09	1.18	2.74	0.42	106
0.63	74	98	123	0.8	1.1	0.98	0.29	0.18	138.2	0.87	0.946	12.43	-0.03	-0.01	6.8	0.64	1	1.81	0.529	0	-0.29	0.9	0.53	0.63	74	98	123	0.8	1.1	0.98	0.29	0.18	138.2	0.87	0.946	12.43	-0.03	-0.01	6.8	0.64	1	1.81	0.529	0	-0.29	0.9	0.53	0.96	100
0.84	96	103	151	0.9	0.9	1.04	0.16	0.09	163	0.92	2.078	13.73	-0.07	-0.22	5.2	0.45	0.7	1.81	0.564	0	-0.34	1.07	0.64	0.73	56	72	-141	1.9	0.6	1.27	0.04	-0.27	165.1	0.89	0.835	0.58	0.26	-0.17	6.7	0.71	1.3	0.7	0.407	0	0.33	1.03	1.19	0.53	102
0.73	56	72	-141	1.9	0.6	1.27	0.04	-0.27	165.1	0.89	0.835	0.58	0.26	-0.17	6.7	0.71	1.3	0.7	0.407	0	0.33	1.03	1.19	0.42	106	86	-78	0.6	0.8	0.92	-0.1	0.04	114.4	1.92	3.379	0.94	0.01	0.33	5.5	1.26	1.4	0.48	0.632	1	0.19	1.19	0.79	0.73	56
0.53	102	77	-106	0.9	2.2	1.67	-0.39	0.36	138.8	1.01	0	0.94	-0.02	0.51	7.1	1.33	0.7	0.61	0.669	1	0.23	1.41	0.92	0.92	40	54	145	1.1	0.9	1.36	-0.57	0.24	163.1	0.37	0.414	16.64	0.05	0.41	8.6	0.96	0.5	1.3	0.541	0	-0.37	0.95	0.66	0.73	56
0.58	18	25	145	1.4	2.1	1.01	-0.1	-0.06	226.4	1	1.781	2.2	-0.06	-0.02	1.2	1.58	2.7	1.54	0.632	0	-0.33	0.91	0.58	0	49	50	-13	0.6	0.3	0.46	0.46	-0.02	63.8	0.63	0.5	6.17	-0.02	-0.09	7.1	3.09	0.6	0.61	0.67	0	0.09	1.18	2.74	0.96	100
0.77	65	83	-70	1.2	0.7	1.18	0.14	-0.01	190.3	0.62	2.088	0.27	0.04	-0.1	4.9	0.9	1.1	0.93	0.59	0	0.07	1.15	1.11	0.84	96	103	151	0.9	0.9	1.04	0.16	0.09	163	0.92	2.078	13.73	-0.07	-0.22	5.2	0.45	0.7	1.81	0.564	0	-0.34	1.07	0.64	0.42	106
0.42	106	86	-78	0.6	0.8	0.92	-0.1	0.04	114.4	1.92	3.379	0.94	0.01	0.33	5.5	1.26	1.4	0.48	0.632	1	0.19	1.19	0.79	0.73	56	72	-141	1.9	0.6	1.27	0.04	-0.27	165.1	0.89	0.835	0.58	0.26	-0.17	6.7	0.71	1.3	0.7	0.407	0	0.33	1.03	1.19	0.92	40
-2.5	56	58	-20	0.3	2.6	0.49	0.02	0.16	121.6	0.5	0.415	1.96	-0.19	-0.43	5.3	0.83	1.5	0.4	0.6	0	0.19	1.18	0.66	0.59	41	51	189	1	0.5	1.19	0.08	0.34	190.8	0.86	1.336	10.99	0.05	-0.03	3.9	1.2	1.2	1.25	0.577	0	-0.38	1.06	1.04	0.54	97
0.72	41	50	53	0.2	1.8	0.69	0.18	-0.2	194.6	1.31	0	3.13	-0.14	-0.38	3.1	0.86	0.5	1.53	0.495	0	-0.29	1.04	0.93	0.54	97	107	-38	0.6	0.8	0.78	0	-0.04	119.6	0.92	1.732	4.68	-0.04	-0.07	5.3	0.97	2.1	1.12	0.713	0	0.03	0.87	0.82	0.54	97
0	49	50	-13	0.6	0.3	0.46	0.46	-0.02	63.8	0.63	0.5	6.17	-0.02	-0.09	7.1	3.09	0.6	0.61	0.67	0	0.09	1.18	2.74	0.54	97	107	-38	0.6	0.8	0.78	0	-0.04	119.6	0.92	1.732	4.68	-0.04	-0.07	5.3	0.97	2.1	1.12	0.713	0	0.03	0.87	0.82	0.73	56
0.96	100	100	16	1.4	1.2	1.43	-0.14	0.08	89.3	0.64	0.328	9.36	0.12	0.64	7.9	0.3	0.7	0.92	0.687	0	-0.04	0.94	0.77	0.53	102	77	-106	0.9	2.2	1.67	-0.39	0.36	138.8	1.01	0	0.94	-0.02	0.51	7.1	1.33	0.7	0.61	0.669	1	0.23	1.41	0.92	0.42	106
0.63	74	98	123	0.8	1.1	0.98	0.29	0.18	138.2	0.87	0.946	12.43	-0.03	-0.01	6.8	0.64	1	1.81	0.529	0	-0.29	0.9	0.53	0.84	96	103	151	0.9	0.9	1.04	0.16	0.09	163	0.92	2.078	13.73	-0.07	-0.22	5.2	0.45	0.7	1.81	0.564	0	-0.34	1.07	0.64	-2.5	56
0.86	94	93	124	1.7	0.3	1.53	0.24	0.16	165.8	1.07	0.982	3.93	0	0.13	2.4	1.89	0	1.19	0.328	0	-0.3	0.88	0.74	0.53	120	117	-70	1.1	0.7	0.7	-0.12	-0.35	94.2	1.01	1.089	5.58	-0.19	-0.1	6.6	1.16	0.9	0.82	0.692	0	0.12	0.69	0.64	0.86	94
0.53	120	117	-70	1.1	0.7	0.7	-0.12	-0.35	94.2	1.01	1.089	5.58	-0.19	-0.1	6.6	1.16	0.9	0.82	0.692	0	0.12	0.69	0.64	0.53	120	117	-70	1.1	0.7	0.7	-0.12	-0.35	94.2	1.01	1.089	5.58	-0.19	-0.1	6.6	1.16	0.9	0.82	0.692	0	0.12	0.69	0.64	0.53	120
0.92	40	54	145	1.1	0.9	1.36	-0.57	0.24	163.1	0.37	0.414	16.64	0.05	0.41	8.6	0.96	0.5	1.3	0.541	0	-0.37	0.95	0.66	0.92	40	54	145	1.1	0.9	1.36	-0.57	0.24	163.1	0.37	0.414	16.64	0.05	0.41	8.6	0.96	0.5	1.3	0.541	0	-0.37	0.95	0.66	0.96	100
0.63	74	98	123	0.8	1.1	0.98	0.29	0.18	138.2	0.87	0.946	12.43	-0.03	-0.01	6.8	0.64	1	1.81	0.529	0	-0.29	0.9	0.53	0.92	40	54	145	1.1	0.9	1.36	-0.57	0.24	163.1	0.37	0.414	16.64	0.05	0.41	8.6	0.96	0.5	1.3	0.541	0	-0.37	0.95	0.66	0.96	100
0.59	41	51	189	1	0.5	1.19	0.08	0.34	190.8	0.86	1.336	10.99	0.05	-0.03	3.9	1.2	1.2	1.25	0.577	0	-0.38	1.06	1.04	0.96	100	100	16	1.4	1.2	1.43	-0.14	0.08	89.3	0.64	0.328	9.36	0.12	0.64	7.9	0.3	0.7	0.92	0.687	0	-0.04	0.94	0.77	0	49
0.42	20	44	168	1.6	0.8	0.94	-0.64	0.37	102.5	0.32	0	2.56	-0.25	0.03	1.9	0.72	0.4	1.16	0.263	0	-0.38	0.6	0.44	0.63	74	98	123	0.8	1.1	0.98	0.29	0.18	138.2	0.87	0.946	12.43	-0.03	-0.01	6.8	0.64	1	1.81	0.529	0	-0.29	0.9	0.53	-2.5	56
0.54	97	107	-38	0.6	0.8	0.78	0	-0.04	119.6	0.92	1.732	4.68	-0.04	-0.07	5.3	0.97	2.1	1.12	0.713	0	0.03	0.87	0.82	0.59	41	51	189	1	0.5	1.19	0.08	0.34	190.8	0.86	1.336	10.99	0.05	-0.03	3.9	1.2	1.2	1.25	0.577	0	-0.38	1.06	1.04	0.54	97
0.73	56	72	-141	1.9	0.6	1.27	0.04	-0.27	165.1	0.89	0.835	0.58	0.26	-0.17	6.7	0.71	1.3	0.7	0.407	0	0.33	1.03	1.19	0	49	50	-13	0.6	0.3	0.46	0.46	-0.02	63.8	0.63	0.5	6.17	-0.02	-0.09	7.1	3.09	0.6	0.61	0.67	0	0.09	1.18	2.74	0.53	120
0.73	56	72	-141	1.9	0.6	1.27	0.04	-0.27	165.1	0.89	0.835	0.58	0.26	-0.17	6.7	0.71	1.3	0.7	0.407	0	0.33	1.03	1.19	0.57	66	91	50	0.9	0.7	0.98	-0.04	-0.45	157.5	2.05	1.204	0.47	-0.06	-0.23	2.1	1.33	1	0.93	0.594	0	-0.04	1.15	1.65	0.92	40
0.92	40	54	145	1.1	0.9	1.36	-0.57	0.24	163.1	0.37	0.414	16.64	0.05	0.41	8.6	0.96	0.5	1.3	0.541	0	-0.37	0.95	0.66	0.63	74	98	123	0.8	1.1	0.98	0.29	0.18	138.2	0.87	0.946	12.43	-0.03	-0.01	6.8	0.64	1	1.81	0.529	0	-0.29	0.9	0.53	0.73	56
0	49	50	-13	0.6	0.3	0.46	0.46	-0.02	63.8	0.63	0.5	6.17	-0.02	-0.09	7.1	3.09	0.6	0.61	0.67	0	0.09	1.18	2.74	0.42	106	86	-78	0.6	0.8	0.92	-0.1	0.04	114.4	1.92	3.379	0.94	0.01	0.33	5.5	1.26	1.4	0.48	0.632	1	0.19	1.19	0.79	0.54	97
0.53	102	77	-106	0.9	2.2	1.67	-0.39	0.36	138.8	1.01	0	0.94	-0.02	0.51	7.1	1.33	0.7	0.61	0.669	1	0.23	1.41	0.92	0.63	74	98	123	0.8	1.1	0.98	0.29	0.18	138.2	0.87	0.946	12.43	-0.03	-0.01	6.8	0.64	1	1.81	0.529	0	-0.29	0.9	0.53	0.53	102
0.53	102	77	-106	0.9	2.2	1.67	-0.39	0.36	138.8	1.01	0	0.94	-0.02	0.51	7.1	1.33	0.7	0.61	0.669	1	0.23	1.41	0.92	0.57	66	91	50	0.9	0.7	0.98	-0.04	-0.45	157.5	2.05	1.204	0.47	-0.06	-0.23	2.1	1.33	1	0.93	0.594	0	-0.04	1.15	1.65	0	49
0.53	102	77	-106	0.9	2.2	1.67	-0.39	0.36	138.8	1.01	0	0.94	-0.02	0.51	7.1	1.33	0.7	0.61	0.669	1	0.23	1.41	0.92	0.58	18	25	145	1.4	2.1	1.01	-0.1	-0.06	226.4	1	1.781	2.2	-0.06	-0.02	1.2	1.58	2.7	1.54	0.632	0	-0.33	0.91	0.58	0.63	74
0.54	97	107	-38	0.6	0.8	0.78	0	-0.04	119.6	0.92	1.732	4.68	-0.04	-0.07	5.3	0.97	2.1	1.12	0.713	0	0.03	0.87	0.82	0.73	56	72	-141	1.9	0.6	1.27	0.04	-0.27	165.1	0.89	0.835	0.58	0.26	-0.17	6.7	0.71	1.3	0.7	0.407	0	0.33	1.03	1.19	0	49
0	49	50	-13	0.6	0.3	0.46	0.46	-0.02	63.8	0.63	0.5	6.17	-0.02	-0.09	7.1	3.09	0.6	0.61	0.67	0	0.09	1.18	2.74	0.63	74	98	123	0.8	1.1	0.98	0.29	0.18	138.2	0.87	0.946	12.43	-0.03	-0.01	6.8	0.64	1	1.81	0.529	0	-0.29	0.9	0.53	0.58	18
0.42	106	86	-78	0.6	0.8	0.92	-0.1	0.04	114.4	1.92	3.379	0.94	0.01	0.33	5.5	1.26	1.4	0.48	0.632	1	0.19	1.19	0.79	0.53	120	117	-70	1.1	0.7	0.7	-0.12	-0.35	94.2	1.01	1.089	5.58	-0.19	-0.1	6.6	1.16	0.9	0.82	0.692	0	0.12	0.69	0.64	0.53	102
0.92	40	54	145	1.1	0.9	1.36	-0.57	0.24	163.1	0.37	0.414	16.64	0.05	0.41	8.6	0.96	0.5	1.3	0.541	0	-0.37	0.95	0.66	0.8	93	84	-73	1.4	0.7	1.22	-0.11	0.48	146.9	0.8	0	1.14	-0.03	-0.23	4.4	0.97	1.1	0.95	0.527	0	0.14	0.94	0.95	0	49
0.39	134	104	-74	1.2	0.7	0.64	-0.27	-0.06	122.4	3.14	1.498	2.31	-0.1	0.09	4	2.73	1.5	0.6	0.489	0	0.13	0.79	1.39	0.59	41	51	189	1	0.5	1.19	0.08	0.34	190.8	0.86	1.336	10.99	0.05	-0.03	3.9	1.2	1.2	1.25	0.577	0	-0.38	1.06	1.04	0.77	65
0.54	97	107	-38	0.6	0.8	0.78	0	-0.04	119.6	0.92	1.732	4.68	-0.04	-0.07	5.3	0.97	2.1	1.12	0.713	0	0.03	0.87	0.82	0.53	102	77	-106	0.9	2.2	1.67	-0.39	0.36	138.8	1.01	0	0.94	-0.02	0.51	7.1	1.33	0.7	0.61	0.669	1	0.23	1.41	0.92	0.73	56
0.73	56	72	-141	1.9	0.6	1.27	0.04	-0.27	165.1	0.89	0.835	0.58	0.26	-0.17	6.7	0.71	1.3	0.7	0.407	0	0.33	1.03	1.19	0.39	134	104	-74	1.2	0.7	0.64	-0.27	-0.06	122.4	3.14	1.498	2.31	-0.1	0.09	4	2.73	1.5	0.6	0.489	0	0.13	0.79	1.39	0.63	74
0.42	106	86	-78	0.6	0.8	0.92	-0.1	0.04	114.4	1.92	3.379	0.94	0.01	0.33	5.5	1.26	1.4	0.48	0.632	1	0.19	1.19	0.79	0.63	74	98	123	0.8	1.1	0.98	0.29	0.18	138.2	0.87	0.946	12.43	-0.03	-0.01	6.8	0.64	1	1.81	0.529	0	-0.29	0.9	0.53	0.63	74
0.63	74	98	123	0.8	1.1	0.98	0.29	0.18	138.2	0.87	0.946	12.43	-0.03	-0.01	6.8	0.64	1	1.81	0.529	0	-0.29	0.9	0.53	-2.5	56	58	-20	0.3	2.6	0.49	0.02	0.16	121.6	0.5	0.415	1.96	-0.19	-0.43	5.3	0.83	1.5	0.4	0.6	0	0.19	1.18	0.66	0.53	102
0.96	100	100	16	1.4	1.2	1.43	-0.14	0.08	89.3	0.64	0.328	9.36	0.12	0.64	7.9	0.3	0.7	0.92	0.687	0	-0.04	0.94	0.77	0.63	74	98	123	0.8	1.1	0.98	0.29	0.18	138.2	0.87	0.946	12.43	-0.03	-0.01	6.8	0.64	1	1.81	0.529	0	-0.29	0.9	0.53	0.8	93
0.59	41	51	189	1	0.5	1.19	0.08	0.34	190.8	0.86	1.336	10.99	0.05	-0.03	3.9	1.2	1.2	1.25	0.577	0	-0.38	1.06	1.04	0.54	97	107	-38	0.6	0.8	0.78	0	-0.04	119.6	0.92	1.732	4.68	-0.04	-0.07	5.3	0.97	2.1	1.12	0.713	0	0.03	0.87	0.82	0.63	74
0	49	50	-13	0.6	0.3	0.46	0.46	-0.02	63.8	0.63	0.5	6.17	-0.02	-0.09	7.1	3.09	0.6	0.61	0.67	0	0.09	1.18	2.74	0.53	120	117	-70	1.1	0.7	0.7	-0.12	-0.35	94.2	1.01	1.089	5.58	-0.19	-0.1	6.6	1.16	0.9	0.82	0.692	0	0.12	0.69	0.64	0.42	106
0.73	56	72	-141	1.9	0.6	1.27	0.04	-0.27	165.1	0.89	0.835	0.58	0.26	-0.17	6.7	0.71	1.3	0.7	0.407	0	0.33	1.03	1.19	0.92	40	54	145	1.1	0.9	1.36	-0.57	0.24	163.1	0.37	0.414	16.64	0.05	0.41	8.6	0.96	0.5	1.3	0.541	0	-0.37	0.95	0.66	0.63	74
0.84	96	103	151	0.9	0.9	1.04	0.16	0.09	163	0.92	2.078	13.73	-0.07	-0.22	5.2	0.45	0.7	1.81	0.564	0	-0.34	1.07	0.64	0.73	56	72	-141	1.9	0.6	1.27	0.04	-0.27	165.1	0.89	0.835	0.58	0.26	-0.17	6.7	0.71	1.3	0.7	0.407	0	0.33	1.03	1.19	0.72	41
-2.5	56	58	-20	0.3	2.6	0.49	0.02	0.16	121.6	0.5	0.415	1.96	-0.19	-0.43	5.3	0.83	1.5	0.4	0.6	0	0.19	1.18	0.66	0	49	50	-13	0.6	0.3	0.46	0.46	-0.02	63.8	0.63	0.5	6.17	-0.02	-0.09	7.1	3.09	0.6	0.61	0.67	0	0.09	1.18	2.74	0.42	106
0.96	100	100	16	1.4	1.2	1.43	-0.14	0.08	89.3	0.64	0.328	9.36	0.12	0.64	7.9	0.3	0.7	0.92	0.687	0	-0.04	0.94	0.77	0.53	102	77	-106	0.9	2.2	1.67	-0.39	0.36	138.8	1.01	0	0.94	-0.02	0.51	7.1	1.33	0.7	0.61	0.669	1	0.23	1.41	0.92	0.63	74
0.77	65	83	-70	1.2	0.7	1.18	0.14	-0.01	190.3	0.62	2.088	0.27	0.04	-0.1	4.9	0.9	1.1	0.93	0.59	0	0.07	1.15	1.11	0.8	93	84	-73	1.4	0.7	1.22	-0.11	0.48	146.9	0.8	0	1.14	-0.03	-0.23	4.4	0.97	1.1	0.95	0.527	0	0.14	0.94	0.95	0.57	66
0.53	102	77	-106	0.9	2.2	1.67	-0.39	0.36	138.8	1.01	0	0.94	-0.02	0.51	7.1	1.33	0.7	0.61	0.669	1	0.23	1.41	0.92	0.53	102	77	-106	0.9	2.2	1.67	-0.39	0.36	138.8	1.01	0	0.94	-0.02	0.51	7.1	1.33	0.7	0.61	0.669	1	0.23	1.41	0.92	0.58	18
0.92	40	54	145	1.1	0.9	1.36	-0.57	0.24	163.1	0.37	0.414	16.64	0.05	0.41	8.6	0.96	0.5	1.3	0.541	0	-0.37	0.95	0.66	0.54	97	107	-38	0.6	0.8	0.78	0	-0.04	119.6	0.92	1.732	4.68	-0.04	-0.07	5.3	0.97	2.1	1.12	0.713	0	0.03	0.87	0.82	0.73	56
0.39	134	104	-74	1.2	0.7	0.64	-0.27	-0.06	122.4	3.14	1.498	2.31	-0.1	0.09	4	2.73	1.5	0.6	0.489	0	0.13	0.79	1.39	0.63	74	98	123	0.8	1.1	0.98	0.29	0.18	138.2	0.87	0.946	12.43	-0.03	-0.01	6.8	0.64	1	1.81	0.529	0	-0.29	0.9	0.53	0.58	18
0.73	56	72	-141	1.9	0.6	1.27	0.04	-0.27	165.1	0.89	0.835	0.58	0.26	-0.17	6.7	0.71	1.3	0.7	0.407	0	0.33	1.03	1.19	0.53	120	117	-70	1.1	0.7	0.7	-0.12	-0.35	94.2	1.01	1.089	5.58	-0.19	-0.1	6.6	1.16	0.9	0.82	0.692	0	0.12	0.69	0.64	0.53	120
0.92	40	54	145	1.1	0.9	1.36	-0.57	0.24	163.1	0.37	0.414	16.64	0.05	0.41	8.6	0.96	0.5	1.3	0.541	0	-0.37	0.95	0.66	0.63	74	98	123	0.8	1.1	0.98	0.29	0.18	138.2	0.87	0.946	12.43	-0.03	-0.01	6.8	0.64	1	1.81	0.529	0	-0.29	0.9	0.53	0	49
0.39	134	104	-74	1.2	0.7	0.64	-0.27	-0.06	122.4	3.14	1.498	2.31	-0.1	0.09	4	2.73	1.5	0.6	0.489	0	0.13	0.79	1.39	0.59	41	51	189	1	0.5	1.19	0.08	0.34	190.8	0.86	1.336	10.99	0.05	-0.03	3.9	1.2	1.2	1.25	0.577	0	-0.38	1.06	1.04	0.77	65
0.53	120	117	-70	1.1	0.7	0.7	-0.12	-0.35	94.2	1.01	1.089	5.58	-0.19	-0.1	6.6	1.16	0.9	0.82	0.692	0	0.12	0.69	0.64	0.73	56	72	-141	1.9	0.6	1.27	0.04	-0.27	165.1	0.89	0.835	0.58	0.26	-0.17	6.7	0.71	1.3	0.7	0.407	0	0.33	1.03	1.19	0	49
0.77	65	83	-70	1.2	0.7	1.18	0.14	-0.01	190.3	0.62	2.088	0.27	0.04	-0.1	4.9	0.9	1.1	0.93	0.59	0	0.07	1.15	1.11	0.39	134	104	-74	1.2	0.7	0.64	-0.27	-0.06	122.4	3.14	1.498	2.31	-0.1	0.09	4	2.73	1.5	0.6	0.489	0	0.13	0.79	1.39	0.63	74
0.53	102	77	-106	0.9	2.2	1.67	-0.39	0.36	138.8	1.01	0	0.94	-0.02	0.51	7.1	1.33	0.7	0.61	0.669	1	0.23	1.41	0.92	0.63	74	98	123	0.8	1.1	0.98	0.29	0.18	138.2	0.87	0.946	12.43	-0.03	-0.01	6.8	0.64	1	1.81	0.529	0	-0.29	0.9	0.53	0.84	96
0.84	96	103	151	0.9	0.9	1.04	0.16	0.09	163	0.92	2.078	13.73	-0.07	-0.22	5.2	0.45	0.7	1.81	0.564	0	-0.34	1.07	0.64	-2.5	56	58	-20	0.3	2.6	0.49	0.02	0.16	121.6	0.5	0.415	1.96	-0.19	-0.43	5.3	0.83	1.5	0.4	0.6	0	0.19	1.18	0.66	0.54	97
0.86	94	93	124	1.7	0.3	1.53	0.24	0.16	165.8	1.07	0.982	3.93	0	0.13	2.4	1.89	0	1.19	0.328	0	-0.3	0.88	0.74	0.96	100	100	16	1.4	1.2	1.43	-0.14	0.08	89.3	0.64	0.328	9.36	0.12	0.64	7.9	0.3	0.7	0.92	0.687	0	-0.04	0.94	0.77	0.39	134
0.96	100	100	16	1.4	1.2	1.43	-0.14	0.08	89.3	0.64	0.328	9.36	0.12	0.64	7.9	0.3	0.7	0.92	0.687	0	-0.04	0.94	0.77	0.59	41	51	189	1	0.5	1.19	0.08	0.34	190.8	0.86	1.336	10.99	0.05	-0.03	3.9	1.2	1.2	1.25	0.577	0	-0.38	1.06	1.04	0.96	100
0.92	40	54	145	1.1	0.9	1.36	-0.57	0.24	163.1	0.37	0.414	16.64	0.05	0.41	8.6	0.96	0.5	1.3	0.541	0	-0.37	0.95	0.66	0.92	40	54	145	1.1	0.9	1.36	-0.57	0.24	163.1	0.37	0.414	16.64	0.05	0.41	8.6	0.96	0.5	1.3	0.541	0	-0.37	0.95	0.66	0.59	41
0.92	40	54	145	1.1	0.9	1.36	-0.57	0.24	163.1	0.37	0.414	16.64	0.05	0.41	8.6	0.96	0.5	1.3	0.541	0	-0.37	0.95	0.66	0.96	100	100	16	1.4	1.2	1.43	-0.14	0.08	89.3	0.64	0.328	9.36	0.12	0.64	7.9	0.3	0.7	0.92	0.687	0	-0.04	0.94	0.77	0.53	120
0.8	93	84	-73	1.4	0.7	1.22	-0.11	0.48	146.9	0.8	0	1.14	-0.03	-0.23	4.4	0.97	1.1	0.95	0.527	0	0.14	0.94	0.95	0.63	74	98	123	0.8	1.1	0.98	0.29	0.18	138.2	0.87	0.946	12.43	-0.03	-0.01	6.8	0.64	1	1.81	0.529	0	-0.29	0.9	0.53	0.96	100
0.72	41	50	53	0.2	1.8	0.69	0.18	-0.2	194.6	1.31	0	3.13	-0.14	-0.38	3.1	0.86	0.5	1.53	0.495	0	-0.29	1.04	0.93	0.59	41	51	189	1	0.5	1.19	0.08	0.34	190.8	0.86	1.336	10.99	0.05	-0.03	3.9	1.2	1.2	1.25	0.577	0	-0.38	1.06	1.04	-2.5	56
0.96	100	100	16	1.4	1.2	1.43	-0.14	0.08	89.3	0.64	0.328	9.36	0.12	0.64	7.9	0.3	0.7	0.92	0.687	0	-0.04	0.94	0.77	0.96	100	100	16	1.4	1.2	1.43	-0.14	0.08	89.3	0.64	0.328	9.36	0.12	0.64	7.9	0.3	0.7	0.92	0.687	0	-0.04	0.94	0.77	0.73	56
0.59	41	51	189	1	0.5	1.19	0.08	0.34	190.8	0.86	1.336	10.99	0.05	-0.03	3.9	1.2	1.2	1.25	0.577	0	-0.38	1.06	1.04	0.92	40	54	145	1.1	0.9	1.36	-0.57	0.24	163.1	0.37	0.414	16.64	0.05	0.41	8.6	0.96	0.5	1.3	0.541	0	-0.37	0.95	0.66	0	49
0.63	74	98	123	0.8	1.1	0.98	0.29	0.18	138.2	0.87	0.946	12.43	-0.03	-0.01	6.8	0.64	1	1.81	0.529	0	-0.29	0.9	0.53	0.73	56	72	-141	1.9	0.6	1.27	0.04	-0.27	165.1	0.89	0.835	0.58	0.26	-0.17	6.7	0.71	1.3	0.7	0.407	0	0.33	1.03	1.19	0.53	102
-2.5	56	58	-20	0.3	2.6	0.49	0.02	0.16	121.6	0.5	0.415	1.96	-0.19	-0.43	5.3	0.83	1.5	0.4	0.6	0	0.19	1.18	0.66	0.77	65	83	-70	1.2	0.7	1.18	0.14	-0.01	190.3	0.62	2.088	0.27	0.04	-0.1	4.9	0.9	1.1	0.93	0.59	0	0.07	1.15	1.11	0.92	40
0.96	100	100	16	1.4	1.2	1.43	-0.14	0.08	89.3	0.64	0.328	9.36	0.12	0.64	7.9	0.3	0.7	0.92	0.687	0	-0.04	0.94	0.77	0.73	56	72	-141	1.9	0.6	1.27	0.04	-0.27	165.1	0.89	0.835	0.58	0.26	-0.17	6.7	0.71	1.3	0.7	0.407	0	0.33	1.03	1.19	0.53	120
0.96	100	100	16	1.4	1.2	1.43	-0.14	0.08	89.3	0.64	0.328	9.36	0.12	0.64	7.9	0.3	0.7	0.92	0.687	0	-0.04	0.94	0.77	0.72	41	50	53	0.2	1.8	0.69	0.18	-0.2	194.6	1.31	0	3.13	-0.14	-0.38	3.1	0.86	0.5	1.53	0.495	0	-0.29	1.04	0.93	-2.5	56
0.92	40	54	145	1.1	0.9	1.36	-0.57	0.24	163.1	0.37	0.414	16.64	0.05	0.41	8.6	0.96	0.5	1.3	0.541	0	-0.37	0.95	0.66	0	49	50	-13	0.6	0.3	0.46	0.46	-0.02	63.8	0.63	0.5	6.17	-0.02	-0.09	7.1	3.09	0.6	0.61	0.67	0	0.09	1.18	2.74	0.8	93
0.77	65	83	-70	1.2	0.7	1.18	0.14	-0.01	190.3	0.62	2.088	0.27	0.04	-0.1	4.9	0.9	1.1	0.93	0.59	0	0.07	1.15	1.11	0.39	134	104	-74	1.2	0.7	0.64	-0.27	-0.06	122.4	3.14	1.498	2.31	-0.1	0.09	4	2.73	1.5	0.6	0.489	0	0.13	0.79	1.39	0.53	120
0.53	120	117	-70	1.1	0.7	0.7	-0.12	-0.35	94.2	1.01	1.089	5.58	-0.19	-0.1	6.6	1.16	0.9	0.82	0.692	0	0.12	0.69	0.64	0.53	120	117	-70	1.1	0.7	0.7	-0.12	-0.35	94.2	1.01	1.089	5.58	-0.19	-0.1	6.6	1.16	0.9	0.82	0.692	0	0.12	0.69	0.64	-2.5	56
0.63	74	98	123	0.8	1.1	0.98	0.29	0.18	138.2	0.87	0.946	12.43	-0.03	-0.01	6.8	0.64	1	1.81	0.529	0	-0.29	0.9	0.53	0.73	56	72	-141	1.9	0.6	1.27	0.04	-0.27	165.1	0.89	0.835	0.58	0.26	-0.17	6.7	0.71	1.3	0.7	0.407	0	0.33	1.03	1.19	-2.5	56
0.84	96	103	151	0.9	0.9	1.04	0.16	0.09	163	0.92	2.078	13.73	-0.07	-0.22	5.2	0.45	0.7	1.81	0.564	0	-0.34	1.07	0.64	0.84	96	103	151	0.9	0.9	1.04	0.16	0.09	163	0.92	2.078	13.73	-0.07	-0.22	5.2	0.45	0.7	1.81	0.564	0	-0.34	1.07	0.64	0.54	97
0.39	134	104	-74	1.2	0.7	0.64	-0.27	-0.06	122.4	3.14	1.498	2.31	-0.1	0.09	4	2.73	1.5	0.6	0.489	0	0.13	0.79	1.39	0.63	74	98	123	0.8	1.1	0.98	0.29	0.18	138.2	0.87	0.946	12.43	-0.03	-0.01	6.8	0.64	1	1.81	0.529	0	-0.29	0.9	0.53	0.53	120
0.8	93	84	-73	1.4	0.7	1.22	-0.11	0.48	146.9	0.8	0	1.14	-0.03	-0.23	4.4	0.97	1.1	0.95	0.527	0	0.14	0.94	0.95	0.53	120	117	-70	1.1	0.7	0.7	-0.12	-0.35	94.2	1.01	1.089	5.58	-0.19	-0.1	6.6	1.16	0.9	0.82	0.692	0	0.12	0.69	0.64	0.96	100
0.42	20	44	168	1.6	0.8	0.94	-0.64	0.37	102.5	0.32	0	2.56	-0.25	0.03	1.9	0.72	0.4	1.16	0.263	0	-0.38	0.6	0.44	0	49	50	-13	0.6	0.3	0.46	0.46	-0.02	63.8	0.63	0.5	6.17	-0.02	-0.09	7.1	3.09	0.6	0.61	0.67	0	0.09	1.18	2.74	0.77	65
0.53	120	117	-70	1.1	0.7	0.7	-0.12	-0.35	94.2	1.01	1.089	5.58	-0.19	-0.1	6.6	1.16	0.9	0.82	0.692	0	0.12	0.69	0.64	0.63	74	98	123	0.8	1.1	0.98	0.29	0.18	138.2	0.87	0.946	12.43	-0.03	-0.01	6.8	0.64	1	1.81	0.529	0	-0.29	0.9	0.53	0.77	65
0.63	74	98	123	0.8	1.1	0.98	0.29	0.18	138.2	0.87	0.946	12.43	-0.03	-0.01	6.8	0.64	1	1.81	0.529	0	-0.29	0.9	0.53	0.77	65	83	-70	1.2	0.7	1.18	0.14	-0.01	190.3	0.62	2.088	0.27	0.04	-0.1	4.9	0.9	1.1	0.93	0.59	0	0.07	1.15	1.11	0.53	120
0.57	66	91	50	0.9	0.7	0.98	-0.04	-0.45	157.5	2.05	1.204	0.47	-0.06	-0.23	2.1	1.33	1	0.93	0.594	0	-0.04	1.15	1.65	0.42	106	86	-78	0.6	0.8	0.92	-0.1	0.04	114.4	1.92	3.379	0.94	0.01	0.33	5.5	1.26	1.4	0.48	0.632	1	0.19	1.19	0.79	0.72	41
0.92	40	54	145	1.1	0.9	1.36	-0.57	0.24	163.1	0.37	0.414	16.64	0.05	0.41	8.6	0.96	0.5	1.3	0.541	0	-0.37	0.95	0.66	0.53	120	117	-70	1.1	0.7	0.7	-0.12	-0.35	94.2	1.01	1.089	5.58	-0.19	-0.1	6.6	1.16	0.9	0.82	0.692	0	0.12	0.69	0.64	0.72	41
0.92	40	54	145	1.1	0.9	1.36	-0.57	0.24	163.1	0.37	0.414	16.64	0.05	0.41	8.6	0.96	0.5	1.3	0.541	0	-0.37	0.95	0.66	0.8	93	84	-73	1.4	0.7	1.22	-0.11	0.48	146.9	0.8	0	1.14	-0.03	-0.23	4.4	0.97	1.1	0.95	0.527	0	0.14	0.94	0.95	-2.5	56
0.59	41	51	189	1	0.5	1.19	0.08	0.34	190.8	0.86	1.336	10.99	0.05	-0.03	3.9	1.2	1.2	1.25	0.577	0	-0.38	1.06	1.04	0.96	100	100	16	1.4	1.2	1.43	-0.14	0.08	89.3	0.64	0.328	9.36	0.12	0.64	7.9	0.3	0.7	0.92	0.687	0	-0.04	0.94	0.77	0.63	74
0.92	40	54	145	1.1	0.9	1.36	-0.57	0.24	163.1	0.37	0.414	16.64	0.05	0.41	8.6	0.96	0.5	1.3	0.541	0	-0.37	0.95	0.66	0.39	134	104	-74	1.2	0.7	0.64	-0.27	-0.06	122.4	3.14	1.498	2.31	-0.1	0.09	4	2.73	1.5	0.6	0.489	0	0.13	0.79	1.39	0.73	56
0.96	100	100	16	1.4	1.2	1.43	-0.14	0.08	89.3	0.64	0.328	9.36	0.12	0.64	7.9	0.3	0.7	0.92	0.687	0	-0.04	0.94	0.77	0.63	74	98	123	0.8	1.1	0.98	0.29	0.18	138.2	0.87	0.946	12.43	-0.03	-0.01	6.8	0.64	1	1.81	0.529	0	-0.29	0.9	0.53	0.58	18
0	49	50	-13	0.6	0.3	0.46	0.46	-0.02	63.8	0.63	0.5	6.17	-0.02	-0.09	7.1	3.09	0.6	0.61	0.67	0	0.09	1.18	2.74	0.73	56	72	-141	1.9	0.6	1.27	0.04	-0.27	165.1	0.89	0.835	0.58	0.26	-0.17	6.7	0.71	1.3	0.7	0.407	0	0.33	1.03	1.19	0.96	100
0.96	100	100	16	1.4	1.2	1.43	-0.14	0.08	89.3	0.64	0.328	9.36	0.12	0.64	7.9	0.3	0.7	0.92	0.687	0	-0.04	0.94	0.77	0.58	18	25	145	1.4	2.1	1.01	-0.1	-0.06	226.4	1	1.781	2.2	-0.06	-0.02	1.2	1.58	2.7	1.54	0.632	0	-0.33	0.91	0.58	0.63	74
0	49	50	-13	0.6	0.3	0.46	0.46	-0.02	63.8	0.63	0.5	6.17	-0.02	-0.09	7.1	3.09	0.6	0.61	0.67	0	0.09	1.18	2.74	0.96	100	100	16	1.4	1.2	1.43	-0.14	0.08	89.3	0.64	0.328	9.36	0.12	0.64	7.9	0.3	0.7	0.92	0.687	0	-0.04	0.94	0.77	0.8	93
0.53	102	77	-106	0.9	2.2	1.67	-0.39	0.36	138.8	1.01	0	0.94	-0.02	0.51	7.1	1.33	0.7	0.61	0.669	1	0.23	1.41	0.92	0.92	40	54	145	1.1	0.9	1.36	-0.57	0.24	163.1	0.37	0.414	16.64	0.05	0.41	8.6	0.96	0.5	1.3	0.541	0	-0.37	0.95	0.66	0.72	41
0.84	96	103	151	0.9	0.9	1.04	0.16	0.09	163	0.92	2.078	13.73	-0.07	-0.22	5.2	0.45	0.7	1.81	0.564	0	-0.34	1.07	0.64	0.72	41	50	53	0.2	1.8	0.69	0.18	-0.2	194.6	1.31	0	3.13	-0.14	-0.38	3.1	0.86	0.5	1.53	0.495	0	-0.29	1.04	0.93	0.73	56
-2.5	56	58	-20	0.3	2.6	0.49	0.02	0.16	121.6	0.5	0.415	1.96	-0.19	-0.43	5.3	0.83	1.5	0.4	0.6	0	0.19	1.18	0.66	0.54	97	107	-38	0.6	0.8	0.78	0	-0.04	119.6	0.92	1.732	4.68	-0.04	-0.07	5.3	0.97	2.1	1.12	0.713	0	0.03	0.87	0.82	0.92	40
-2.5	56	58	-20	0.3	2.6	0.49	0.02	0.16	121.6	0.5	0.415	1.96	-0.19	-0.43	5.3	0.83	1.5	0.4	0.6	0	0.19	1.18	0.66	0.96	100	100	16	1.4	1.2	1.43	-0.14	0.08	89.3	0.64	0.328	9.36	0.12	0.64	7.9	0.3	0.7	0.92	0.687	0	-0.04	0.94	0.77	0	49
-2.5	56	58	-20	0.3	2.6	0.49	0.02	0.16	121.6	0.5	0.415	1.96	-0.19	-0.43	5.3	0.83	1.5	0.4	0.6	0	0.19	1.18	0.66	0.54	97	107	-38	0.6	0.8	0.78	0	-0.04	119.6	0.92	1.732	4.68	-0.04	-0.07	5.3	0.97	2.1	1.12	0.713	0	0.03	0.87	0.82	0.84	96
0	49	50	-13	0.6	0.3	0.46	0.46	-0.02	63.8	0.63	0.5	6.17	-0.02	-0.09	7.1	3.09	0.6	0.61	0.67	0	0.09	1.18	2.74	0	49	50	-13	0.6	0.3	0.46	0.46	-0.02	63.8	0.63	0.5	6.17	-0.02	-0.09	7.1	3.09	0.6	0.61	0.67	0	0.09	1.18	2.74	0.39	134
0	49	50	-13	0.6	0.3	0.46	0.46	-0.02	63.8	0.63	0.5	6.17	-0.02	-0.09	7.1	3.09	0.6	0.61	0.67	0	0.09	1.18	2.74	0	49	50	-13	0.6	0.3	0.46	0.46	-0.02	63.8	0.63	0.5	6.17	-0.02	-0.09	7.1	3.09	0.6	0.61	0.67	0	0.09	1.18	2.74	0	49
0.86	94	93	124	1.7	0.3	1.53	0.24	0.16	165.8	1.07	0.982	3.93	0	0.13	2.4	1.89	0	1.19	0.328	0	-0.3	0.88	0.74	0.92	40	54	145	1.1	0.9	1.36	-0.57	0.24	163.1	0.37	0.414	16.64	0.05	0.41	8.6	0.96	0.5	1.3	0.541	0	-0.37	0.95	0.66	0.92	40
0.72	41	50	53	0.2	1.8	0.69	0.18	-0.2	194.6	1.31	0	3.13	-0.14	-0.38	3.1	0.86	0.5	1.53	0.495	0	-0.29	1.04	0.93	0	49	50	-13	0.6	0.3	0.46	0.46	-0.02	63.8	0.63	0.5	6.17	-0.02	-0.09	7.1	3.09	0.6	0.61	0.67	0	0.09	1.18	2.74	0.84	96
0.53	102	77	-106	0.9	2.2	1.67	-0.39	0.36	138.8	1.01	0	0.94	-0.02	0.51	7.1	1.33	0.7	0.61	0.669	1	0.23	1.41	0.92	0.39	134	104	-74	1.2	0.7	0.64	-0.27	-0.06	122.4	3.14	1.498	2.31	-0.1	0.09	4	2.73	1.5	0.6	0.489	0	0.13	0.79	1.39	0.63	74
0.63	74	98	123	0.8	1.1	0.98	0.29	0.18	138.2	0.87	0.946	12.43	-0.03	-0.01	6.8	0.64	1	1.81	0.529	0	-0.29	0.9	0.53	0.73	56	72	-141	1.9	0.6	1.27	0.04	-0.27	165.1	0.89	0.835	0.58	0.26	-0.17	6.7	0.71	1.3	0.7	0.407	0	0.33	1.03	1.19	0.92	40
0.96	100	100	16	1.4	1.2	1.43	-0.14	0.08	89.3	0.64	0.328	9.36	0.12	0.64	7.9	0.3	0.7	0.92	0.687	0	-0.04	0.94	0.77	0.39	134	104	-74	1.2	0.7	0.64	-0.27	-0.06	122.4	3.14	1.498	2.31	-0.1	0.09	4	2.73	1.5	0.6	0.489	0	0.13	0.79	1.39	0	49
0.57	66	91	50	0.9	0.7	0.98	-0.04	-0.45	157.5	2.05	1.204	0.47	-0.06	-0.23	2.1	1.33	1	0.93	0.594	0	-0.04	1.15	1.65	0.42	106	86	-78	0.6	0.8	0.92	-0.1	0.04	114.4	1.92	3.379	0.94	0.01	0.33	5.5	1.26	1.4	0.48	0.632	1	0.19	1.19	0.79	0.73	56
0.86	94	93	124	1.7	0.3	1.53	0.24	0.16	165.8	1.07	0.982	3.93	0	0.13	2.4	1.89	0	1.19	0.328	0	-0.3	0.88	0.74	0	49	50	-13	0.6	0.3	0.46	0.46	-0.02	63.8	0.63	0.5	6.17	-0.02	-0.09	7.1	3.09	0.6	0.61	0.67	0	0.09	1.18	2.74	0.42	106
0.59	41	51	189	1	0.5	1.19	0.08	0.34	190.8	0.86	1.336	10.99	0.05	-0.03	3.9	1.2	1.2	1.25	0.577	0	-0.38	1.06	1.04	0.58	18	25	145	1.4	2.1	1.01	-0.1	-0.06	226.4	1	1.781	2.2	-0.06	-0.02	1.2	1.58	2.7	1.54	0.632	0	-0.33	0.91	0.58	0.96	100
0	49	50	-13	0.6	0.3	0.46	0.46	-0.02	63.8	0.63	0.5	6.17	-0.02	-0.09	7.1	3.09	0.6	0.61	0.67	0	0.09	1.18	2.74	0	49	50	-13	0.6	0.3	0.46	0.46	-0.02	63.8	0.63	0.5	6.17	-0.02	-0.09	7.1	3.09	0.6	0.61	0.67	0	0.09	1.18	2.74	0	49
0.53	120	117	-70	1.1	0.7	0.7	-0.12	-0.35	94.2	1.01	1.089	5.58	-0.19	-0.1	6.6	1.16	0.9	0.82	0.692	0	0.12	0.69	0.64	0.59	41	51	189	1	0.5	1.19	0.08	0.34	190.8	0.86	1.336	10.99	0.05	-0.03	3.9	1.2	1.2	1.25	0.577	0	-0.38	1.06	1.04	0	49
0.63	74	98	123	0.8	1.1	0.98	0.29	0.18	138.2	0.87	0.946	12.43	-0.03	-0.01	6.8	0.64	1	1.81	0.529	0	-0.29	0.9	0.53	0.96	100	100	16	1.4	1.2	1.43	-0.14	0.08	89.3	0.64	0.328	9.36	0.12	0.64	7.9	0.3	0.7	0.92	0.687	0	-0.04	0.94	0.77	0.58	18
0.73	56	72	-141	1.9	0.6	1.27	0.04	-0.27	165.1	0.89	0.835	0.58	0.26	-0.17	6.7	0.71	1.3	0.7	0.407	0	0.33	1.03	1.19	0.92	40	54	145	1.1	0.9	1.36	-0.57	0.24	163.1	0.37	0.414	16.64	0.05	0.41	8.6	0.96	0.5	1.3	0.541	0	-0.37	0.95	0.66	0.92	40
-2.5	56	58	-20	0.3	2.6	0.49	0.02	0.16	121.6	0.5	0.415	1.96	-0.19	-0.43	5.3	0.83	1.5	0.4	0.6	0	0.19	1.18	0.66	-2.5	56	58	-20	0.3	2.6	0.49	0.02	0.16	121.6	0.5	0.415	1.96	-0.19	-0.43	5.3	0.83	1.5	0.4	0.6	0	0.19	1.18	0.66	0.54	97
0.84	96	103	151	0.9	0.9	1.04	0.16	0.09	163	0.92	2.078	13.73	-0.07	-0.22	5.2	0.45	0.7	1.81	0.564	0	-0.34	1.07	0.64	0.59	41	51	189	1	0.5	1.19	0.08	0.34	190.8	0.86	1.336	10.99	0.05	-0.03	3.9	1.2	1.2	1.25	0.577	0	-0.38	1.06	1.04	0.73	56
0.73	56	72	-141	1.9	0.6	1.27	0.04	-0.27	165.1	0.89	0.835	0.58	0.26	-0.17	6.7	0.71	1.3	0.7	0.407	0	0.33	1.03	1.19	0.54	97	107	-38	0.6	0.8	0.78	0	-0.04	119.6	0.92	1.732	4.68	-0.04	-0.07	5.3	0.97	2.1	1.12	0.713	0	0.03	0.87	0.82	0.63	74
0	49	50	-13	0.6	0.3	0.46	0.46	-0.02	63.8	0.63	0.5	6.17	-0.02	-0.09	7.1	3.09	0.6	0.61	0.67	0	0.09	1.18	2.74	0.96	100	100	16	1.4	1.2	1.43	-0.14	0.08	89.3	0.64	0.328	9.36	0.12	0.64	7.9	0.3	0.7	0.92	0.687	0	-0.04	0.94	0.77	0.63	74
0.84	96	103	151	0.9	0.9	1.04	0.16	0.09	163	0.92	2.078	13.73	-0.07	-0.22	5.2	0.45	0.7	1.81	0.564	0	-0.34	1.07	0.64	0.39	134	104	-74	1.2	0.7	0.64	-0.27	-0.06	122.4	3.14	1.498	2.31	-0.1	0.09	4	2.73	1.5	0.6	0.489	0	0.13	0.79	1.39	0.73	56
0.63	74	98	123	0.8	1.1	0.98	0.29	0.18	138.2	0.87	0.946	12.43	-0.03	-0.01	6.8	0.64	1	1.81	0.529	0	-0.29	0.9	0.53	0.63	74	98	123	0.8	1.1	0.98	0.29	0.18	138.2	0.87	0.946	12.43	-0.03	-0.01	6.8	0.64	1	1.81	0.529	0	-0.29	0.9	0.53	0.96	100
0.92	40	54	145	1.1	0.9	1.36	-0.57	0.24	163.1	0.37	0.414	16.64	0.05	0.41	8.6	0.96	0.5	1.3	0.541	0	-0.37	0.95	0.66	-2.5	56	58	-20	0.3	2.6	0.49	0.02	0.16	121.6	0.5	0.415	1.96	-0.19	-0.43	5.3	0.83	1.5	0.4	0.6	0	0.19	1.18	0.66	0.96	100
0.86	94	93	124	1.7	0.3	1.53	0.24	0.16	165.8	1.07	0.982	3.93	0	0.13	2.4	1.89	0	1.19	0.328	0	-0.3	0.88	0.74	0.84	96	103	151	0.9	0.9	1.04	0.16	0.09	163	0.92	2.078	13.73	-0.07	-0.22	5.2	0.45	0.7	1.81	0.564	0	-0.34	1.07	0.64	0.77	65
0.96	100	100	16	1.4	1.2	1.43	-0.14	0.08	89.3	0.64	0.328	9.36	0.12	0.64	7.9	0.3	0.7	0.92	0.687	0	-0.04	0.94	0.77	0.8	93	84	-73	1.4	0.7	1.22	-0.11	0.48	146.9	0.8	0	1.14	-0.03	-0.23	4.4	0.97	1.1	0.95	0.527	0	0.14	0.94	0.95	0	49
0.96	100	100	16	1.4	1.2	1.43	-0.14	0.08	89.3	0.64	0.328	9.36	0.12	0.64	7.9	0.3	0.7	0.92	0.687	0	-0.04	0.94	0.77	0.54	97	107	-38	0.6	0.8	0.78	0	-0.04	119.6	0.92	1.732	4.68	-0.04	-0.07	5.3	0.97	2.1	1.12	0.713	0	0.03	0.87	0.82	0.59	41
0.86	94	93	124	1.7	0.3	1.53	0.24	0.16	165.8	1.07	0.982	3.93	0	0.13	2.4	1.89	0	1.19	0.328	0	-0.3	0.88	0.74	0.72	41	50	53	0.2	1.8	0.69	0.18	-0.2	194.6	1.31	0	3.13	-0.14	-0.38	3.1	0.86	0.5	1.53	0.495	0	-0.29	1.04	0.93	0.92	40
0.42	20	44	168	1.6	0.8	0.94	-0.64	0.37	102.5	0.32	0	2.56	-0.25	0.03	1.9	0.72	0.4	1.16	0.263	0	-0.38	0.6	0.44	0.73	56	72	-141	1.9	0.6	1.27	0.04	-0.27	165.1	0.89	0.835	0.58	0.26	-0.17	6.7	0.71	1.3	0.7	0.407	0	0.33	1.03	1.19	0.54	97
-2.5	56	58	-20	0.3	2.6	0.49	0.02	0.16	121.6	0.5	0.415	1.96	-0.19	-0.43	5.3	0.83	1.5	0.4	0.6	0	0.19	1.18	0.66	0.92	40	54	145	1.1	0.9	1.36	-0.57	0.24	163.1	0.37	0.414	16.64	0.05	0.41	8.6	0.96	0.5	1.3	0.541	0	-0.37	0.95	0.66	0.86	94
0.73	56	72	-141	1.9	0.6	1.27	0.04	-0.27	165.1	0.89	0.835	0.58	0.26	-0.17	6.7	0.71	1.3	0.7	0.407	0	0.33	1.03	1.19	0.59	41	51	189	1	0.5	1.19	0.08	0.34	190.8	0.86	1.336	10.99	0.05	-0.03	3.9	1.2	1.2	1.25	0.577	0	-0.38	1.06	1.04	-2.5	56
0	49	50	-13	0.6	0.3	0.46	0.46	-0.02	63.8	0.63	0.5	6.17	-0.02	-0.09	7.1	3.09	0.6	0.61	0.67	0	0.09	1.18	2.74	0.86	94	93	124	1.7	0.3	1.53	0.24	0.16	165.8	1.07	0.982	3.93	0	0.13	2.4	1.89	0	1.19	0.328	0	-0.3	0.88	0.74	0.39	134
0.57	66	91	50	0.9	0.7	0.98	-0.04	-0.45	157.5	2.05	1.204	0.47	-0.06	-0.23	2.1	1.33	1	0.93	0.594	0	-0.04	1.15	1.65	0.42	20	44	168	1.6	0.8	0.94	-0.64	0.37	102.5	0.32	0	2.56	-0.25	0.03	1.9	0.72	0.4	1.16	0.263	0	-0.38	0.6	0.44	0.39	134
0.53	120	117	-70	1.1	0.7	0.7	-0.12	-0.35	94.2	1.01	1.089	5.58	-0.19	-0.1	6.6	1.16	0.9	0.82	0.692	0	0.12	0.69	0.64	0.58	18	25	145	1.4	2.1	1.01	-0.1	-0.06	226.4	1	1.781	2.2	-0.06	-0.02	1.2	1.58	2.7	1.54	0.632	0	-0.33	0.91	0.58	0.84	96
0.84	96	103	151	0.9	0.9	1.04	0.16	0.09	163	0.92	2.078	13.73	-0.07	-0.22	5.2	0.45	0.7	1.81	0.564	0	-0.34	1.07	0.64	-2.5	56	58	-20	0.3	2.6	0.49	0.02	0.16	121.6	0.5	0.415	1.96	-0.19	-0.43	5.3	0.83	1.5	0.4	0.6	0	0.19	1.18	0.66	0.59	41
0.92	40	54	145	1.1	0.9	1.36	-0.57	0.24	163.1	0.37	0.414	16.64	0.05	0.41	8.6	0.96	0.5	1.3	0.541	0	-0.37	0.95	0.66	0	49	50	-13	0.6	0.3	0.46	0.46	-0.02	63.8	0.63	0.5	6.17	-0.02	-0.09	7.1	3.09	0.6	0.61	0.67	0	0.09	1.18	2.74	0.57	66
0.96	100	100	16	1.4	1.2	1.43	-0.14	0.08	89.3	0.64	0.328	9.36	0.12	0.64	7.9	0.3	0.7	0.92	0.687	0	-0.04	0.94	0.77	0.92	40	54	145	1.1	0.9	1.36	-0.57	0.24	163.1	0.37	0.414	16.64	0.05	0.41	8.6	0.96	0.5	1.3	0.541	0	-0.37	0.95	0.66	0.53	102
0.92	40	54	145	1.1	0.9	1.36	-0.57	0.24	163.1	0.37	0.414	16.64	0.05	0.41	8.6	0.96	0.5	1.3	0.541	0	-0.37	0.95	0.66	0.92	40	54	145	1.1	0.9	1.36	-0.57	0.24	163.1	0.37	0.414	16.64	0.05	0.41	8.6	0.96	0.5	1.3	0.541	0	-0.37	0.95	0.66	0.39	134
0.39	134	104	-74	1.2	0.7	0.64	-0.27	-0.06	122.4	3.14	1.498	2.31	-0.1	0.09	4	2.73	1.5	0.6	0.489	0	0.13	0.79	1.39	0.53	120	117	-70	1.1	0.7	0.7	-0.12	-0.35	94.2	1.01	1.089	5.58	-0.19	-0.1	6.6	1.16	0.9	0.82	0.692	0	0.12	0.69	0.64	0.59	41
0.59	41	51	189	1	0.5	1.19	0.08	0.34	190.8	0.86	1.336	10.99	0.05	-0.03	3.9	1.2	1.2	1.25	0.577	0	-0.38	1.06	1.04	0.96	100	100	16	1.4	1.2	1.43	-0.14	0.08	89.3	0.64	0.328	9.36	0.12	0.64	7.9	0.3	0.7	0.92	0.687	0	-0.04	0.94	0.77	0.53	102
0.53	120	117	-70	1.1	0.7	0.7	-0.12	-0.35	94.2	1.01	1.089	5.58	-0.19	-0.1	6.6	1.16	0.9	0.82	0.692	0	0.12	0.69	0.64	0.42	106	86	-78	0.6	0.8	0.92	-0.1	0.04	114.4	1.92	3.379	0.94	0.01	0.33	5.5	1.26	1.4	0.48	0.632	1	0.19	1.19	0.79	0.72	41
0.8	93	84	-73	1.4	0.7	1.22	-0.11	0.48	146.9	0.8	0	1.14	-0.03	-0.23	4.4	0.97	1.1	0.95	0.527	0	0.14	0.94	0.95	-2.5	56	58	-20	0.3	2.6	0.49	0.02	0.16	121.6	0.5	0.415	1.96	-0.19	-0.43	5.3	0.83	1.5	0.4	0.6	0	0.19	1.18	0.66	0.59	41
0.54	97	107	-38	0.6	0.8	0.78	0	-0.04	119.6	0.92	1.732	4.68	-0.04	-0.07	5.3	0.97	2.1	1.12	0.713	0	0.03	0.87	0.82	0.63	74	98	123	0.8	1.1	0.98	0.29	0.18	138.2	0.87	0.946	12.43	-0.03	-0.01	6.8	0.64	1	1.81	0.529	0	-0.29	0.9	0.53	0.58	18
0.84	96	103	151	0.9	0.9	1.04	0.16	0.09	163	0.92	2.078	13.73	-0.07	-0.22	5.2	0.45	0.7	1.81	0.564	0	-0.34	1.07	0.64	0.92	40	54	145	1.1	0.9	1.36	-0.57	0.24	163.1	0.37	0.414	16.64	0.05	0.41	8.6	0.96	0.5	1.3	0.541	0	-0.37	0.95	0.66	0.39	134
0.92	40	54	145	1.1	0.9	1.36	-0.57	0.24	163.1	0.37	0.414	16.64	0.05	0.41	8.6	0.96	0.5	1.3	0.541	0	-0.37	0.95	0.66	0.63	74	98	123	0.8	1.1	0.98	0.29	0.18	138.2	0.87	0.946	12.43	-0.03	-0.01	6.8	0.64	1	1.81	0.529	0	-0.29	0.9	0.53	0.73	56
0.96	100	100	16	1.4	1.2	1.43	-0.14	0.08	89.3	0.64	0.328	9.36	0.12	0.64	7.9	0.3	0.7	0.92	0.687	0	-0.04	0.94	0.77	0	49	50	-13	0.6	0.3	0.46	0.46	-0.02	63.8	0.63	0.5	6.17	-0.02	-0.09	7.1	3.09	0.6	0.61	0.67	0	0.09	1.18	2.74	0.84	96
0.59	41	51	189	1	0.5	1.19	0.08	0.34	190.8	0.86	1.336	10.99	0.05	-0.03	3.9	1.2	1.2	1.25	0.577	0	-0.38	1.06	1.04	0.42	106	86	-78	0.6	0.8	0.92	-0.1	0.04	114.4	1.92	3.379	0.94	0.01	0.33	5.5	1.26	1.4	0.48	0.632	1	0.19	1.19	0.79	-2.5	56
0.96	100	100	16	1.4	1.2	1.43	-0.14	0.08	89.3	0.64	0.328	9.36	0.12	0.64	7.9	0.3	0.7	0.92	0.687	0	-0.04	0.94	0.77	0.54	97	107	-38	0.6	0.8	0.78	0	-0.04	119.6	0.92	1.732	4.68	-0.04	-0.07	5.3	0.97	2.1	1.12	0.713	0	0.03	0.87	0.82	0.84	96
0.54	97	107	-38	0.6	0.8	0.78	0	-0.04	119.6	0.92	1.732	4.68	-0.04	-0.07	5.3	0.97	2.1	1.12	0.713	0	0.03	0.87	0.82	-2.5	56	58	-20	0.3	2.6	0.49	0.02	0.16	121.6	0.5	0.415	1.96	-0.19	-0.43	5.3	0.83	1.5	0.4	0.6	0	0.19	1.18	0.66	0.53	102
0.54	97	107	-38	0.6	0.8	0.78	0	-0.04	119.6	0.92	1.732	4.68	-0.04	-0.07	5.3	0.97	2.1	1.12	0.713	0	0.03	0.87	0.82	-2.5	56	58	-20	0.3	2.6	0.49	0.02	0.16	121.6	0.5	0.415	1.96	-0.19	-0.43	5.3	0.83	1.5	0.4	0.6	0	0.19	1.18	0.66	0.59	41
0.77	65	83	-70	1.2	0.7	1.18	0.14	-0.01	190.3	0.62	2.088	0.27	0.04	-0.1	4.9	0.9	1.1	0.93	0.59	0	0.07	1.15	1.11	0.73	56	72	-141	1.9	0.6	1.27	0.04	-0.27	165.1	0.89	0.835	0.58	0.26	-0.17	6.7	0.71	1.3	0.7	0.407	0	0.33	1.03	1.19	0	49
0.59	41	51	189	1	0.5	1.19	0.08	0.34	190.8	0.86	1.336	10.99	0.05	-0.03	3.9	1.2	1.2	1.25	0.577	0	-0.38	1.06	1.04	0.39	134	104	-74	1.2	0.7	0.64	-0.27	-0.06	122.4	3.14	1.498	2.31	-0.1	0.09	4	2.73	1.5	0.6	0.489	0	0.13	0.79	1.39	0.84	96
0.63	74	98	123	0.8	1.1	0.98	0.29	0.18	138.2	0.87	0.946	12.43	-0.03	-0.01	6.8	0.64	1	1.81	0.529	0	-0.29	0.9	0.53	0.39	134	104	-74	1.2	0.7	0.64	-0.27	-0.06	122.4	3.14	1.498	2.31	-0.1	0.09	4	2.73	1.5	0.6	0.489	0	0.13	0.79	1.39	0.72	41
0.96	100	100	16	1.4	1.2	1.43	-0.14	0.08	89.3	0.64	0.328	9.36	0.12	0.64	7.9	0.3	0.7	0.92	0.687	0	-0.04	0.94	0.77	-2.5	56	58	-20	0.3	2.6	0.49	0.02	0.16	121.6	0.5	0.415	1.96	-0.19	-0.43	5.3	0.83	1.5	0.4	0.6	0	0.19	1.18	0.66	0	49
0.96	100	100	16	1.4	1.2	1.43	-0.14	0.08	89.3	0.64	0.328	9.36	0.12	0.64	7.9	0.3	0.7	0.92	0.687	0	-0.04	0.94	0.77	0.96	100	100	16	1.4	1.2	1.43	-0.14	0.08	89.3	0.64	0.328	9.36	0.12	0.64	7.9	0.3	0.7	0.92	0.687	0	-0.04	0.94	0.77	-2.5	56
0.58	18	25	145	1.4	2.1	1.01	-0.1	-0.06	226.4	1	1.781	2.2	-0.06	-0.02	1.2	1.58	2.7	1.54	0.632	0	-0.33	0.91	0.58	0.53	120	117	-70	1.1	0.7	0.7	-0.12	-0.35	94.2	1.01	1.089	5.58	-0.19	-0.1	6.6	1.16	0.9	0.82	0.692	0	0.12	0.69	0.64	0.73	56
0.72	41	50	53	0.2	1.8	0.69	0.18	-0.2	194.6	1.31	0	3.13	-0.14	-0.38	3.1	0.86	0.5	1.53	0.495	0	-0.29	1.04	0.93	0.39	134	104	-74	1.2	0.7	0.64	-0.27	-0.06	122.4	3.14	1.498	2.31	-0.1	0.09	4	2.73	1.5	0.6	0.489	0	0.13	0.79	1.39	0.72	41
-2.5	56	58	-20	0.3	2.6	0.49	0.02	0.16	121.6	0.5	0.415	1.96	-0.19	-0.43	5.3	0.83	1.5	0.4	0.6	0	0.19	1.18	0.66	0.72	41	50	53	0.2	1.8	0.69	0.18	-0.2	194.6	1.31	0	3.13	-0.14	-0.38	3.1	0.86	0.5	1.53	0.495	0	-0.29	1.04	0.93	0.63	74
0.39	134	104	-74	1.2	0.7	0.64	-0.27	-0.06	122.4	3.14	1.498	2.31	-0.1	0.09	4	2.73	1.5	0.6	0.489	0	0.13	0.79	1.39	-2.5	56	58	-20	0.3	2.6	0.49	0.02	0.16	121.6	0.5	0.415	1.96	-0.19	-0.43	5.3	0.83	1.5	0.4	0.6	0	0.19	1.18	0.66	0.77	65
0.72	41	50	53	0.2	1.8	0.69	0.18	-0.2	194.6	1.31	0	3.13	-0.14	-0.38	3.1	0.86	0.5	1.53	0.495	0	-0.29	1.04	0.93	0.96	100	100	16	1.4	1.2	1.43	-0.14	0.08	89.3	0.64	0.328	9.36	0.12	0.64	7.9	0.3	0.7	0.92	0.687	0	-0.04	0.94	0.77	0.39	134
0.42	106	86	-78	0.6	0.8	0.92	-0.1	0.04	114.4	1.92	3.379	0.94	0.01	0.33	5.5	1.26	1.4	0.48	0.632	1	0.19	1.19	0.79	0.84	96	103	151	0.9	0.9	1.04	0.16	0.09	163	0.92	2.078	13.73	-0.07	-0.22	5.2	0.45	0.7	1.81	0.564	0	-0.34	1.07	0.64	0.42	106
0.77	65	83	-70	1.2	0.7	1.18	0.14	-0.01	190.3	0.62	2.088	0.27	0.04	-0.1	4.9	0.9	1.1	0.93	0.59	0	0.07	1.15	1.11	0.39	134	104	-74	1.2	0.7	0.64	-0.27	-0.06	122.4	3.14	1.498	2.31	-0.1	0.09	4	2.73	1.5	0.6	0.489	0	0.13	0.79	1.39	0.53	102
0.39	134	104	-74	1.2	0.7	0.64	-0.27	-0.06	122.4	3.14	1.498	2.31	-0.1	0.09	4	2.73	1.5	0.6	0.489	0	0.13	0.79	1.39	0.42	106	86	-78	0.6	0.8	0.92	-0.1	0.04	114.4	1.92	3.379	0.94	0.01	0.33	5.5	1.26	1.4	0.48	0.632	1	0.19	1.19	0.79	0.63	74
0.72	41	50	53	0.2	1.8	0.69	0.18	-0.2	194.6	1.31	0	3.13	-0.14	-0.38	3.1	0.86	0.5	1.53	0.495	0	-0.29	1.04	0.93	0.96	100	100	16	1.4	1.2	1.43	-0.14	0.08	89.3	0.64	0.328	9.36	0.12	0.64	7.9	0.3	0.7	0.92	0.687	0	-0.04	0.94	0.77	0.53	120
0.63	74	98	123	0.8	1.1	0.98	0.29	0.18	138.2	0.87	0.946	12.43	-0.03	-0.01	6.8	0.64	1	1.81	0.529	0	-0.29	0.9	0.53	0.58	18	25	145	1.4	2.1	1.01	-0.1	-0.06	226.4	1	1.781	2.2	-0.06	-0.02	1.2	1.58	2.7	1.54	0.632	0	-0.33	0.91	0.58	0	49
0.72	41	50	53	0.2	1.8	0.69	0.18	-0.2	194.6	1.31	0	3.13	-0.14	-0.38	3.1	0.86	0.5	1.53	0.495	0	-0.29	1.04	0.93	0.59	41	51	189	1	0.5	1.19	0.08	0.34	190.8	0.86	1.336	10.99	0.05	-0.03	3.9	1.2	1.2	1.25	0.577	0	-0.38	1.06	1.04	0.73	56
0.59	41	51	189	1	0.5	1.19	0.08	0.34	190.8	0.86	1.336	10.99	0.05	-0.03	3.9	1.2	1.2	1.25	0.577	0	-0.38	1.06	1.04	0.53	102	77	-106	0.9	2.2	1.67	-0.39	0.36	138.8	1.01	0	0.94	-0.02	0.51	7.1	1.33	0.7	0.61	0.669	1	0.23	1.41	0.92	0.77	65
0.84	96	103	151	0.9	0.9	1.04	0.16	0.09	163	0.92	2.078	13.73	-0.07	-0.22	5.2	0.45	0.7	1.81	0.564	0	-0.34	1.07	0.64	0.54	97	107	-38	0.6	0.8	0.78	0	-0.04	119.6	0.92	1.732	4.68	-0.04	-0.07	5.3	0.97	2.1	1.12	0.713	0	0.03	0.87	0.82	0.73	56
0.63	74	98	123	0.8	1.1	0.98	0.29	0.18	138.2	0.87	0.946	12.43	-0.03	-0.01	6.8	0.64	1	1.81	0.529	0	-0.29	0.9	0.53	0.42	106	86	-78	0.6	0.8	0.92	-0.1	0.04	114.4	1.92	3.379	0.94	0.01	0.33	5.5	1.26	1.4	0.48	0.632	1	0.19	1.19	0.79	-2.5	56
0.72	41	50	53	0.2	1.8	0.69	0.18	-0.2	194.6	1.31	0	3.13	-0.14	-0.38	3.1	0.86	0.5	1.53	0.495	0	-0.29	1.04	0.93	0.59	41	51	189	1	0.5	1.19	0.08	0.34	190.8	0.86	1.336	10.99	0.05	-0.03	3.9	1.2	1.2	1.25	0.577	0	-0.38	1.06	1.04	0.77	65
0.86	94	93	124	1.7	0.3	1.53	0.24	0.16	165.8	1.07	0.982	3.93	0	0.13	2.4	1.89	0	1.19	0.328	0	-0.3	0.88	0.74	0.96	100	100	16	1.4	1.2	1.43	-0.14	0.08	89.3	0.64	0.328	9.36	0.12	0.64	7.9	0.3	0.7	0.92	0.687	0	-0.04	0.94	0.77	0.63	74
0.72	41	50	53	0.2	1.8	0.69	0.18	-0.2	194.6	1.31	0	3.13	-0.14	-0.38	3.1	0.86	0.5	1.53	0.495	0	-0.29	1.04	0.93	0.54	97	107	-38	0.6	0.8	0.78	0	-0.04	119.6	0.92	1.732	4.68	-0.04	-0.07	5.3	0.97	2.1	1.12	0.713	0	0.03	0.87	0.82	0.63	74
0.59	41	51	189	1	0.5	1.19	0.08	0.34	190.8	0.86	1.336	10.99	0.05	-0.03	3.9	1.2	1.2	1.25	0.577	0	-0.38	1.06	1.04	0.92	40	54	145	1.1	0.9	1.36	-0.57	0.24	163.1	0.37	0.414	16.64	0.05	0.41	8.6	0.96	0.5	1.3	0.541	0	-0.37	0.95	0.66	0.96	100
0.92	40	54	145	1.1	0.9	1.36	-0.57	0.24	163.1	0.37	0.414	16.64	0.05	0.41	8.6	0.96	0.5	1.3	0.541	0	-0.37	0.95	0.66	0.63	74	98	123	0.8	1.1	0.98	0.29	0.18	138.2	0.87	0.946	12.43	-0.03	-0.01	6.8	0.64	1	1.81	0.529	0	-0.29	0.9	0.53	0.96	100
0.96	100	100	16	1.4	1.2	1.43	-0.14	0.08	89.3	0.64	0.328	9.36	0.12	0.64	7.9	0.3	0.7	0.92	0.687	0	-0.04	0.94	0.77	0	49	50	-13	0.6	0.3	0.46	0.46	-0.02	63.8	0.63	0.5	6.17	-0.02	-0.09	7.1	3.09	0.6	0.61	0.67	0	0.09	1.18	2.74	0.53	120
0.96	100	100	16	1.4	1.2	1.43	-0.14	0.08	89.3	0.64	0.328	9.36	0.12	0.64	7.9	0.3	0.7	0.92	0.687	0	-0.04	0.94	0.77	0.42	106	86	-78	0.6	0.8	0.92	-0.1	0.04	114.4	1.92	3.379	0.94	0.01	0.33	5.5	1.26	1.4	0.48	0.632	1	0.19	1.19	0.79	0.92	40
0	49	50	-13	0.6	0.3	0.46	0.46	-0.02	63.8	0.63	0.5	6.17	-0.02	-0.09	7.1	3.09	0.6	0.61	0.67	0	0.09	1.18	2.74	-2.5	56	58	-20	0.3	2.6	0.49	0.02	0.16	121.6	0.5	0.415	1.96	-0.19	-0.43	5.3	0.83	1.5	0.4	0.6	0	0.19	1.18	0.66	0.96	100
0.96	100	100	16	1.4	1.2	1.43	-0.14	0.08	89.3	0.64	0.328	9.36	0.12	0.64	7.9	0.3	0.7	0.92	0.687	0	-0.04	0.94	0.77	0.96	100	100	16	1.4	1.2	1.43	-0.14	0.08	89.3	0.64	0.328	9.36	0.12	0.64	7.9	0.3	0.7	0.92	0.687	0	-0.04	0.94	0.77	-2.5	56
0	49	50	-13	0.6	0.3	0.46	0.46	-0.02	63.8	0.63	0.5	6.17	-0.02	-0.09	7.1	3.09	0.6	0.61	0.67	0	0.09	1.18	2.74	0.72	41	50	53	0.2	1.8	0.69	0.18	-0.2	194.6	1.31	0	3.13	-0.14	-0.38	3.1	0.86	0.5	1.53	0.495	0	-0.29	1.04	0.93	0.54	97
0.54	97	107	-38	0.6	0.8	0.78	0	-0.04	119.6	0.92	1.732	4.68	-0.04	-0.07	5.3	0.97	2.1	1.12	0.713	0	0.03	0.87	0.82	-2.5	56	58	-20	0.3	2.6	0.49	0.02	0.16	121.6	0.5	0.415	1.96	-0.19	-0.43	5.3	0.83	1.5	0.4	0.6	0	0.19	1.18	0.66	0.96	100
0.96	100	100	16	1.4	1.2	1.43	-0.14	0.08	89.3	0.64	0.328	9.36	0.12	0.64	7.9	0.3	0.7	0.92	0.687	0	-0.04	0.94	0.77	0	49	50	-13	0.6	0.3	0.46	0.46	-0.02	63.8	0.63	0.5	6.17	-0.02	-0.09	7.1	3.09	0.6	0.61	0.67	0	0.09	1.18	2.74	0.96	100
0.96	100	100	16	1.4	1.2	1.43	-0.14	0.08	89.3	0.64	0.328	9.36	0.12	0.64	7.9	0.3	0.7	0.92	0.687	0	-0.04	0.94	0.77	0	49	50	-13	0.6	0.3	0.46	0.46	-0.02	63.8	0.63	0.5	6.17	-0.02	-0.09	7.1	3.09	0.6	0.61	0.67	0	0.09	1.18	2.74	0.73	56
0.54	97	107	-38	0.6	0.8	0.78	0	-0.04	119.6	0.92	1.732	4.68	-0.04	-0.07	5.3	0.97	2.1	1.12	0.713	0	0.03	0.87	0.82	0.53	102	77	-106	0.9	2.2	1.67	-0.39	0.36	138.8	1.01	0	0.94	-0.02	0.51	7.1	1.33	0.7	0.61	0.669	1	0.23	1.41	0.92	0.53	102
0.92	40	54	145	1.1	0.9	1.36	-0.57	0.24	163.1	0.37	0.414	16.64	0.05	0.41	8.6	0.96	0.5	1.3	0.541	0	-0.37	0.95	0.66	0.84	96	103	151	0.9	0.9	1.04	0.16	0.09	163	0.92	2.078	13.73	-0.07	-0.22	5.2	0.45	0.7	1.81	0.564	0	-0.34	1.07	0.64	0.53	102
0.39	134	104	-74	1.2	0.7	0.64	-0.27	-0.06	122.4	3.14	1.498	2.31	-0.1	0.09	4	2.73	1.5	0.6	0.489	0	0.13	0.79	1.39	0.96	100	100	16	1.4	1.2	1.43	-0.14	0.08	89.3	0.64	0.328	9.36	0.12	0.64	7.9	0.3	0.7	0.92	0.687	0	-0.04	0.94	0.77	0	49
0.96	100	100	16	1.4	1.2	1.43	-0.14	0.08	89.3	0.64	0.328	9.36	0.12	0.64	7.9	0.3	0.7	0.92	0.687	0	-0.04	0.94	0.77	0.96	100	100	16	1.4	1.2	1.43	-0.14	0.08	89.3	0.64	0.328	9.36	0.12	0.64	7.9	0.3	0.7	0.92	0.687	0	-0.04	0.94	0.77	0.92	40
0.96	100	100	16	1.4	1.2	1.43	-0.14	0.08	89.3	0.64	0.328	9.36	0.12	0.64	7.9	0.3	0.7	0.92	0.687	0	-0.04	0.94	0.77	0.96	100	100	16	1.4	1.2	1.43	-0.14	0.08	89.3	0.64	0.328	9.36	0.12	0.64	7.9	0.3	0.7	0.92	0.687	0	-0.04	0.94	0.77	0	49
-2.5	56	58	-20	0.3	2.6	0.49	0.02	0.16	121.6	0.5	0.415	1.96	-0.19	-0.43	5.3	0.83	1.5	0.4	0.6	0	0.19	1.18	0.66	0.96	100	100	16	1.4	1.2	1.43	-0.14	0.08	89.3	0.64	0.328	9.36	0.12	0.64	7.9	0.3	0.7	0.92	0.687	0	-0.04	0.94	0.77	0.42	106
0.77	65	83	-70	1.2	0.7	1.18	0.14	-0.01	190.3	0.62	2.088	0.27	0.04	-0.1	4.9	0.9	1.1	0.93	0.59	0	0.07	1.15	1.11	0.54	97	107	-38	0.6	0.8	0.78	0	-0.04	119.6	0.92	1.732	4.68	-0.04	-0.07	5.3	0.97	2.1	1.12	0.713	0	0.03	0.87	0.82	0.59	41
0.54	97	107	-38	0.6	0.8	0.78	0	-0.04	119.6	0.92	1.732	4.68	-0.04	-0.07	5.3	0.97	2.1	1.12	0.713	0	0.03	0.87	0.82	0.59	41	51	189	1	0.5	1.19	0.08	0.34	190.8	0.86	1.336	10.99	0.05	-0.03	3.9	1.2	1.2	1.25	0.577	0	-0.38	1.06	1.04	0	49
0.53	120	117	-70	1.1	0.7	0.7	-0.12	-0.35	94.2	1.01	1.089	5.58	-0.19	-0.1	6.6	1.16	0.9	0.82	0.692	0	0.12	0.69	0.64	0.39	134	104	-74	1.2	0.7	0.64	-0.27	-0.06	122.4	3.14	1.498	2.31	-0.1	0.09	4	2.73	1.5	0.6	0.489	0	0.13	0.79	1.39	0.73	56
0.96	100	100	16	1.4	1.2	1.43	-0.14	0.08	89.3	0.64	0.328	9.36	0.12	0.64	7.9	0.3	0.7	0.92	0.687	0	-0.04	0.94	0.77	0.53	102	77	-106	0.9	2.2	1.67	-0.39	0.36	138.8	1.01	0	0.94	-0.02	0.51	7.1	1.33	0.7	0.61	0.669	1	0.23	1.41	0.92	0	49
0	49	50	-13	0.6	0.3	0.46	0.46	-0.02	63.8	0.63	0.5	6.17	-0.02	-0.09	7.1	3.09	0.6	0.61	0.67	0	0.09	1.18	2.74	0.53	102	77	-106	0.9	2.2	1.67	-0.39	0.36	138.8	1.01	0	0.94	-0.02	0.51	7.1	1.33	0.7	0.61	0.669	1	0.23	1.41	0.92	-2.5	56
0.96	100	100	16	1.4	1.2	1.43	-0.14	0.08	89.3	0.64	0.328	9.36	0.12	0.64	7.9	0.3	0.7	0.92	0.687	0	-0.04	0.94	0.77	0.96	100	100	16	1.4	1.2	1.43	-0.14	0.08	89.3	0.64	0.328	9.36	0.12	0.64	7.9	0.3	0.7	0.92	0.687	0	-0.04	0.94	0.77	0.53	102
0.53	120	117	-70	1.1	0.7	0.7	-0.12	-0.35	94.2	1.01	1.089	5.58	-0.19	-0.1	6.6	1.16	0.9	0.82	0.692	0	0.12	0.69	0.64	0.73	56	72	-141	1.9	0.6	1.27	0.04	-0.27	165.1	0.89	0.835	0.58	0.26	-0.17	6.7	0.71	1.3	0.7	0.407	0	0.33	1.03	1.19	0.96	100
0.54	97	107	-38	0.6	0.8	0.78	0	-0.04	119.6	0.92	1.732	4.68	-0.04	-0.07	5.3	0.97	2.1	1.12	0.713	0	0.03	0.87	0.82	0.53	120	117	-70	1.1	0.7	0.7	-0.12	-0.35	94.2	1.01	1.089	5.58	-0.19	-0.1	6.6	1.16	0.9	0.82	0.692	0	0.12	0.69	0.64	0.73	56
0.96	100	100	16	1.4	1.2	1.43	-0.14	0.08	89.3	0.64	0.328	9.36	0.12	0.64	7.9	0.3	0.7	0.92	0.687	0	-0.04	0.94	0.77	0.96	100	100	16	1.4	1.2	1.43	-0.14	0.08	89.3	0.64	0.328	9.36	0.12	0.64	7.9	0.3	0.7	0.92	0.687	0	-0.04	0.94	0.77	0.72	41
0.96	100	100	16	1.4	1.2	1.43	-0.14	0.08	89.3	0.64	0.328	9.36	0.12	0.64	7.9	0.3	0.7	0.92	0.687	0	-0.04	0.94	0.77	0.72	41	50	53	0.2	1.8	0.69	0.18	-0.2	194.6	1.31	0	3.13	-0.14	-0.38	3.1	0.86	0.5	1.53	0.495	0	-0.29	1.04	0.93	0.73	56
0.53	102	77	-106	0.9	2.2	1.67	-0.39	0.36	138.8	1.01	0	0.94	-0.02	0.51	7.1	1.33	0.7	0.61	0.669	1	0.23	1.41	0.92	0	49	50	-13	0.6	0.3	0.46	0.46	-0.02	63.8	0.63	0.5	6.17	-0.02	-0.09	7.1	3.09	0.6	0.61	0.67	0	0.09	1.18	2.74	0.96	100
0.53	102	77	-106	0.9	2.2	1.67	-0.39	0.36	138.8	1.01	0	0.94	-0.02	0.51	7.1	1.33	0.7	0.61	0.669	1	0.23	1.41	0.92	0.96	100	100	16	1.4	1.2	1.43	-0.14	0.08	89.3	0.64	0.328	9.36	0.12	0.64	7.9	0.3	0.7	0.92	0.687	0	-0.04	0.94	0.77	0.73	56
0.96	100	100	16	1.4	1.2	1.43	-0.14	0.08	89.3	0.64	0.328	9.36	0.12	0.64	7.9	0.3	0.7	0.92	0.687	0	-0.04	0.94	0.77	0.72	41	50	53	0.2	1.8	0.69	0.18	-0.2	194.6	1.31	0	3.13	-0.14	-0.38	3.1	0.86	0.5	1.53	0.495	0	-0.29	1.04	0.93	0.63	74
0.63	74	98	123	0.8	1.1	0.98	0.29	0.18	138.2	0.87	0.946	12.43	-0.03	-0.01	6.8	0.64	1	1.81	0.529	0	-0.29	0.9	0.53	0.53	120	117	-70	1.1	0.7	0.7	-0.12	-0.35	94.2	1.01	1.089	5.58	-0.19	-0.1	6.6	1.16	0.9	0.82	0.692	0	0.12	0.69	0.64	0.53	102
0.77	65	83	-70	1.2	0.7	1.18	0.14	-0.01	190.3	0.62	2.088	0.27	0.04	-0.1	4.9	0.9	1.1	0.93	0.59	0	0.07	1.15	1.11	0.84	96	103	151	0.9	0.9	1.04	0.16	0.09	163	0.92	2.078	13.73	-0.07	-0.22	5.2	0.45	0.7	1.81	0.564	0	-0.34	1.07	0.64	0.84	96
0.54	97	107	-38	0.6	0.8	0.78	0	-0.04	119.6	0.92	1.732	4.68	-0.04	-0.07	5.3	0.97	2.1	1.12	0.713	0	0.03	0.87	0.82	0.92	40	54	145	1.1	0.9	1.36	-0.57	0.24	163.1	0.37	0.414	16.64	0.05	0.41	8.6	0.96	0.5	1.3	0.541	0	-0.37	0.95	0.66	0.53	102
0.96	100	100	16	1.4	1.2	1.43	-0.14	0.08	89.3	0.64	0.328	9.36	0.12	0.64	7.9	0.3	0.7	0.92	0.687	0	-0.04	0.94	0.77	0.63	74	98	123	0.8	1.1	0.98	0.29	0.18	138.2	0.87	0.946	12.43	-0.03	-0.01	6.8	0.64	1	1.81	0.529	0	-0.29	0.9	0.53	0.73	56
0.96	100	100	16	1.4	1.2	1.43	-0.14	0.08	89.3	0.64	0.328	9.36	0.12	0.64	7.9	0.3	0.7	0.92	0.687	0	-0.04	0.94	0.77	0.53	102	77	-106	0.9	2.2	1.67	-0.39	0.36	138.8	1.01	0	0.94	-0.02	0.51	7.1	1.33	0.7	0.61	0.669	1	0.23	1.41	0.92	0.53	102
0.63	74	98	123	0.8	1.1	0.98	0.29	0.18	138.2	0.87	0.946	12.43	-0.03	-0.01	6.8	0.64	1	1.81	0.529	0	-0.29	0.9	0.53	0.84	96	103	151	0.9	0.9	1.04	0.16	0.09	163	0.92	2.078	13.73	-0.07	-0.22	5.2	0.45	0.7	1.81	0.564	0	-0.34	1.07	0.64	-2.5	56
0.53	102	77	-106	0.9	2.2	1.67	-0.39	0.36	138.8	1.01	0	0.94	-0.02	0.51	7.1	1.33	0.7	0.61	0.669	1	0.23	1.41	0.92	0.92	40	54	145	1.1	0.9	1.36	-0.57	0.24	163.1	0.37	0.414	16.64	0.05	0.41	8.6	0.96	0.5	1.3	0.541	0	-0.37	0.95	0.66	0.8	93
0.53	102	77	-106	0.9	2.2	1.67	-0.39	0.36	138.8	1.01	0	0.94	-0.02	0.51	7.1	1.33	0.7	0.61	0.669	1	0.23	1.41	0.92	0.73	56	72	-141	1.9	0.6	1.27	0.04	-0.27	165.1	0.89	0.835	0.58	0.26	-0.17	6.7	0.71	1.3	0.7	0.407	0	0.33	1.03	1.19	0.63	74
0.96	100	100	16	1.4	1.2	1.43	-0.14	0.08	89.3	0.64	0.328	9.36	0.12	0.64	7.9	0.3	0.7	0.92	0.687	0	-0.04	0.94	0.77	0.59	41	51	189	1	0.5	1.19	0.08	0.34	190.8	0.86	1.336	10.99	0.05	-0.03	3.9	1.2	1.2	1.25	0.577	0	-0.38	1.06	1.04	0.73	56
0.96	100	100	16	1.4	1.2	1.43	-0.14	0.08	89.3	0.64	0.328	9.36	0.12	0.64	7.9	0.3	0.7	0.92	0.687	0	-0.04	0.94	0.77	0.54	97	107	-38	0.6	0.8	0.78	0	-0.04	119.6	0.92	1.732	4.68	-0.04	-0.07	5.3	0.97	2.1	1.12	0.713	0	0.03	0.87	0.82	0.96	100
0.96	100	100	16	1.4	1.2	1.43	-0.14	0.08	89.3	0.64	0.328	9.36	0.12	0.64	7.9	0.3	0.7	0.92	0.687	0	-0.04	0.94	0.77	0.96	100	100	16	1.4	1.2	1.43	-0.14	0.08	89.3	0.64	0.328	9.36	0.12	0.64	7.9	0.3	0.7	0.92	0.687	0	-0.04	0.94	0.77	-2.5	56
0.42	106	86	-78	0.6	0.8	0.92	-0.1	0.04	114.4	1.92	3.379	0.94	0.01	0.33	5.5	1.26	1.4	0.48	0.632	1	0.19	1.19	0.79	0.73	56	72	-141	1.9	0.6	1.27	0.04	-0.27	165.1	0.89	0.835	0.58	0.26	-0.17	6.7	0.71	1.3	0.7	0.407	0	0.33	1.03	1.19	0.59	41
0.59	41	51	189	1	0.5	1.19	0.08	0.34	190.8	0.86	1.336	10.99	0.05	-0.03	3.9	1.2	1.2	1.25	0.577	0	-0.38	1.06	1.04	0.53	102	77	-106	0.9	2.2	1.67	-0.39	0.36	138.8	1.01	0	0.94	-0.02	0.51	7.1	1.33	0.7	0.61	0.669	1	0.23	1.41	0.92	0.96	100
0.39	134	104	-74	1.2	0.7	0.64	-0.27	-0.06	122.4	3.14	1.498	2.31	-0.1	0.09	4	2.73	1.5	0.6	0.489	0	0.13	0.79	1.39	0.42	106	86	-78	0.6	0.8	0.92	-0.1	0.04	114.4	1.92	3.379	0.94	0.01	0.33	5.5	1.26	1.4	0.48	0.632	1	0.19	1.19	0.79	0.96	100
0.96	100	100	16	1.4	1.2	1.43	-0.14	0.08	89.3	0.64	0.328	9.36	0.12	0.64	7.9	0.3	0.7	0.92	0.687	0	-0.04	0.94	0.77	0.53	120	117	-70	1.1	0.7	0.7	-0.12	-0.35	94.2	1.01	1.089	5.58	-0.19	-0.1	6.6	1.16	0.9	0.82	0.692	0	0.12	0.69	0.64	0.54	97
0.96	100	100	16	1.4	1.2	1.43	-0.14	0.08	89.3	0.64	0.328	9.36	0.12	0.64	7.9	0.3	0.7	0.92	0.687	0	-0.04	0.94	0.77	0.72	41	50	53	0.2	1.8	0.69	0.18	-0.2	194.6	1.31	0	3.13	-0.14	-0.38	3.1	0.86	0.5	1.53	0.495	0	-0.29	1.04	0.93	0.53	102
0.73	56	72	-141	1.9	0.6	1.27	0.04	-0.27	165.1	0.89	0.835	0.58	0.26	-0.17	6.7	0.71	1.3	0.7	0.407	0	0.33	1.03	1.19	0.59	41	51	189	1	0.5	1.19	0.08	0.34	190.8	0.86	1.336	10.99	0.05	-0.03	3.9	1.2	1.2	1.25	0.577	0	-0.38	1.06	1.04	0.84	96
0.92	40	54	145	1.1	0.9	1.36	-0.57	0.24	163.1	0.37	0.414	16.64	0.05	0.41	8.6	0.96	0.5	1.3	0.541	0	-0.37	0.95	0.66	0.53	102	77	-106	0.9	2.2	1.67	-0.39	0.36	138.8	1.01	0	0.94	-0.02	0.51	7.1	1.33	0.7	0.61	0.669	1	0.23	1.41	0.92	0.96	100
0.73	56	72	-141	1.9	0.6	1.27	0.04	-0.27	165.1	0.89	0.835	0.58	0.26	-0.17	6.7	0.71	1.3	0.7	0.407	0	0.33	1.03	1.19	0.8	93	84	-73	1.4	0.7	1.22	-0.11	0.48	146.9	0.8	0	1.14	-0.03	-0.23	4.4	0.97	1.1	0.95	0.527	0	0.14	0.94	0.95	0.96	100
0.96	100	100	16	1.4	1.2	1.43	-0.14	0.08	89.3	0.64	0.328	9.36	0.12	0.64	7.9	0.3	0.7	0.92	0.687	0	-0.04	0.94	0.77	0.54	97	107	-38	0.6	0.8	0.78	0	-0.04	119.6	0.92	1.732	4.68	-0.04	-0.07	5.3	0.97	2.1	1.12	0.713	0	0.03	0.87	0.82	0.63	74
0.96	100	100	16	1.4	1.2	1.43	-0.14	0.08	89.3	0.64	0.328	9.36	0.12	0.64	7.9	0.3	0.7	0.92	0.687	0	-0.04	0.94	0.77	-2.5	56	58	-20	0.3	2.6	0.49	0.02	0.16	121.6	0.5	0.415	1.96	-0.19	-0.43	5.3	0.83	1.5	0.4	0.6	0	0.19	1.18	0.66	0.53	102
0.72	41	50	53	0.2	1.8	0.69	0.18	-0.2	194.6	1.31	0	3.13	-0.14	-0.38	3.1	0.86	0.5	1.53	0.495	0	-0.29	1.04	0.93	0.54	97	107	-38	0.6	0.8	0.78	0	-0.04	119.6	0.92	1.732	4.68	-0.04	-0.07	5.3	0.97	2.1	1.12	0.713	0	0.03	0.87	0.82	0.63	74
0.54	97	107	-38	0.6	0.8	0.78	0	-0.04	119.6	0.92	1.732	4.68	-0.04	-0.07	5.3	0.97	2.1	1.12	0.713	0	0.03	0.87	0.82	0.96	100	100	16	1.4	1.2	1.43	-0.14	0.08	89.3	0.64	0.328	9.36	0.12	0.64	7.9	0.3	0.7	0.92	0.687	0	-0.04	0.94	0.77	0.92	40
0.96	100	100	16	1.4	1.2	1.43	-0.14	0.08	89.3	0.64	0.328	9.36	0.12	0.64	7.9	0.3	0.7	0.92	0.687	0	-0.04	0.94	0.77	0.84	96	103	151	0.9	0.9	1.04	0.16	0.09	163	0.92	2.078	13.73	-0.07	-0.22	5.2	0.45	0.7	1.81	0.564	0	-0.34	1.07	0.64	0.54	97
0.53	120	117	-70	1.1	0.7	0.7	-0.12	-0.35	94.2	1.01	1.089	5.58	-0.19	-0.1	6.6	1.16	0.9	0.82	0.692	0	0.12	0.69	0.64	0.53	102	77	-106	0.9	2.2	1.67	-0.39	0.36	138.8	1.01	0	0.94	-0.02	0.51	7.1	1.33	0.7	0.61	0.669	1	0.23	1.41	0.92	0.96	100
0.96	100	100	16	1.4	1.2	1.43	-0.14	0.08	89.3	0.64	0.328	9.36	0.12	0.64	7.9	0.3	0.7	0.92	0.687	0	-0.04	0.94	0.77	0.96	100	100	16	1.4	1.2	1.43	-0.14	0.08	89.3	0.64	0.328	9.36	0.12	0.64	7.9	0.3	0.7	0.92	0.687	0	-0.04	0.94	0.77	0.73	56
0.96	100	100	16	1.4	1.2	1.43	-0.14	0.08	89.3	0.64	0.328	9.36	0.12	0.64	7.9	0.3	0.7	0.92	0.687	0	-0.04	0.94	0.77	0.96	100	100	16	1.4	1.2	1.43	-0.14	0.08	89.3	0.64	0.328	9.36	0.12	0.64	7.9	0.3	0.7	0.92	0.687	0	-0.04	0.94	0.77	0.96	100
0.54	97	107	-38	0.6	0.8	0.78	0	-0.04	119.6	0.92	1.732	4.68	-0.04	-0.07	5.3	0.97	2.1	1.12	0.713	0	0.03	0.87	0.82	0.96	100	100	16	1.4	1.2	1.43	-0.14	0.08	89.3	0.64	0.328	9.36	0.12	0.64	7.9	0.3	0.7	0.92	0.687	0	-0.04	0.94	0.77	0.54	97
0.63	74	98	123	0.8	1.1	0.98	0.29	0.18	138.2	0.87	0.946	12.43	-0.03	-0.01	6.8	0.64	1	1.81	0.529	0	-0.29	0.9	0.53	0	49	50	-13	0.6	0.3	0.46	0.46	-0.02	63.8	0.63	0.5	6.17	-0.02	-0.09	7.1	3.09	0.6	0.61	0.67	0	0.09	1.18	2.74	0.96	100
0.96	100	100	16	1.4	1.2	1.43	-0.14	0.08	89.3	0.64	0.328	9.36	0.12	0.64	7.9	0.3	0.7	0.92	0.687	0	-0.04	0.94	0.77	0.96	100	100	16	1.4	1.2	1.43	-0.14	0.08	89.3	0.64	0.328	9.36	0.12	0.64	7.9	0.3	0.7	0.92	0.687	0	-0.04	0.94	0.77	0.54	97
0.86	94	93	124	1.7	0.3	1.53	0.24	0.16	165.8	1.07	0.982	3.93	0	0.13	2.4	1.89	0	1.19	0.328	0	-0.3	0.88	0.74	0.96	100	100	16	1.4	1.2	1.43	-0.14	0.08	89.3	0.64	0.328	9.36	0.12	0.64	7.9	0.3	0.7	0.92	0.687	0	-0.04	0.94	0.77	0.96	100
0.59	41	51	189	1	0.5	1.19	0.08	0.34	190.8	0.86	1.336	10.99	0.05	-0.03	3.9	1.2	1.2	1.25	0.577	0	-0.38	1.06	1.04	0.86	94	93	124	1.7	0.3	1.53	0.24	0.16	165.8	1.07	0.982	3.93	0	0.13	2.4	1.89	0	1.19	0.328	0	-0.3	0.88	0.74	0.63	74
0.59	41	51	189	1	0.5	1.19	0.08	0.34	190.8	0.86	1.336	10.99	0.05	-0.03	3.9	1.2	1.2	1.25	0.577	0	-0.38	1.06	1.04	0.92	40	54	145	1.1	0.9	1.36	-0.57	0.24	163.1	0.37	0.414	16.64	0.05	0.41	8.6	0.96	0.5	1.3	0.541	0	-0.37	0.95	0.66	0.96	100
0.63	74	98	123	0.8	1.1	0.98	0.29	0.18	138.2	0.87	0.946	12.43	-0.03	-0.01	6.8	0.64	1	1.81	0.529	0	-0.29	0.9	0.53	0.63	74	98	123	0.8	1.1	0.98	0.29	0.18	138.2	0.87	0.946	12.43	-0.03	-0.01	6.8	0.64	1	1.81	0.529	0	-0.29	0.9	0.53	0.92	40
0.96	100	100	16	1.4	1.2	1.43	-0.14	0.08	89.3	0.64	0.328	9.36	0.12	0.64	7.9	0.3	0.7	0.92	0.687	0	-0.04	0.94	0.77	0.54	97	107	-38	0.6	0.8	0.78	0	-0.04	119.6	0.92	1.732	4.68	-0.04	-0.07	5.3	0.97	2.1	1.12	0.713	0	0.03	0.87	0.82	0.53	120
0.96	100	100	16	1.4	1.2	1.43	-0.14	0.08	89.3	0.64	0.328	9.36	0.12	0.64	7.9	0.3	0.7	0.92	0.687	0	-0.04	0.94	0.77	0.53	102	77	-106	0.9	2.2	1.67	-0.39	0.36	138.8	1.01	0	0.94	-0.02	0.51	7.1	1.33	0.7	0.61	0.669	1	0.23	1.41	0.92	0	49
0.96	100	100	16	1.4	1.2	1.43	-0.14	0.08	89.3	0.64	0.328	9.36	0.12	0.64	7.9	0.3	0.7	0.92	0.687	0	-0.04	0.94	0.77	0.54	97	107	-38	0.6	0.8	0.78	0	-0.04	119.6	0.92	1.732	4.68	-0.04	-0.07	5.3	0.97	2.1	1.12	0.713	0	0.03	0.87	0.82	0.54	97
0.8	93	84	-73	1.4	0.7	1.22	-0.11	0.48	146.9	0.8	0	1.14	-0.03	-0.23	4.4	0.97	1.1	0.95	0.527	0	0.14	0.94	0.95	0.73	56	72	-141	1.9	0.6	1.27	0.04	-0.27	165.1	0.89	0.835	0.58	0.26	-0.17	6.7	0.71	1.3	0.7	0.407	0	0.33	1.03	1.19	0.92	40
0.42	106	86	-78	0.6	0.8	0.92	-0.1	0.04	114.4	1.92	3.379	0.94	0.01	0.33	5.5	1.26	1.4	0.48	0.632	1	0.19	1.19	0.79	0.63	74	98	123	0.8	1.1	0.98	0.29	0.18	138.2	0.87	0.946	12.43	-0.03	-0.01	6.8	0.64	1	1.81	0.529	0	-0.29	0.9	0.53	0.39	134
0.59	41	51	189	1	0.5	1.19	0.08	0.34	190.8	0.86	1.336	10.99	0.05	-0.03	3.9	1.2	1.2	1.25	0.577	0	-0.38	1.06	1.04	0.77	65	83	-70	1.2	0.7	1.18	0.14	-0.01	190.3	0.62	2.088	0.27	0.04	-0.1	4.9	0.9	1.1	0.93	0.59	0	0.07	1.15	1.11	0.96	100
0.96	100	100	16	1.4	1.2	1.43	-0.14	0.08	89.3	0.64	0.328	9.36	0.12	0.64	7.9	0.3	0.7	0.92	0.687	0	-0.04	0.94	0.77	0.54	97	107	-38	0.6	0.8	0.78	0	-0.04	119.6	0.92	1.732	4.68	-0.04	-0.07	5.3	0.97	2.1	1.12	0.713	0	0.03	0.87	0.82	0.54	97
0.63	74	98	123	0.8	1.1	0.98	0.29	0.18	138.2	0.87	0.946	12.43	-0.03	-0.01	6.8	0.64	1	1.81	0.529	0	-0.29	0.9	0.53	-2.5	56	58	-20	0.3	2.6	0.49	0.02	0.16	121.6	0.5	0.415	1.96	-0.19	-0.43	5.3	0.83	1.5	0.4	0.6	0	0.19	1.18	0.66	-2.5	56
0.73	56	72	-141	1.9	0.6	1.27	0.04	-0.27	165.1	0.89	0.835	0.58	0.26	-0.17	6.7	0.71	1.3	0.7	0.407	0	0.33	1.03	1.19	0.72	41	50	53	0.2	1.8	0.69	0.18	-0.2	194.6	1.31	0	3.13	-0.14	-0.38	3.1	0.86	0.5	1.53	0.495	0	-0.29	1.04	0.93	0.73	56
0.53	102	77	-106	0.9	2.2	1.67	-0.39	0.36	138.8	1.01	0	0.94	-0.02	0.51	7.1	1.33	0.7	0.61	0.669	1	0.23	1.41	0.92	0.96	100	100	16	1.4	1.2	1.43	-0.14	0.08	89.3	0.64	0.328	9.36	0.12	0.64	7.9	0.3	0.7	0.92	0.687	0	-0.04	0.94	0.77	0.96	100
0.63	74	98	123	0.8	1.1	0.98	0.29	0.18	138.2	0.87	0.946	12.43	-0.03	-0.01	6.8	0.64	1	1.81	0.529	0	-0.29	0.9	0.53	0.53	120	117	-70	1.1	0.7	0.7	-0.12	-0.35	94.2	1.01	1.089	5.58	-0.19	-0.1	6.6	1.16	0.9	0.82	0.692	0	0.12	0.69	0.64	0.53	120
0.39	134	104	-74	1.2	0.7	0.64	-0.27	-0.06	122.4	3.14	1.498	2.31	-0.1	0.09	4	2.73	1.5	0.6	0.489	0	0.13	0.79	1.39	0.92	40	54	145	1.1	0.9	1.36	-0.57	0.24	163.1	0.37	0.414	16.64	0.05	0.41	8.6	0.96	0.5	1.3	0.541	0	-0.37	0.95	0.66	0.96	100
0.63	74	98	123	0.8	1.1	0.98	0.29	0.18	138.2	0.87	0.946	12.43	-0.03	-0.01	6.8	0.64	1	1.81	0.529	0	-0.29	0.9	0.53	0.53	120	117	-70	1.1	0.7	0.7	-0.12	-0.35	94.2	1.01	1.089	5.58	-0.19	-0.1	6.6	1.16	0.9	0.82	0.692	0	0.12	0.69	0.64	0.73	56
0.8	93	84	-73	1.4	0.7	1.22	-0.11	0.48	146.9	0.8	0	1.14	-0.03	-0.23	4.4	0.97	1.1	0.95	0.527	0	0.14	0.94	0.95	0.92	40	54	145	1.1	0.9	1.36	-0.57	0.24	163.1	0.37	0.414	16.64	0.05	0.41	8.6	0.96	0.5	1.3	0.541	0	-0.37	0.95	0.66	0.63	74
0.92	40	54	145	1.1	0.9	1.36	-0.57	0.24	163.1	0.37	0.414	16.64	0.05	0.41	8.6	0.96	0.5	1.3	0.541	0	-0.37	0.95	0.66	0.42	106	86	-78	0.6	0.8	0.92	-0.1	0.04	114.4	1.92	3.379	0.94	0.01	0.33	5.5	1.26	1.4	0.48	0.632	1	0.19	1.19	0.79	0.53	102
0.39	134	104	-74	1.2	0.7	0.64	-0.27	-0.06	122.4	3.14	1.498	2.31	-0.1	0.09	4	2.73	1.5	0.6	0.489	0	0.13	0.79	1.39	0.96	100	100	16	1.4	1.2	1.43	-0.14	0.08	89.3	0.64	0.328	9.36	0.12	0.64	7.9	0.3	0.7	0.92	0.687	0	-0.04	0.94	0.77	0.96	100
0.96	100	100	16	1.4	1.2	1.43	-0.14	0.08	89.3	0.64	0.328	9.36	0.12	0.64	7.9	0.3	0.7	0.92	0.687	0	-0.04	0.94	0.77	0.96	100	100	16	1.4	1.2	1.43	-0.14	0.08	89.3	0.64	0.328	9.36	0.12	0.64	7.9	0.3	0.7	0.92	0.687	0	-0.04	0.94	0.77	0.42	106
0.96	100	100	16	1.4	1.2	1.43	-0.14	0.08	89.3	0.64	0.328	9.36	0.12	0.64	7.9	0.3	0.7	0.92	0.687	0	-0.04	0.94	0.77	-2.5	56	58	-20	0.3	2.6	0.49	0.02	0.16	121.6	0.5	0.415	1.96	-0.19	-0.43	5.3	0.83	1.5	0.4	0.6	0	0.19	1.18	0.66	0.53	102
0.72	41	50	53	0.2	1.8	0.69	0.18	-0.2	194.6	1.31	0	3.13	-0.14	-0.38	3.1	0.86	0.5	1.53	0.495	0	-0.29	1.04	0.93	0.53	102	77	-106	0.9	2.2	1.67	-0.39	0.36	138.8	1.01	0	0.94	-0.02	0.51	7.1	1.33	0.7	0.61	0.669	1	0.23	1.41	0.92	0.96	100
0.92	40	54	145	1.1	0.9	1.36	-0.57	0.24	163.1	0.37	0.414	16.64	0.05	0.41	8.6	0.96	0.5	1.3	0.541	0	-0.37	0.95	0.66	0.57	66	91	50	0.9	0.7	0.98	-0.04	-0.45	157.5	2.05	1.204	0.47	-0.06	-0.23	2.1	1.33	1	0.93	0.594	0	-0.04	1.15	1.65	0.59	41
0.96	100	100	16	1.4	1.2	1.43	-0.14	0.08	89.3	0.64	0.328	9.36	0.12	0.64	7.9	0.3	0.7	0.92	0.687	0	-0.04	0.94	0.77	0.92	40	54	145	1.1	0.9	1.36	-0.57	0.24	163.1	0.37	0.414	16.64	0.05	0.41	8.6	0.96	0.5	1.3	0.541	0	-0.37	0.95	0.66	0.77	65
0.84	96	103	151	0.9	0.9	1.04	0.16	0.09	163	0.92	2.078	13.73	-0.07	-0.22	5.2	0.45	0.7	1.81	0.564	0	-0.34	1.07	0.64	0.84	96	103	151	0.9	0.9	1.04	0.16	0.09	163	0.92	2.078	13.73	-0.07	-0.22	5.2	0.45	0.7	1.81	0.564	0	-0.34	1.07	0.64	0.96	100
0.86	94	93	124	1.7	0.3	1.53	0.24	0.16	165.8	1.07	0.982	3.93	0	0.13	2.4	1.89	0	1.19	0.328	0	-0.3	0.88	0.74	0.96	100	100	16	1.4	1.2	1.43	-0.14	0.08	89.3	0.64	0.328	9.36	0.12	0.64	7.9	0.3	0.7	0.92	0.687	0	-0.04	0.94	0.77	0.42	106
0.53	102	77	-106	0.9	2.2	1.67	-0.39	0.36	138.8	1.01	0	0.94	-0.02	0.51	7.1	1.33	0.7	0.61	0.669	1	0.23	1.41	0.92	0.77	65	83	-70	1.2	0.7	1.18	0.14	-0.01	190.3	0.62	2.088	0.27	0.04	-0.1	4.9	0.9	1.1	0.93	0.59	0	0.07	1.15	1.11	0.84	96
0.77	65	83	-70	1.2	0.7	1.18	0.14	-0.01	190.3	0.62	2.088	0.27	0.04	-0.1	4.9	0.9	1.1	0.93	0.59	0	0.07	1.15	1.11	0.59	41	51	189	1	0.5	1.19	0.08	0.34	190.8	0.86	1.336	10.99	0.05	-0.03	3.9	1.2	1.2	1.25	0.577	0	-0.38	1.06	1.04	0.42	106
0	49	50	-13	0.6	0.3	0.46	0.46	-0.02	63.8	0.63	0.5	6.17	-0.02	-0.09	7.1	3.09	0.6	0.61	0.67	0	0.09	1.18	2.74	0.42	106	86	-78	0.6	0.8	0.92	-0.1	0.04	114.4	1.92	3.379	0.94	0.01	0.33	5.5	1.26	1.4	0.48	0.632	1	0.19	1.19	0.79	0	49
0.53	120	117	-70	1.1	0.7	0.7	-0.12	-0.35	94.2	1.01	1.089	5.58	-0.19	-0.1	6.6	1.16	0.9	0.82	0.692	0	0.12	0.69	0.64	0.92	40	54	145	1.1	0.9	1.36	-0.57	0.24	163.1	0.37	0.414	16.64	0.05	0.41	8.6	0.96	0.5	1.3	0.541	0	-0.37	0.95	0.66	0.53	120
0.54	97	107	-38	0.6	0.8	0.78	0	-0.04	119.6	0.92	1.732	4.68	-0.04	-0.07	5.3	0.97	2.1	1.12	0.713	0	0.03	0.87	0.82	0.42	106	86	-78	0.6	0.8	0.92	-0.1	0.04	114.4	1.92	3.379	0.94	0.01	0.33	5.5	1.26	1.4	0.48	0.632	1	0.19	1.19	0.79	0.96	100
0.54	97	107	-38	0.6	0.8	0.78	0	-0.04	119.6	0.92	1.732	4.68	-0.04	-0.07	5.3	0.97	2.1	1.12	0.713	0	0.03	0.87	0.82	0.92	40	54	145	1.1	0.9	1.36	-0.57	0.24	163.1	0.37	0.414	16.64	0.05	0.41	8.6	0.96	0.5	1.3	0.541	0	-0.37	0.95	0.66	0	49
0.53	120	117	-70	1.1	0.7	0.7	-0.12	-0.35	94.2	1.01	1.089	5.58	-0.19	-0.1	6.6	1.16	0.9	0.82	0.692	0	0.12	0.69	0.64	0.96	100	100	16	1.4	1.2	1.43	-0.14	0.08	89.3	0.64	0.328	9.36	0.12	0.64	7.9	0.3	0.7	0.92	0.687	0	-0.04	0.94	0.77	0.42	106
0.8	93	84	-73	1.4	0.7	1.22	-0.11	0.48	146.9	0.8	0	1.14	-0.03	-0.23	4.4	0.97	1.1	0.95	0.527	0	0.14	0.94	0.95	0.77	65	83	-70	1.2	0.7	1.18	0.14	-0.01	190.3	0.62	2.088	0.27	0.04	-0.1	4.9	0.9	1.1	0.93	0.59	0	0.07	1.15	1.11	0.86	94
0.53	102	77	-106	0.9	2.2	1.67	-0.39	0.36	138.8	1.01	0	0.94	-0.02	0.51	7.1	1.33	0.7	0.61	0.669	1	0.23	1.41	0.92	0.84	96	103	151	0.9	0.9	1.04	0.16	0.09	163	0.92	2.078	13.73	-0.07	-0.22	5.2	0.45	0.7	1.81	0.564	0	-0.34	1.07	0.64	0.42	106
0	49	50	-13	0.6	0.3	0.46	0.46	-0.02	63.8	0.63	0.5	6.17	-0.02	-0.09	7.1	3.09	0.6	0.61	0.67	0	0.09	1.18	2.74	0.42	106	86	-78	0.6	0.8	0.92	-0.1	0.04	114.4	1.92	3.379	0.94	0.01	0.33	5.5	1.26	1.4	0.48	0.632	1	0.19	1.19	0.79	0	49
0.42	106	86	-78	0.6	0.8	0.92	-0.1	0.04	114.4	1.92	3.379	0.94	0.01	0.33	5.5	1.26	1.4	0.48	0.632	1	0.19	1.19	0.79	0.59	41	51	189	1	0.5	1.19	0.08	0.34	190.8	0.86	1.336	10.99	0.05	-0.03	3.9	1.2	1.2	1.25	0.577	0	-0.38	1.06	1.04	0.39	134
0.84	96	103	151	0.9	0.9	1.04	0.16	0.09	163	0.92	2.078	13.73	-0.07	-0.22	5.2	0.45	0.7	1.81	0.564	0	-0.34	1.07	0.64	0.53	120	117	-70	1.1	0.7	0.7	-0.12	-0.35	94.2	1.01	1.089	5.58	-0.19	-0.1	6.6	1.16	0.9	0.82	0.692	0	0.12	0.69	0.64	0.59	41
0.42	20	44	168	1.6	0.8	0.94	-0.64	0.37	102.5	0.32	0	2.56	-0.25	0.03	1.9	0.72	0.4	1.16	0.263	0	-0.38	0.6	0.44	0.39	134	104	-74	1.2	0.7	0.64	-0.27	-0.06	122.4	3.14	1.498	2.31	-0.1	0.09	4	2.73	1.5	0.6	0.489	0	0.13	0.79	1.39	0.96	100
0.42	106	86	-78	0.6	0.8	0.92	-0.1	0.04	114.4	1.92	3.379	0.94	0.01	0.33	5.5	1.26	1.4	0.48	0.632	1	0.19	1.19	0.79	0.73	56	72	-141	1.9	0.6	1.27	0.04	-0.27	165.1	0.89	0.835	0.58	0.26	-0.17	6.7	0.71	1.3	0.7	0.407	0	0.33	1.03	1.19	0	49
0.59	41	51	189	1	0.5	1.19	0.08	0.34	190.8	0.86	1.336	10.99	0.05	-0.03	3.9	1.2	1.2	1.25	0.577	0	-0.38	1.06	1.04	0.63	74	98	123	0.8	1.1	0.98	0.29	0.18	138.2	0.87	0.946	12.43	-0.03	-0.01	6.8	0.64	1	1.81	0.529	0	-0.29	0.9	0.53	0.63	74
0.77	65	83	-70	1.2	0.7	1.18	0.14	-0.01	190.3	0.62	2.088	0.27	0.04	-0.1	4.9	0.9	1.1	0.93	0.59	0	0.07	1.15	1.11	0.63	74	98	123	0.8	1.1	0.98	0.29	0.18	138.2	0.87	0.946	12.43	-0.03	-0.01	6.8	0.64	1	1.81	0.529	0	-0.29	0.9	0.53	0.72	41
-2.5	56	58	-20	0.3	2.6	0.49	0.02	0.16	121.6	0.5	0.415	1.96	-0.19	-0.43	5.3	0.83	1.5	0.4	0.6	0	0.19	1.18	0.66	0.42	20	44	168	1.6	0.8	0.94	-0.64	0.37	102.5	0.32	0	2.56	-0.25	0.03	1.9	0.72	0.4	1.16	0.263	0	-0.38	0.6	0.44	0.77	65
0.59	41	51	189	1	0.5	1.19	0.08	0.34	190.8	0.86	1.336	10.99	0.05	-0.03	3.9	1.2	1.2	1.25	0.577	0	-0.38	1.06	1.04	0.53	102	77	-106	0.9	2.2	1.67	-0.39	0.36	138.8	1.01	0	0.94	-0.02	0.51	7.1	1.33	0.7	0.61	0.669	1	0.23	1.41	0.92	0.54	97
0.53	120	117	-70	1.1	0.7	0.7	-0.12	-0.35	94.2	1.01	1.089	5.58	-0.19	-0.1	6.6	1.16	0.9	0.82	0.692	0	0.12	0.69	0.64	0.57	66	91	50	0.9	0.7	0.98	-0.04	-0.45	157.5	2.05	1.204	0.47	-0.06	-0.23	2.1	1.33	1	0.93	0.594	0	-0.04	1.15	1.65	0.39	134
0	49	50	-13	0.6	0.3	0.46	0.46	-0.02	63.8	0.63	0.5	6.17	-0.02	-0.09	7.1	3.09	0.6	0.61	0.67	0	0.09	1.18	2.74	0.96	100	100	16	1.4	1.2	1.43	-0.14	0.08	89.3	0.64	0.328	9.36	0.12	0.64	7.9	0.3	0.7	0.92	0.687	0	-0.04	0.94	0.77	0.54	97
0.63	74	98	123	0.8	1.1	0.98	0.29	0.18	138.2	0.87	0.946	12.43	-0.03	-0.01	6.8	0.64	1	1.81	0.529	0	-0.29	0.9	0.53	0.42	106	86	-78	0.6	0.8	0.92	-0.1	0.04	114.4	1.92	3.379	0.94	0.01	0.33	5.5	1.26	1.4	0.48	0.632	1	0.19	1.19	0.79	0.42	20
0.59	41	51	189	1	0.5	1.19	0.08	0.34	190.8	0.86	1.336	10.99	0.05	-0.03	3.9	1.2	1.2	1.25	0.577	0	-0.38	1.06	1.04	0.39	134	104	-74	1.2	0.7	0.64	-0.27	-0.06	122.4	3.14	1.498	2.31	-0.1	0.09	4	2.73	1.5	0.6	0.489	0	0.13	0.79	1.39	0	49
0.53	120	117	-70	1.1	0.7	0.7	-0.12	-0.35	94.2	1.01	1.089	5.58	-0.19	-0.1	6.6	1.16	0.9	0.82	0.692	0	0.12	0.69	0.64	0.73	56	72	-141	1.9	0.6	1.27	0.04	-0.27	165.1	0.89	0.835	0.58	0.26	-0.17	6.7	0.71	1.3	0.7	0.407	0	0.33	1.03	1.19	0.92	40
0.53	102	77	-106	0.9	2.2	1.67	-0.39	0.36	138.8	1.01	0	0.94	-0.02	0.51	7.1	1.33	0.7	0.61	0.669	1	0.23	1.41	0.92	0.96	100	100	16	1.4	1.2	1.43	-0.14	0.08	89.3	0.64	0.328	9.36	0.12	0.64	7.9	0.3	0.7	0.92	0.687	0	-0.04	0.94	0.77	0.54	97
0	49	50	-13	0.6	0.3	0.46	0.46	-0.02	63.8	0.63	0.5	6.17	-0.02	-0.09	7.1	3.09	0.6	0.61	0.67	0	0.09	1.18	2.74	0.92	40	54	145	1.1	0.9	1.36	-0.57	0.24	163.1	0.37	0.414	16.64	0.05	0.41	8.6	0.96	0.5	1.3	0.541	0	-0.37	0.95	0.66	0	49
0.73	56	72	-141	1.9	0.6	1.27	0.04	-0.27	165.1	0.89	0.835	0.58	0.26	-0.17	6.7	0.71	1.3	0.7	0.407	0	0.33	1.03	1.19	0.84	96	103	151	0.9	0.9	1.04	0.16	0.09	163	0.92	2.078	13.73	-0.07	-0.22	5.2	0.45	0.7	1.81	0.564	0	-0.34	1.07	0.64	0.53	102
0.8	93	84	-73	1.4	0.7	1.22	-0.11	0.48	146.9	0.8	0	1.14	-0.03	-0.23	4.4	0.97	1.1	0.95	0.527	0	0.14	0.94	0.95	0.42	106	86	-78	0.6	0.8	0.92	-0.1	0.04	114.4	1.92	3.379	0.94	0.01	0.33	5.5	1.26	1.4	0.48	0.632	1	0.19	1.19	0.79	0.57	66
0.53	102	77	-106	0.9	2.2	1.67	-0.39	0.36	138.8	1.01	0	0.94	-0.02	0.51	7.1	1.33	0.7	0.61	0.669	1	0.23	1.41	0.92	0.84	96	103	151	0.9	0.9	1.04	0.16	0.09	163	0.92	2.078	13.73	-0.07	-0.22	5.2	0.45	0.7	1.81	0.564	0	-0.34	1.07	0.64	0.42	20
0.63	74	98	123	0.8	1.1	0.98	0.29	0.18	138.2	0.87	0.946	12.43	-0.03	-0.01	6.8	0.64	1	1.81	0.529	0	-0.29	0.9	0.53	0.92	40	54	145	1.1	0.9	1.36	-0.57	0.24	163.1	0.37	0.414	16.64	0.05	0.41	8.6	0.96	0.5	1.3	0.541	0	-0.37	0.95	0.66	0.96	100
-2.5	56	58	-20	0.3	2.6	0.49	0.02	0.16	121.6	0.5	0.415	1.96	-0.19	-0.43	5.3	0.83	1.5	0.4	0.6	0	0.19	1.18	0.66	0.42	106	86	-78	0.6	0.8	0.92	-0.1	0.04	114.4	1.92	3.379	0.94	0.01	0.33	5.5	1.26	1.4	0.48	0.632	1	0.19	1.19	0.79	0.54	97
0.53	120	117	-70	1.1	0.7	0.7	-0.12	-0.35	94.2	1.01	1.089	5.58	-0.19	-0.1	6.6	1.16	0.9	0.82	0.692	0	0.12	0.69	0.64	0.53	102	77	-106	0.9	2.2	1.67	-0.39	0.36	138.8	1.01	0	0.94	-0.02	0.51	7.1	1.33	0.7	0.61	0.669	1	0.23	1.41	0.92	0.84	96
0.59	41	51	189	1	0.5	1.19	0.08	0.34	190.8	0.86	1.336	10.99	0.05	-0.03	3.9	1.2	1.2	1.25	0.577	0	-0.38	1.06	1.04	0.77	65	83	-70	1.2	0.7	1.18	0.14	-0.01	190.3	0.62	2.088	0.27	0.04	-0.1	4.9	0.9	1.1	0.93	0.59	0	0.07	1.15	1.11	0.42	106
0.77	65	83	-70	1.2	0.7	1.18	0.14	-0.01	190.3	0.62	2.088	0.27	0.04	-0.1	4.9	0.9	1.1	0.93	0.59	0	0.07	1.15	1.11	0.63	74	98	123	0.8	1.1	0.98	0.29	0.18	138.2	0.87	0.946	12.43	-0.03	-0.01	6.8	0.64	1	1.81	0.529	0	-0.29	0.9	0.53	-2.5	56
0.53	120	117	-70	1.1	0.7	0.7	-0.12	-0.35	94.2	1.01	1.089	5.58	-0.19	-0.1	6.6	1.16	0.9	0.82	0.692	0	0.12	0.69	0.64	0.39	134	104	-74	1.2	0.7	0.64	-0.27	-0.06	122.4	3.14	1.498	2.31	-0.1	0.09	4	2.73	1.5	0.6	0.489	0	0.13	0.79	1.39	0.39	134
0.73	56	72	-141	1.9	0.6	1.27	0.04	-0.27	165.1	0.89	0.835	0.58	0.26	-0.17	6.7	0.71	1.3	0.7	0.407	0	0.33	1.03	1.19	0.8	93	84	-73	1.4	0.7	1.22	-0.11	0.48	146.9	0.8	0	1.14	-0.03	-0.23	4.4	0.97	1.1	0.95	0.527	0	0.14	0.94	0.95	0.8	93
0.77	65	83	-70	1.2	0.7	1.18	0.14	-0.01	190.3	0.62	2.088	0.27	0.04	-0.1	4.9	0.9	1.1	0.93	0.59	0	0.07	1.15	1.11	0.72	41	50	53	0.2	1.8	0.69	0.18	-0.2	194.6	1.31	0	3.13	-0.14	-0.38	3.1	0.86	0.5	1.53	0.495	0	-0.29	1.04	0.93	0.96	100
0.84	96	103	151	0.9	0.9	1.04	0.16	0.09	163	0.92	2.078	13.73	-0.07	-0.22	5.2	0.45	0.7	1.81	0.564	0	-0.34	1.07	0.64	0.96	100	100	16	1.4	1.2	1.43	-0.14	0.08	89.3	0.64	0.328	9.36	0.12	0.64	7.9	0.3	0.7	0.92	0.687	0	-0.04	0.94	0.77	0.59	41
0.73	56	72	-141	1.9	0.6	1.27	0.04	-0.27	165.1	0.89	0.835	0.58	0.26	-0.17	6.7	0.71	1.3	0.7	0.407	0	0.33	1.03	1.19	0.53	102	77	-106	0.9	2.2	1.67	-0.39	0.36	138.8	1.01	0	0.94	-0.02	0.51	7.1	1.33	0.7	0.61	0.669	1	0.23	1.41	0.92	-2.5	56
0.53	102	77	-106	0.9	2.2	1.67	-0.39	0.36	138.8	1.01	0	0.94	-0.02	0.51	7.1	1.33	0.7	0.61	0.669	1	0.23	1.41	0.92	0.42	20	44	168	1.6	0.8	0.94	-0.64	0.37	102.5	0.32	0	2.56	-0.25	0.03	1.9	0.72	0.4	1.16	0.263	0	-0.38	0.6	0.44	0	49
0	49	50	-13	0.6	0.3	0.46	0.46	-0.02	63.8	0.63	0.5	6.17	-0.02	-0.09	7.1	3.09	0.6	0.61	0.67	0	0.09	1.18	2.74	0.84	96	103	151	0.9	0.9	1.04	0.16	0.09	163	0.92	2.078	13.73	-0.07	-0.22	5.2	0.45	0.7	1.81	0.564	0	-0.34	1.07	0.64	0.92	40
0.86	94	93	124	1.7	0.3	1.53	0.24	0.16	165.8	1.07	0.982	3.93	0	0.13	2.4	1.89	0	1.19	0.328	0	-0.3	0.88	0.74	0.53	120	117	-70	1.1	0.7	0.7	-0.12	-0.35	94.2	1.01	1.089	5.58	-0.19	-0.1	6.6	1.16	0.9	0.82	0.692	0	0.12	0.69	0.64	0.58	18
0.72	41	50	53	0.2	1.8	0.69	0.18	-0.2	194.6	1.31	0	3.13	-0.14	-0.38	3.1	0.86	0.5	1.53	0.495	0	-0.29	1.04	0.93	0.63	74	98	123	0.8	1.1	0.98	0.29	0.18	138.2	0.87	0.946	12.43	-0.03	-0.01	6.8	0.64	1	1.81	0.529	0	-0.29	0.9	0.53	0.42	106
0.92	40	54	145	1.1	0.9	1.36	-0.57	0.24	163.1	0.37	0.414	16.64	0.05	0.41	8.6	0.96	0.5	1.3	0.541	0	-0.37	0.95	0.66	0.86	94	93	124	1.7	0.3	1.53	0.24	0.16	165.8	1.07	0.982	3.93	0	0.13	2.4	1.89	0	1.19	0.328	0	-0.3	0.88	0.74	0.42	20
0.53	102	77	-106	0.9	2.2	1.67	-0.39	0.36	138.8	1.01	0	0.94	-0.02	0.51	7.1	1.33	0.7	0.61	0.669	1	0.23	1.41	0.92	0	49	50	-13	0.6	0.3	0.46	0.46	-0.02	63.8	0.63	0.5	6.17	-0.02	-0.09	7.1	3.09	0.6	0.61	0.67	0	0.09	1.18	2.74	0.57	66
0.96	100	100	16	1.4	1.2	1.43	-0.14	0.08	89.3	0.64	0.328	9.36	0.12	0.64	7.9	0.3	0.7	0.92	0.687	0	-0.04	0.94	0.77	0.53	120	117	-70	1.1	0.7	0.7	-0.12	-0.35	94.2	1.01	1.089	5.58	-0.19	-0.1	6.6	1.16	0.9	0.82	0.692	0	0.12	0.69	0.64	0.96	100
0.92	40	54	145	1.1	0.9	1.36	-0.57	0.24	163.1	0.37	0.414	16.64	0.05	0.41	8.6	0.96	0.5	1.3	0.541	0	-0.37	0.95	0.66	0	49	50	-13	0.6	0.3	0.46	0.46	-0.02	63.8	0.63	0.5	6.17	-0.02	-0.09	7.1	3.09	0.6	0.61	0.67	0	0.09	1.18	2.74	0.57	66
0.54	97	107	-38	0.6	0.8	0.78	0	-0.04	119.6	0.92	1.732	4.68	-0.04	-0.07	5.3	0.97	2.1	1.12	0.713	0	0.03	0.87	0.82	0.63	74	98	123	0.8	1.1	0.98	0.29	0.18	138.2	0.87	0.946	12.43	-0.03	-0.01	6.8	0.64	1	1.81	0.529	0	-0.29	0.9	0.53	0.58	18
0.53	120	117	-70	1.1	0.7	0.7	-0.12	-0.35	94.2	1.01	1.089	5.58	-0.19	-0.1	6.6	1.16	0.9	0.82	0.692	0	0.12	0.69	0.64	0.96	100	100	16	1.4	1.2	1.43	-0.14	0.08	89.3	0.64	0.328	9.36	0.12	0.64	7.9	0.3	0.7	0.92	0.687	0	-0.04	0.94	0.77	0.42	106
0.8	93	84	-73	1.4	0.7	1.22	-0.11	0.48	146.9	0.8	0	1.14	-0.03	-0.23	4.4	0.97	1.1	0.95	0.527	0	0.14	0.94	0.95	0.59	41	51	189	1	0.5	1.19	0.08	0.34	190.8	0.86	1.336	10.99	0.05	-0.03	3.9	1.2	1.2	1.25	0.577	0	-0.38	1.06	1.04	0.73	56
0.53	102	77	-106	0.9	2.2	1.67	-0.39	0.36	138.8	1.01	0	0.94	-0.02	0.51	7.1	1.33	0.7	0.61	0.669	1	0.23	1.41	0.92	0.84	96	103	151	0.9	0.9	1.04	0.16	0.09	163	0.92	2.078	13.73	-0.07	-0.22	5.2	0.45	0.7	1.81	0.564	0	-0.34	1.07	0.64	0.54	97
0.86	94	93	124	1.7	0.3	1.53	0.24	0.16	165.8	1.07	0.982	3.93	0	0.13	2.4	1.89	0	1.19	0.328	0	-0.3	0.88	0.74	0.73	56	72	-141	1.9	0.6	1.27	0.04	-0.27	165.1	0.89	0.835	0.58	0.26	-0.17	6.7	0.71	1.3	0.7	0.407	0	0.33	1.03	1.19	0.42	106
0.53	102	77	-106	0.9	2.2	1.67	-0.39	0.36	138.8	1.01	0	0.94	-0.02	0.51	7.1	1.33	0.7	0.61	0.669	1	0.23	1.41	0.92	-2.5	56	58	-20	0.3	2.6	0.49	0.02	0.16	121.6	0.5	0.415	1.96	-0.19	-0.43	5.3	0.83	1.5	0.4	0.6	0	0.19	1.18	0.66	0	49
0.96	100	100	16	1.4	1.2	1.43	-0.14	0.08	89.3	0.64	0.328	9.36	0.12	0.64	7.9	0.3	0.7	0.92	0.687	0	-0.04	0.94	0.77	-2.5	56	58	-20	0.3	2.6	0.49	0.02	0.16	121.6	0.5	0.415	1.96	-0.19	-0.43	5.3	0.83	1.5	0.4	0.6	0	0.19	1.18	0.66	0.54	97
0.59	41	51	189	1	0.5	1.19	0.08	0.34	190.8	0.86	1.336	10.99	0.05	-0.03	3.9	1.2	1.2	1.25	0.577	0	-0.38	1.06	1.04	0.63	74	98	123	0.8	1.1	0.98	0.29	0.18	138.2	0.87	0.946	12.43	-0.03	-0.01	6.8	0.64	1	1.81	0.529	0	-0.29	0.9	0.53	0.96	100
0.73	56	72	-141	1.9	0.6	1.27	0.04	-0.27	165.1	0.89	0.835	0.58	0.26	-0.17	6.7	0.71	1.3	0.7	0.407	0	0.33	1.03	1.19	0.72	41	50	53	0.2	1.8	0.69	0.18	-0.2	194.6	1.31	0	3.13	-0.14	-0.38	3.1	0.86	0.5	1.53	0.495	0	-0.29	1.04	0.93	0.86	94
0.8	93	84	-73	1.4	0.7	1.22	-0.11	0.48	146.9	0.8	0	1.14	-0.03	-0.23	4.4	0.97	1.1	0.95	0.527	0	0.14	0.94	0.95	0	49	50	-13	0.6	0.3	0.46	0.46	-0.02	63.8	0.63	0.5	6.17	-0.02	-0.09	7.1	3.09	0.6	0.61	0.67	0	0.09	1.18	2.74	0.53	102
0.96	100	100	16	1.4	1.2	1.43	-0.14	0.08	89.3	0.64	0.328	9.36	0.12	0.64	7.9	0.3	0.7	0.92	0.687	0	-0.04	0.94	0.77	0.63	74	98	123	0.8	1.1	0.98	0.29	0.18	138.2	0.87	0.946	12.43	-0.03	-0.01	6.8	0.64	1	1.81	0.529	0	-0.29	0.9	0.53	0.84	96
0.73	56	72	-141	1.9	0.6	1.27	0.04	-0.27	165.1	0.89	0.835	0.58	0.26	-0.17	6.7	0.71	1.3	0.7	0.407	0	0.33	1.03	1.19	0.73	56	72	-141	1.9	0.6	1.27	0.04	-0.27	165.1	0.89	0.835	0.58	0.26	-0.17	6.7	0.71	1.3	0.7	0.407	0	0.33	1.03	1.19	0	49
0	49	50	-13	0.6	0.3	0.46	0.46	-0.02	63.8	0.63	0.5	6.17	-0.02	-0.09	7.1	3.09	0.6	0.61	0.67	0	0.09	1.18	2.74	0.84	96	103	151	0.9	0.9	1.04	0.16	0.09	163	0.92	2.078	13.73	-0.07	-0.22	5.2	0.45	0.7	1.81	0.564	0	-0.34	1.07	0.64	0.54	97
0.73	56	72	-141	1.9	0.6	1.27	0.04	-0.27	165.1	0.89	0.835	0.58	0.26	-0.17	6.7	0.71	1.3	0.7	0.407	0	0.33	1.03	1.19	0.54	97	107	-38	0.6	0.8	0.78	0	-0.04	119.6	0.92	1.732	4.68	-0.04	-0.07	5.3	0.97	2.1	1.12	0.713	0	0.03	0.87	0.82	0	49
0.92	40	54	145	1.1	0.9	1.36	-0.57	0.24	163.1	0.37	0.414	16.64	0.05	0.41	8.6	0.96	0.5	1.3	0.541	0	-0.37	0.95	0.66	0.63	74	98	123	0.8	1.1	0.98	0.29	0.18	138.2	0.87	0.946	12.43	-0.03	-0.01	6.8	0.64	1	1.81	0.529	0	-0.29	0.9	0.53	0.63	74
0.72	41	50	53	0.2	1.8	0.69	0.18	-0.2	194.6	1.31	0	3.13	-0.14	-0.38	3.1	0.86	0.5	1.53	0.495	0	-0.29	1.04	0.93	0.42	106	86	-78	0.6	0.8	0.92	-0.1	0.04	114.4	1.92	3.379	0.94	0.01	0.33	5.5	1.26	1.4	0.48	0.632	1	0.19	1.19	0.79	0.53	102
0.54	97	107	-38	0.6	0.8	0.78	0	-0.04	119.6	0.92	1.732	4.68	-0.04	-0.07	5.3	0.97	2.1	1.12	0.713	0	0.03	0.87	0.82	-2.5	56	58	-20	0.3	2.6	0.49	0.02	0.16	121.6	0.5	0.415	1.96	-0.19	-0.43	5.3	0.83	1.5	0.4	0.6	0	0.19	1.18	0.66	0	49
0.39	134	104	-74	1.2	0.7	0.64	-0.27	-0.06	122.4	3.14	1.498	2.31	-0.1	0.09	4	2.73	1.5	0.6	0.489	0	0.13	0.79	1.39	0.86	94	93	124	1.7	0.3	1.53	0.24	0.16	165.8	1.07	0.982	3.93	0	0.13	2.4	1.89	0	1.19	0.328	0	-0.3	0.88	0.74	0.63	74
0.86	94	93	124	1.7	0.3	1.53	0.24	0.16	165.8	1.07	0.982	3.93	0	0.13	2.4	1.89	0	1.19	0.328	0	-0.3	0.88	0.74	0.63	74	98	123	0.8	1.1	0.98	0.29	0.18	138.2	0.87	0.946	12.43	-0.03	-0.01	6.8	0.64	1	1.81	0.529	0	-0.29	0.9	0.53	0.63	74
0	49	50	-13	0.6	0.3	0.46	0.46	-0.02	63.8	0.63	0.5	6.17	-0.02	-0.09	7.1	3.09	0.6	0.61	0.67	0	0.09	1.18	2.74	0.73	56	72	-141	1.9	0.6	1.27	0.04	-0.27	165.1	0.89	0.835	0.58	0.26	-0.17	6.7	0.71	1.3	0.7	0.407	0	0.33	1.03	1.19	0.73	56
0.73	56	72	-141	1.9	0.6	1.27	0.04	-0.27	165.1	0.89	0.835	0.58	0.26	-0.17	6.7	0.71	1.3	0.7	0.407	0	0.33	1.03	1.19	0.73	56	72	-141	1.9	0.6	1.27	0.04	-0.27	165.1	0.89	0.835	0.58	0.26	-0.17	6.7	0.71	1.3	0.7	0.407	0	0.33	1.03	1.19	0.53	102
0.73	56	72	-141	1.9	0.6	1.27	0.04	-0.27	165.1	0.89	0.835	0.58	0.26	-0.17	6.7	0.71	1.3	0.7	0.407	0	0.33	1.03	1.19	0.53	102	77	-106	0.9	2.2	1.67	-0.39	0.36	138.8	1.01	0	0.94	-0.02	0.51	7.1	1.33	0.7	0.61	0.669	1	0.23	1.41	0.92	0.53	120
0.96	100	100	16	1.4	1.2	1.43	-0.14	0.08	89.3	0.64	0.328	9.36	0.12	0.64	7.9	0.3	0.7	0.92	0.687	0	-0.04	0.94	0.77	0.96	100	100	16	1.4	1.2	1.43	-0.14	0.08	89.3	0.64	0.328	9.36	0.12	0.64	7.9	0.3	0.7	0.92	0.687	0	-0.04	0.94	0.77	0.53	120
0.42	106	86	-78	0.6	0.8	0.92	-0.1	0.04	114.4	1.92	3.379	0.94	0.01	0.33	5.5	1.26	1.4	0.48	0.632	1	0.19	1.19	0.79	0	49	50	-13	0.6	0.3	0.46	0.46	-0.02	63.8	0.63	0.5	6.17	-0.02	-0.09	7.1	3.09	0.6	0.61	0.67	0	0.09	1.18	2.74	0.54	97
0.84	96	103	151	0.9	0.9	1.04	0.16	0.09	163	0.92	2.078	13.73	-0.07	-0.22	5.2	0.45	0.7	1.81	0.564	0	-0.34	1.07	0.64	0.54	97	107	-38	0.6	0.8	0.78	0	-0.04	119.6	0.92	1.732	4.68	-0.04	-0.07	5.3	0.97	2.1	1.12	0.713	0	0.03	0.87	0.82	0.73	56
0.96	100	100	16	1.4	1.2	1.43	-0.14	0.08	89.3	0.64	0.328	9.36	0.12	0.64	7.9	0.3	0.7	0.92	0.687	0	-0.04	0.94	0.77	0.73	56	72	-141	1.9	0.6	1.27	0.04	-0.27	165.1	0.89	0.835	0.58	0.26	-0.17	6.7	0.71	1.3	0.7	0.407	0	0.33	1.03	1.19	-2.5	56
0.73	56	72	-141	1.9	0.6	1.27	0.04	-0.27	165.1	0.89	0.835	0.58	0.26	-0.17	6.7	0.71	1.3	0.7	0.407	0	0.33	1.03	1.19	0.54	97	107	-38	0.6	0.8	0.78	0	-0.04	119.6	0.92	1.732	4.68	-0.04	-0.07	5.3	0.97	2.1	1.12	0.713	0	0.03	0.87	0.82	0.42	106
0.73	56	72	-141	1.9	0.6	1.27	0.04	-0.27	165.1	0.89	0.835	0.58	0.26	-0.17	6.7	0.71	1.3	0.7	0.407	0	0.33	1.03	1.19	0.53	102	77	-106	0.9	2.2	1.67	-0.39	0.36	138.8	1.01	0	0.94	-0.02	0.51	7.1	1.33	0.7	0.61	0.669	1	0.23	1.41	0.92	0.63	74
0.96	100	100	16	1.4	1.2	1.43	-0.14	0.08	89.3	0.64	0.328	9.36	0.12	0.64	7.9	0.3	0.7	0.92	0.687	0	-0.04	0.94	0.77	0.58	18	25	145	1.4	2.1	1.01	-0.1	-0.06	226.4	1	1.781	2.2	-0.06	-0.02	1.2	1.58	2.7	1.54	0.632	0	-0.33	0.91	0.58	0.96	100
0.42	20	44	168	1.6	0.8	0.94	-0.64	0.37	102.5	0.32	0	2.56	-0.25	0.03	1.9	0.72	0.4	1.16	0.263	0	-0.38	0.6	0.44	0	49	50	-13	0.6	0.3	0.46	0.46	-0.02	63.8	0.63	0.5	6.17	-0.02	-0.09	7.1	3.09	0.6	0.61	0.67	0	0.09	1.18	2.74	0	49
0.73	56	72	-141	1.9	0.6	1.27	0.04	-0.27	165.1	0.89	0.835	0.58	0.26	-0.17	6.7	0.71	1.3	0.7	0.407	0	0.33	1.03	1.19	0.39	134	104	-74	1.2	0.7	0.64	-0.27	-0.06	122.4	3.14	1.498	2.31	-0.1	0.09	4	2.73	1.5	0.6	0.489	0	0.13	0.79	1.39	0.54	97
0.84	96	103	151	0.9	0.9	1.04	0.16	0.09	163	0.92	2.078	13.73	-0.07	-0.22	5.2	0.45	0.7	1.81	0.564	0	-0.34	1.07	0.64	-2.5	56	58	-20	0.3	2.6	0.49	0.02	0.16	121.6	0.5	0.415	1.96	-0.19	-0.43	5.3	0.83	1.5	0.4	0.6	0	0.19	1.18	0.66	0.73	56
0.59	41	51	189	1	0.5	1.19	0.08	0.34	190.8	0.86	1.336	10.99	0.05	-0.03	3.9	1.2	1.2	1.25	0.577	0	-0.38	1.06	1.04	0.92	40	54	145	1.1	0.9	1.36	-0.57	0.24	163.1	0.37	0.414	16.64	0.05	0.41	8.6	0.96	0.5	1.3	0.541	0	-0.37	0.95	0.66	0.54	97
0.92	40	54	145	1.1	0.9	1.36	-0.57	0.24	163.1	0.37	0.414	16.64	0.05	0.41	8.6	0.96	0.5	1.3	0.541	0	-0.37	0.95	0.66	0.39	134	104	-74	1.2	0.7	0.64	-0.27	-0.06	122.4	3.14	1.498	2.31	-0.1	0.09	4	2.73	1.5	0.6	0.489	0	0.13	0.79	1.39	0.59	41
-2.5	56	58	-20	0.3	2.6	0.49	0.02	0.16	121.6	0.5	0.415	1.96	-0.19	-0.43	5.3	0.83	1.5	0.4	0.6	0	0.19	1.18	0.66	0.42	20	44	168	1.6	0.8	0.94	-0.64	0.37	102.5	0.32	0	2.56	-0.25	0.03	1.9	0.72	0.4	1.16	0.263	0	-0.38	0.6	0.44	0.73	56
0.53	120	117	-70	1.1	0.7	0.7	-0.12	-0.35	94.2	1.01	1.089	5.58	-0.19	-0.1	6.6	1.16	0.9	0.82	0.692	0	0.12	0.69	0.64	0.63	74	98	123	0.8	1.1	0.98	0.29	0.18	138.2	0.87	0.946	12.43	-0.03	-0.01	6.8	0.64	1	1.81	0.529	0	-0.29	0.9	0.53	0.54	97
0.92	40	54	145	1.1	0.9	1.36	-0.57	0.24	163.1	0.37	0.414	16.64	0.05	0.41	8.6	0.96	0.5	1.3	0.541	0	-0.37	0.95	0.66	0.42	106	86	-78	0.6	0.8	0.92	-0.1	0.04	114.4	1.92	3.379	0.94	0.01	0.33	5.5	1.26	1.4	0.48	0.632	1	0.19	1.19	0.79	0	49
0.92	40	54	145	1.1	0.9	1.36	-0.57	0.24	163.1	0.37	0.414	16.64	0.05	0.41	8.6	0.96	0.5	1.3	0.541	0	-0.37	0.95	0.66	0.53	120	117	-70	1.1	0.7	0.7	-0.12	-0.35	94.2	1.01	1.089	5.58	-0.19	-0.1	6.6	1.16	0.9	0.82	0.692	0	0.12	0.69	0.64	0.53	120
0.92	40	54	145	1.1	0.9	1.36	-0.57	0.24	163.1	0.37	0.414	16.64	0.05	0.41	8.6	0.96	0.5	1.3	0.541	0	-0.37	0.95	0.66	0.96	100	100	16	1.4	1.2	1.43	-0.14	0.08	89.3	0.64	0.328	9.36	0.12	0.64	7.9	0.3	0.7	0.92	0.687	0	-0.04	0.94	0.77	0.73	56
0.96	100	100	16	1.4	1.2	1.43	-0.14	0.08	89.3	0.64	0.328	9.36	0.12	0.64	7.9	0.3	0.7	0.92	0.687	0	-0.04	0.94	0.77	0.39	134	104	-74	1.2	0.7	0.64	-0.27	-0.06	122.4	3.14	1.498	2.31	-0.1	0.09	4	2.73	1.5	0.6	0.489	0	0.13	0.79	1.39	0.58	18
0.84	96	103	151	0.9	0.9	1.04	0.16	0.09	163	0.92	2.078	13.73	-0.07	-0.22	5.2	0.45	0.7	1.81	0.564	0	-0.34	1.07	0.64	0.86	94	93	124	1.7	0.3	1.53	0.24	0.16	165.8	1.07	0.982	3.93	0	0.13	2.4	1.89	0	1.19	0.328	0	-0.3	0.88	0.74	0.77	65
0.73	56	72	-141	1.9	0.6	1.27	0.04	-0.27	165.1	0.89	0.835	0.58	0.26	-0.17	6.7	0.71	1.3	0.7	0.407	0	0.33	1.03	1.19	0.92	40	54	145	1.1	0.9	1.36	-0.57	0.24	163.1	0.37	0.414	16.64	0.05	0.41	8.6	0.96	0.5	1.3	0.541	0	-0.37	0.95	0.66	0.54	97
0	49	50	-13	0.6	0.3	0.46	0.46	-0.02	63.8	0.63	0.5	6.17	-0.02	-0.09	7.1	3.09	0.6	0.61	0.67	0	0.09	1.18	2.74	0.73	56	72	-141	1.9	0.6	1.27	0.04	-0.27	165.1	0.89	0.835	0.58	0.26	-0.17	6.7	0.71	1.3	0.7	0.407	0	0.33	1.03	1.19	0	49
0.42	106	86	-78	0.6	0.8	0.92	-0.1	0.04	114.4	1.92	3.379	0.94	0.01	0.33	5.5	1.26	1.4	0.48	0.632	1	0.19	1.19	0.79	0	49	50	-13	0.6	0.3	0.46	0.46	-0.02	63.8	0.63	0.5	6.17	-0.02	-0.09	7.1	3.09	0.6	0.61	0.67	0	0.09	1.18	2.74	0.8	93
0.96	100	100	16	1.4	1.2	1.43	-0.14	0.08	89.3	0.64	0.328	9.36	0.12	0.64	7.9	0.3	0.7	0.92	0.687	0	-0.04	0.94	0.77	0.63	74	98	123	0.8	1.1	0.98	0.29	0.18	138.2	0.87	0.946	12.43	-0.03	-0.01	6.8	0.64	1	1.81	0.529	0	-0.29	0.9	0.53	0.58	18
0.39	134	104	-74	1.2	0.7	0.64	-0.27	-0.06	122.4	3.14	1.498	2.31	-0.1	0.09	4	2.73	1.5	0.6	0.489	0	0.13	0.79	1.39	0.53	120	117	-70	1.1	0.7	0.7	-0.12	-0.35	94.2	1.01	1.089	5.58	-0.19	-0.1	6.6	1.16	0.9	0.82	0.692	0	0.12	0.69	0.64	0.42	20
0.39	134	104	-74	1.2	0.7	0.64	-0.27	-0.06	122.4	3.14	1.498	2.31	-0.1	0.09	4	2.73	1.5	0.6	0.489	0	0.13	0.79	1.39	0.72	41	50	53	0.2	1.8	0.69	0.18	-0.2	194.6	1.31	0	3.13	-0.14	-0.38	3.1	0.86	0.5	1.53	0.495	0	-0.29	1.04	0.93	0.39	134
0.84	96	103	151	0.9	0.9	1.04	0.16	0.09	163	0.92	2.078	13.73	-0.07	-0.22	5.2	0.45	0.7	1.81	0.564	0	-0.34	1.07	0.64	0.92	40	54	145	1.1	0.9	1.36	-0.57	0.24	163.1	0.37	0.414	16.64	0.05	0.41	8.6	0.96	0.5	1.3	0.541	0	-0.37	0.95	0.66	-2.5	56
0.92	40	54	145	1.1	0.9	1.36	-0.57	0.24	163.1	0.37	0.414	16.64	0.05	0.41	8.6	0.96	0.5	1.3	0.541	0	-0.37	0.95	0.66	0.63	74	98	123	0.8	1.1	0.98	0.29	0.18	138.2	0.87	0.946	12.43	-0.03	-0.01	6.8	0.64	1	1.81	0.529	0	-0.29	0.9	0.53	0.92	40
0.42	20	44	168	1.6	0.8	0.94	-0.64	0.37	102.5	0.32	0	2.56	-0.25	0.03	1.9	0.72	0.4	1.16	0.263	0	-0.38	0.6	0.44	0.42	106	86	-78	0.6	0.8	0.92	-0.1	0.04	114.4	1.92	3.379	0.94	0.01	0.33	5.5	1.26	1.4	0.48	0.632	1	0.19	1.19	0.79	0.42	106
0.84	96	103	151	0.9	0.9	1.04	0.16	0.09	163	0.92	2.078	13.73	-0.07	-0.22	5.2	0.45	0.7	1.81	0.564	0	-0.34	1.07	0.64	0.53	102	77	-106	0.9	2.2	1.67	-0.39	0.36	138.8	1.01	0	0.94	-0.02	0.51	7.1	1.33	0.7	0.61	0.669	1	0.23	1.41	0.92	0	49
0.92	40	54	145	1.1	0.9	1.36	-0.57	0.24	163.1	0.37	0.414	16.64	0.05	0.41	8.6	0.96	0.5	1.3	0.541	0	-0.37	0.95	0.66	0.92	40	54	145	1.1	0.9	1.36	-0.57	0.24	163.1	0.37	0.414	16.64	0.05	0.41	8.6	0.96	0.5	1.3	0.541	0	-0.37	0.95	0.66	0.39	134
0.59	41	51	189	1	0.5	1.19	0.08	0.34	190.8	0.86	1.336	10.99	0.05	-0.03	3.9	1.2	1.2	1.25	0.577	0	-0.38	1.06	1.04	0.59	41	51	189	1	0.5	1.19	0.08	0.34	190.8	0.86	1.336	10.99	0.05	-0.03	3.9	1.2	1.2	1.25	0.577	0	-0.38	1.06	1.04	0.57	66
0.84	96	103	151	0.9	0.9	1.04	0.16	0.09	163	0.92	2.078	13.73	-0.07	-0.22	5.2	0.45	0.7	1.81	0.564	0	-0.34	1.07	0.64	0.72	41	50	53	0.2	1.8	0.69	0.18	-0.2	194.6	1.31	0	3.13	-0.14	-0.38	3.1	0.86	0.5	1.53	0.495	0	-0.29	1.04	0.93	0.53	102
0	49	50	-13	0.6	0.3	0.46	0.46	-0.02	63.8	0.63	0.5	6.17	-0.02	-0.09	7.1	3.09	0.6	0.61	0.67	0	0.09	1.18	2.74	0.63	74	98	123	0.8	1.1	0.98	0.29	0.18	138.2	0.87	0.946	12.43	-0.03	-0.01	6.8	0.64	1	1.81	0.529	0	-0.29	0.9	0.53	0.54	97
0.42	106	86	-78	0.6	0.8	0.92	-0.1	0.04	114.4	1.92	3.379	0.94	0.01	0.33	5.5	1.26	1.4	0.48	0.632	1	0.19	1.19	0.79	0.63	74	98	123	0.8	1.1	0.98	0.29	0.18	138.2	0.87	0.946	12.43	-0.03	-0.01	6.8	0.64	1	1.81	0.529	0	-0.29	0.9	0.53	0.54	97
0.96	100	100	16	1.4	1.2	1.43	-0.14	0.08	89.3	0.64	0.328	9.36	0.12	0.64	7.9	0.3	0.7	0.92	0.687	0	-0.04	0.94	0.77	-2.5	56	58	-20	0.3	2.6	0.49	0.02	0.16	121.6	0.5	0.415	1.96	-0.19	-0.43	5.3	0.83	1.5	0.4	0.6	0	0.19	1.18	0.66	0	49
-2.5	56	58	-20	0.3	2.6	0.49	0.02	0.16	121.6	0.5	0.415	1.96	-0.19	-0.43	5.3	0.83	1.5	0.4	0.6	0	0.19	1.18	0.66	0.39	134	104	-74	1.2	0.7	0.64	-0.27	-0.06	122.4	3.14	1.498	2.31	-0.1	0.09	4	2.73	1.5	0.6	0.489	0	0.13	0.79	1.39	0.54	97
0.84	96	103	151	0.9	0.9	1.04	0.16	0.09	163	0.92	2.078	13.73	-0.07	-0.22	5.2	0.45	0.7	1.81	0.564	0	-0.34	1.07	0.64	0.57	66	91	50	0.9	0.7	0.98	-0.04	-0.45	157.5	2.05	1.204	0.47	-0.06	-0.23	2.1	1.33	1	0.93	0.594	0	-0.04	1.15	1.65	0.84	96
0.53	120	117	-70	1.1	0.7	0.7	-0.12	-0.35	94.2	1.01	1.089	5.58	-0.19	-0.1	6.6	1.16	0.9	0.82	0.692	0	0.12	0.69	0.64	0.53	120	117	-70	1.1	0.7	0.7	-0.12	-0.35	94.2	1.01	1.089	5.58	-0.19	-0.1	6.6	1.16	0.9	0.82	0.692	0	0.12	0.69	0.64	0.73	56
0.84	96	103	151	0.9	0.9	1.04	0.16	0.09	163	0.92	2.078	13.73	-0.07	-0.22	5.2	0.45	0.7	1.81	0.564	0	-0.34	1.07	0.64	0.54	97	107	-38	0.6	0.8	0.78	0	-0.04	119.6	0.92	1.732	4.68	-0.04	-0.07	5.3	0.97	2.1	1.12	0.713	0	0.03	0.87	0.82	0.42	106
0.84	96	103	151	0.9	0.9	1.04	0.16	0.09	163	0.92	2.078	13.73	-0.07	-0.22	5.2	0.45	0.7	1.81	0.564	0	-0.34	1.07	0.64	0	49	50	-13	0.6	0.3	0.46	0.46	-0.02	63.8	0.63	0.5	6.17	-0.02	-0.09	7.1	3.09	0.6	0.61	0.67	0	0.09	1.18	2.74	0.54	97
0.42	106	86	-78	0.6	0.8	0.92	-0.1	0.04	114.4	1.92	3.379	0.94	0.01	0.33	5.5	1.26	1.4	0.48	0.632	1	0.19	1.19	0.79	0.42	20	44	168	1.6	0.8	0.94	-0.64	0.37	102.5	0.32	0	2.56	-0.25	0.03	1.9	0.72	0.4	1.16	0.263	0	-0.38	0.6	0.44	0.84	96
0	49	50	-13	0.6	0.3	0.46	0.46	-0.02	63.8	0.63	0.5	6.17	-0.02	-0.09	7.1	3.09	0.6	0.61	0.67	0	0.09	1.18	2.74	-2.5	56	58	-20	0.3	2.6	0.49	0.02	0.16	121.6	0.5	0.415	1.96	-0.19	-0.43	5.3	0.83	1.5	0.4	0.6	0	0.19	1.18	0.66	0	49
0	49	50	-13	0.6	0.3	0.46	0.46	-0.02	63.8	0.63	0.5	6.17	-0.02	-0.09	7.1	3.09	0.6	0.61	0.67	0	0.09	1.18	2.74	0.92	40	54	145	1.1	0.9	1.36	-0.57	0.24	163.1	0.37	0.414	16.64	0.05	0.41	8.6	0.96	0.5	1.3	0.541	0	-0.37	0.95	0.66	0.39	134
0	49	50	-13	0.6	0.3	0.46	0.46	-0.02	63.8	0.63	0.5	6.17	-0.02	-0.09	7.1	3.09	0.6	0.61	0.67	0	0.09	1.18	2.74	0.63	74	98	123	0.8	1.1	0.98	0.29	0.18	138.2	0.87	0.946	12.43	-0.03	-0.01	6.8	0.64	1	1.81	0.529	0	-0.29	0.9	0.53	0.54	97
-2.5	56	58	-20	0.3	2.6	0.49	0.02	0.16	121.6	0.5	0.415	1.96	-0.19	-0.43	5.3	0.83	1.5	0.4	0.6	0	0.19	1.18	0.66	0	49	50	-13	0.6	0.3	0.46	0.46	-0.02	63.8	0.63	0.5	6.17	-0.02	-0.09	7.1	3.09	0.6	0.61	0.67	0	0.09	1.18	2.74	0.57	66
0.53	120	117	-70	1.1	0.7	0.7	-0.12	-0.35	94.2	1.01	1.089	5.58	-0.19	-0.1	6.6	1.16	0.9	0.82	0.692	0	0.12	0.69	0.64	0.63	74	98	123	0.8	1.1	0.98	0.29	0.18	138.2	0.87	0.946	12.43	-0.03	-0.01	6.8	0.64	1	1.81	0.529	0	-0.29	0.9	0.53	0	49
0	49	50	-13	0.6	0.3	0.46	0.46	-0.02	63.8	0.63	0.5	6.17	-0.02	-0.09	7.1	3.09	0.6	0.61	0.67	0	0.09	1.18	2.74	0.77	65	83	-70	1.2	0.7	1.18	0.14	-0.01	190.3	0.62	2.088	0.27	0.04	-0.1	4.9	0.9	1.1	0.93	0.59	0	0.07	1.15	1.11	0.72	41
0.53	102	77	-106	0.9	2.2	1.67	-0.39	0.36	138.8	1.01	0	0.94	-0.02	0.51	7.1	1.33	0.7	0.61	0.669	1	0.23	1.41	0.92	0.73	56	72	-141	1.9	0.6	1.27	0.04	-0.27	165.1	0.89	0.835	0.58	0.26	-0.17	6.7	0.71	1.3	0.7	0.407	0	0.33	1.03	1.19	0.42	106
0.42	106	86	-78	0.6	0.8	0.92	-0.1	0.04	114.4	1.92	3.379	0.94	0.01	0.33	5.5	1.26	1.4	0.48	0.632	1	0.19	1.19	0.79	0.84	96	103	151	0.9	0.9	1.04	0.16	0.09	163	0.92	2.078	13.73	-0.07	-0.22	5.2	0.45	0.7	1.81	0.564	0	-0.34	1.07	0.64	0.54	97
0.39	134	104	-74	1.2	0.7	0.64	-0.27	-0.06	122.4	3.14	1.498	2.31	-0.1	0.09	4	2.73	1.5	0.6	0.489	0	0.13	0.79	1.39	0.42	20	44	168	1.6	0.8	0.94	-0.64	0.37	102.5	0.32	0	2.56	-0.25	0.03	1.9	0.72	0.4	1.16	0.263	0	-0.38	0.6	0.44	0.63	74
0.73	56	72	-141	1.9	0.6	1.27	0.04	-0.27	165.1	0.89	0.835	0.58	0.26	-0.17	6.7	0.71	1.3	0.7	0.407	0	0.33	1.03	1.19	0.53	120	117	-70	1.1	0.7	0.7	-0.12	-0.35	94.2	1.01	1.089	5.58	-0.19	-0.1	6.6	1.16	0.9	0.82	0.692	0	0.12	0.69	0.64	0.54	97
0.92	40	54	145	1.1	0.9	1.36	-0.57	0.24	163.1	0.37	0.414	16.64	0.05	0.41	8.6	0.96	0.5	1.3	0.541	0	-0.37	0.95	0.66	0.77	65	83	-70	1.2	0.7	1.18	0.14	-0.01	190.3	0.62	2.088	0.27	0.04	-0.1	4.9	0.9	1.1	0.93	0.59	0	0.07	1.15	1.11	0.84	96
0.72	41	50	53	0.2	1.8	0.69	0.18	-0.2	194.6	1.31	0	3.13	-0.14	-0.38	3.1	0.86	0.5	1.53	0.495	0	-0.29	1.04	0.93	0.53	102	77	-106	0.9	2.2	1.67	-0.39	0.36	138.8	1.01	0	0.94	-0.02	0.51	7.1	1.33	0.7	0.61	0.669	1	0.23	1.41	0.92	0.42	106
0.53	120	117	-70	1.1	0.7	0.7	-0.12	-0.35	94.2	1.01	1.089	5.58	-0.19	-0.1	6.6	1.16	0.9	0.82	0.692	0	0.12	0.69	0.64	-2.5	56	58	-20	0.3	2.6	0.49	0.02	0.16	121.6	0.5	0.415	1.96	-0.19	-0.43	5.3	0.83	1.5	0.4	0.6	0	0.19	1.18	0.66	0.92	40
0.53	120	117	-70	1.1	0.7	0.7	-0.12	-0.35	94.2	1.01	1.089	5.58	-0.19	-0.1	6.6	1.16	0.9	0.82	0.692	0	0.12	0.69	0.64	0.73	56	72	-141	1.9	0.6	1.27	0.04	-0.27	165.1	0.89	0.835	0.58	0.26	-0.17	6.7	0.71	1.3	0.7	0.407	0	0.33	1.03	1.19	0.92	40
0.53	102	77	-106	0.9	2.2	1.67	-0.39	0.36	138.8	1.01	0	0.94	-0.02	0.51	7.1	1.33	0.7	0.61	0.669	1	0.23	1.41	0.92	0.39	134	104	-74	1.2	0.7	0.64	-0.27	-0.06	122.4	3.14	1.498	2.31	-0.1	0.09	4	2.73	1.5	0.6	0.489	0	0.13	0.79	1.39	0.63	74
0.53	102	77	-106	0.9	2.2	1.67	-0.39	0.36	138.8	1.01	0	0.94	-0.02	0.51	7.1	1.33	0.7	0.61	0.669	1	0.23	1.41	0.92	0.42	106	86	-78	0.6	0.8	0.92	-0.1	0.04	114.4	1.92	3.379	0.94	0.01	0.33	5.5	1.26	1.4	0.48	0.632	1	0.19	1.19	0.79	0.63	74
-2.5	56	58	-20	0.3	2.6	0.49	0.02	0.16	121.6	0.5	0.415	1.96	-0.19	-0.43	5.3	0.83	1.5	0.4	0.6	0	0.19	1.18	0.66	0.84	96	103	151	0.9	0.9	1.04	0.16	0.09	163	0.92	2.078	13.73	-0.07	-0.22	5.2	0.45	0.7	1.81	0.564	0	-0.34	1.07	0.64	0.84	96
0.8	93	84	-73	1.4	0.7	1.22	-0.11	0.48	146.9	0.8	0	1.14	-0.03	-0.23	4.4	0.97	1.1	0.95	0.527	0	0.14	0.94	0.95	0.73	56	72	-141	1.9	0.6	1.27	0.04	-0.27	165.1	0.89	0.835	0.58	0.26	-0.17	6.7	0.71	1.3	0.7	0.407	0	0.33	1.03	1.19	0.72	41
0.39	134	104	-74	1.2	0.7	0.64	-0.27	-0.06	122.4	3.14	1.498	2.31	-0.1	0.09	4	2.73	1.5	0.6	0.489	0	0.13	0.79	1.39	0.73	56	72	-141	1.9	0.6	1.27	0.04	-0.27	165.1	0.89	0.835	0.58	0.26	-0.17	6.7	0.71	1.3	0.7	0.407	0	0.33	1.03	1.19	0.84	96
0.53	120	117	-70	1.1	0.7	0.7	-0.12	-0.35	94.2	1.01	1.089	5.58	-0.19	-0.1	6.6	1.16	0.9	0.82	0.692	0	0.12	0.69	0.64	0.73	56	72	-141	1.9	0.6	1.27	0.04	-0.27	165.1	0.89	0.835	0.58	0.26	-0.17	6.7	0.71	1.3	0.7	0.407	0	0.33	1.03	1.19	0	49
0.96	100	100	16	1.4	1.2	1.43	-0.14	0.08	89.3	0.64	0.328	9.36	0.12	0.64	7.9	0.3	0.7	0.92	0.687	0	-0.04	0.94	0.77	0.77	65	83	-70	1.2	0.7	1.18	0.14	-0.01	190.3	0.62	2.088	0.27	0.04	-0.1	4.9	0.9	1.1	0.93	0.59	0	0.07	1.15	1.11	0.63	74
0.73	56	72	-141	1.9	0.6	1.27	0.04	-0.27	165.1	0.89	0.835	0.58	0.26	-0.17	6.7	0.71	1.3	0.7	0.407	0	0.33	1.03	1.19	0.42	106	86	-78	0.6	0.8	0.92	-0.1	0.04	114.4	1.92	3.379	0.94	0.01	0.33	5.5	1.26	1.4	0.48	0.632	1	0.19	1.19	0.79	0.63	74
0.77	65	83	-70	1.2	0.7	1.18	0.14	-0.01	190.3	0.62	2.088	0.27	0.04	-0.1	4.9	0.9	1.1	0.93	0.59	0	0.07	1.15	1.11	0.39	134	104	-74	1.2	0.7	0.64	-0.27	-0.06	122.4	3.14	1.498	2.31	-0.1	0.09	4	2.73	1.5	0.6	0.489	0	0.13	0.79	1.39	0.84	96
0.54	97	107	-38	0.6	0.8	0.78	0	-0.04	119.6	0.92	1.732	4.68	-0.04	-0.07	5.3	0.97	2.1	1.12	0.713	0	0.03	0.87	0.82	0.53	120	117	-70	1.1	0.7	0.7	-0.12	-0.35	94.2	1.01	1.089	5.58	-0.19	-0.1	6.6	1.16	0.9	0.82	0.692	0	0.12	0.69	0.64	0.53	120
0.53	102	77	-106	0.9	2.2	1.67	-0.39	0.36	138.8	1.01	0	0.94	-0.02	0.51	7.1	1.33	0.7	0.61	0.669	1	0.23	1.41	0.92	0.96	100	100	16	1.4	1.2	1.43	-0.14	0.08	89.3	0.64	0.328	9.36	0.12	0.64	7.9	0.3	0.7	0.92	0.687	0	-0.04	0.94	0.77	0.63	74
0.92	40	54	145	1.1	0.9	1.36	-0.57	0.24	163.1	0.37	0.414	16.64	0.05	0.41	8.6	0.96	0.5	1.3	0.541	0	-0.37	0.95	0.66	0.42	20	44	168	1.6	0.8	0.94	-0.64	0.37	102.5	0.32	0	2.56	-0.25	0.03	1.9	0.72	0.4	1.16	0.263	0	-0.38	0.6	0.44	0.53	120
0.8	93	84	-73	1.4	0.7	1.22	-0.11	0.48	146.9	0.8	0	1.14	-0.03	-0.23	4.4	0.97	1.1	0.95	0.527	0	0.14	0.94	0.95	-2.5	56	58	-20	0.3	2.6	0.49	0.02	0.16	121.6	0.5	0.415	1.96	-0.19	-0.43	5.3	0.83	1.5	0.4	0.6	0	0.19	1.18	0.66	0.42	20
0.63	74	98	123	0.8	1.1	0.98	0.29	0.18	138.2	0.87	0.946	12.43	-0.03	-0.01	6.8	0.64	1	1.81	0.529	0	-0.29	0.9	0.53	0.54	97	107	-38	0.6	0.8	0.78	0	-0.04	119.6	0.92	1.732	4.68	-0.04	-0.07	5.3	0.97	2.1	1.12	0.713	0	0.03	0.87	0.82	0.86	94
0.63	74	98	123	0.8	1.1	0.98	0.29	0.18	138.2	0.87	0.946	12.43	-0.03	-0.01	6.8	0.64	1	1.81	0.529	0	-0.29	0.9	0.53	0.73	56	72	-141	1.9	0.6	1.27	0.04	-0.27	165.1	0.89	0.835	0.58	0.26	-0.17	6.7	0.71	1.3	0.7	0.407	0	0.33	1.03	1.19	0.84	96
0.53	120	117	-70	1.1	0.7	0.7	-0.12	-0.35	94.2	1.01	1.089	5.58	-0.19	-0.1	6.6	1.16	0.9	0.82	0.692	0	0.12	0.69	0.64	0	49	50	-13	0.6	0.3	0.46	0.46	-0.02	63.8	0.63	0.5	6.17	-0.02	-0.09	7.1	3.09	0.6	0.61	0.67	0	0.09	1.18	2.74	0.54	97
0.73	56	72	-141	1.9	0.6	1.27	0.04	-0.27	165.1	0.89	0.835	0.58	0.26	-0.17	6.7	0.71	1.3	0.7	0.407	0	0.33	1.03	1.19	0.54	97	107	-38	0.6	0.8	0.78	0	-0.04	119.6	0.92	1.732	4.68	-0.04	-0.07	5.3	0.97	2.1	1.12	0.713	0	0.03	0.87	0.82	0.86	94
0.42	20	44	168	1.6	0.8	0.94	-0.64	0.37	102.5	0.32	0	2.56	-0.25	0.03	1.9	0.72	0.4	1.16	0.263	0	-0.38	0.6	0.44	0.54	97	107	-38	0.6	0.8	0.78	0	-0.04	119.6	0.92	1.732	4.68	-0.04	-0.07	5.3	0.97	2.1	1.12	0.713	0	0.03	0.87	0.82	0.39	134
0.73	56	72	-141	1.9	0.6	1.27	0.04	-0.27	165.1	0.89	0.835	0.58	0.26	-0.17	6.7	0.71	1.3	0.7	0.407	0	0.33	1.03	1.19	0.63	74	98	123	0.8	1.1	0.98	0.29	0.18	138.2	0.87	0.946	12.43	-0.03	-0.01	6.8	0.64	1	1.81	0.529	0	-0.29	0.9	0.53	0.54	97
0.84	96	103	151	0.9	0.9	1.04	0.16	0.09	163	0.92	2.078	13.73	-0.07	-0.22	5.2	0.45	0.7	1.81	0.564	0	-0.34	1.07	0.64	0.73	56	72	-141	1.9	0.6	1.27	0.04	-0.27	165.1	0.89	0.835	0.58	0.26	-0.17	6.7	0.71	1.3	0.7	0.407	0	0.33	1.03	1.19	0	49
-2.5	56	58	-20	0.3	2.6	0.49	0.02	0.16	121.6	0.5	0.415	1.96	-0.19	-0.43	5.3	0.83	1.5	0.4	0.6	0	0.19	1.18	0.66	0.77	65	83	-70	1.2	0.7	1.18	0.14	-0.01	190.3	0.62	2.088	0.27	0.04	-0.1	4.9	0.9	1.1	0.93	0.59	0	0.07	1.15	1.11	0	49
0	49	50	-13	0.6	0.3	0.46	0.46	-0.02	63.8	0.63	0.5	6.17	-0.02	-0.09	7.1	3.09	0.6	0.61	0.67	0	0.09	1.18	2.74	0.53	102	77	-106	0.9	2.2	1.67	-0.39	0.36	138.8	1.01	0	0.94	-0.02	0.51	7.1	1.33	0.7	0.61	0.669	1	0.23	1.41	0.92	0.54	97
0.53	120	117	-70	1.1	0.7	0.7	-0.12	-0.35	94.2	1.01	1.089	5.58	-0.19	-0.1	6.6	1.16	0.9	0.82	0.692	0	0.12	0.69	0.64	0.42	20	44	168	1.6	0.8	0.94	-0.64	0.37	102.5	0.32	0	2.56	-0.25	0.03	1.9	0.72	0.4	1.16	0.263	0	-0.38	0.6	0.44	0.59	41
0.77	65	83	-70	1.2	0.7	1.18	0.14	-0.01	190.3	0.62	2.088	0.27	0.04	-0.1	4.9	0.9	1.1	0.93	0.59	0	0.07	1.15	1.11	0.92	40	54	145	1.1	0.9	1.36	-0.57	0.24	163.1	0.37	0.414	16.64	0.05	0.41	8.6	0.96	0.5	1.3	0.541	0	-0.37	0.95	0.66	0.59	41
0.54	97	107	-38	0.6	0.8	0.78	0	-0.04	119.6	0.92	1.732	4.68	-0.04	-0.07	5.3	0.97	2.1	1.12	0.713	0	0.03	0.87	0.82	0.39	134	104	-74	1.2	0.7	0.64	-0.27	-0.06	122.4	3.14	1.498	2.31	-0.1	0.09	4	2.73	1.5	0.6	0.489	0	0.13	0.79	1.39	0.59	41
0.39	134	104	-74	1.2	0.7	0.64	-0.27	-0.06	122.4	3.14	1.498	2.31	-0.1	0.09	4	2.73	1.5	0.6	0.489	0	0.13	0.79	1.39	0.42	106	86	-78	0.6	0.8	0.92	-0.1	0.04	114.4	1.92	3.379	0.94	0.01	0.33	5.5	1.26	1.4	0.48	0.632	1	0.19	1.19	0.79	0.59	41
0.63	74	98	123	0.8	1.1	0.98	0.29	0.18	138.2	0.87	0.946	12.43	-0.03	-0.01	6.8	0.64	1	1.81	0.529	0	-0.29	0.9	0.53	0.73	56	72	-141	1.9	0.6	1.27	0.04	-0.27	165.1	0.89	0.835	0.58	0.26	-0.17	6.7	0.71	1.3	0.7	0.407	0	0.33	1.03	1.19	0	49
0.53	102	77	-106	0.9	2.2	1.67	-0.39	0.36	138.8	1.01	0	0.94	-0.02	0.51	7.1	1.33	0.7	0.61	0.669	1	0.23	1.41	0.92	0.96	100	100	16	1.4	1.2	1.43	-0.14	0.08	89.3	0.64	0.328	9.36	0.12	0.64	7.9	0.3	0.7	0.92	0.687	0	-0.04	0.94	0.77	0	49
0.73	56	72	-141	1.9	0.6	1.27	0.04	-0.27	165.1	0.89	0.835	0.58	0.26	-0.17	6.7	0.71	1.3	0.7	0.407	0	0.33	1.03	1.19	0.58	18	25	145	1.4	2.1	1.01	-0.1	-0.06	226.4	1	1.781	2.2	-0.06	-0.02	1.2	1.58	2.7	1.54	0.632	0	-0.33	0.91	0.58	0.57	66
0.42	106	86	-78	0.6	0.8	0.92	-0.1	0.04	114.4	1.92	3.379	0.94	0.01	0.33	5.5	1.26	1.4	0.48	0.632	1	0.19	1.19	0.79	0.73	56	72	-141	1.9	0.6	1.27	0.04	-0.27	165.1	0.89	0.835	0.58	0.26	-0.17	6.7	0.71	1.3	0.7	0.407	0	0.33	1.03	1.19	0.73	56
0.92	40	54	145	1.1	0.9	1.36	-0.57	0.24	163.1	0.37	0.414	16.64	0.05	0.41	8.6	0.96	0.5	1.3	0.541	0	-0.37	0.95	0.66	0.53	102	77	-106	0.9	2.2	1.67	-0.39	0.36	138.8	1.01	0	0.94	-0.02	0.51	7.1	1.33	0.7	0.61	0.669	1	0.23	1.41	0.92	0.73	56
0	49	50	-13	0.6	0.3	0.46	0.46	-0.02	63.8	0.63	0.5	6.17	-0.02	-0.09	7.1	3.09	0.6	0.61	0.67	0	0.09	1.18	2.74	0.53	120	117	-70	1.1	0.7	0.7	-0.12	-0.35	94.2	1.01	1.089	5.58	-0.19	-0.1	6.6	1.16	0.9	0.82	0.692	0	0.12	0.69	0.64	0.92	40
0.86	94	93	124	1.7	0.3	1.53	0.24	0.16	165.8	1.07	0.982	3.93	0	0.13	2.4	1.89	0	1.19	0.328	0	-0.3	0.88	0.74	0.73	56	72	-141	1.9	0.6	1.27	0.04	-0.27	165.1	0.89	0.835	0.58	0.26	-0.17	6.7	0.71	1.3	0.7	0.407	0	0.33	1.03	1.19	0.39	134
0.96	100	100	16	1.4	1.2	1.43	-0.14	0.08	89.3	0.64	0.328	9.36	0.12	0.64	7.9	0.3	0.7	0.92	0.687	0	-0.04	0.94	0.77	0.73	56	72	-141	1.9	0.6	1.27	0.04	-0.27	165.1	0.89	0.835	0.58	0.26	-0.17	6.7	0.71	1.3	0.7	0.407	0	0.33	1.03	1.19	0.39	134
0.63	74	98	123	0.8	1.1	0.98	0.29	0.18	138.2	0.87	0.946	12.43	-0.03	-0.01	6.8	0.64	1	1.81	0.529	0	-0.29	0.9	0.53	0.59	41	51	189	1	0.5	1.19	0.08	0.34	190.8	0.86	1.336	10.99	0.05	-0.03	3.9	1.2	1.2	1.25	0.577	0	-0.38	1.06	1.04	0.39	134
0	49	50	-13	0.6	0.3	0.46	0.46	-0.02	63.8	0.63	0.5	6.17	-0.02	-0.09	7.1	3.09	0.6	0.61	0.67	0	0.09	1.18	2.74	0	49	50	-13	0.6	0.3	0.46	0.46	-0.02	63.8	0.63	0.5	6.17	-0.02	-0.09	7.1	3.09	0.6	0.61	0.67	0	0.09	1.18	2.74	0.53	120
0.54	97	107	-38	0.6	0.8	0.78	0	-0.04	119.6	0.92	1.732	4.68	-0.04	-0.07	5.3	0.97	2.1	1.12	0.713	0	0.03	0.87	0.82	0.54	97	107	-38	0.6	0.8	0.78	0	-0.04	119.6	0.92	1.732	4.68	-0.04	-0.07	5.3	0.97	2.1	1.12	0.713	0	0.03	0.87	0.82	0.53	120
0.42	106	86	-78	0.6	0.8	0.92	-0.1	0.04	114.4	1.92	3.379	0.94	0.01	0.33	5.5	1.26	1.4	0.48	0.632	1	0.19	1.19	0.79	0.57	66	91	50	0.9	0.7	0.98	-0.04	-0.45	157.5	2.05	1.204	0.47	-0.06	-0.23	2.1	1.33	1	0.93	0.594	0	-0.04	1.15	1.65	0.54	97
0.42	106	86	-78	0.6	0.8	0.92	-0.1	0.04	114.4	1.92	3.379	0.94	0.01	0.33	5.5	1.26	1.4	0.48	0.632	1	0.19	1.19	0.79	-2.5	56	58	-20	0.3	2.6	0.49	0.02	0.16	121.6	0.5	0.415	1.96	-0.19	-0.43	5.3	0.83	1.5	0.4	0.6	0	0.19	1.18	0.66	0.63	74
0.42	20	44	168	1.6	0.8	0.94	-0.64	0.37	102.5	0.32	0	2.56	-0.25	0.03	1.9	0.72	0.4	1.16	0.263	0	-0.38	0.6	0.44	0.73	56	72	-141	1.9	0.6	1.27	0.04	-0.27	165.1	0.89	0.835	0.58	0.26	-0.17	6.7	0.71	1.3	0.7	0.407	0	0.33	1.03	1.19	0.72	41
0.53	102	77	-106	0.9	2.2	1.67	-0.39	0.36	138.8	1.01	0	0.94	-0.02	0.51	7.1	1.33	0.7	0.61	0.669	1	0.23	1.41	0.92	0.53	120	117	-70	1.1	0.7	0.7	-0.12	-0.35	94.2	1.01	1.089	5.58	-0.19	-0.1	6.6	1.16	0.9	0.82	0.692	0	0.12	0.69	0.64	0.72	41
0.73	56	72	-141	1.9	0.6	1.27	0.04	-0.27	165.1	0.89	0.835	0.58	0.26	-0.17	6.7	0.71	1.3	0.7	0.407	0	0.33	1.03	1.19	0.59	41	51	189	1	0.5	1.19	0.08	0.34	190.8	0.86	1.336	10.99	0.05	-0.03	3.9	1.2	1.2	1.25	0.577	0	-0.38	1.06	1.04	0.54	97
0.72	41	50	53	0.2	1.8	0.69	0.18	-0.2	194.6	1.31	0	3.13	-0.14	-0.38	3.1	0.86	0.5	1.53	0.495	0	-0.29	1.04	0.93	0.73	56	72	-141	1.9	0.6	1.27	0.04	-0.27	165.1	0.89	0.835	0.58	0.26	-0.17	6.7	0.71	1.3	0.7	0.407	0	0.33	1.03	1.19	0.96	100
0.96	100	100	16	1.4	1.2	1.43	-0.14	0.08	89.3	0.64	0.328	9.36	0.12	0.64	7.9	0.3	0.7	0.92	0.687	0	-0.04	0.94	0.77	0.59	41	51	189	1	0.5	1.19	0.08	0.34	190.8	0.86	1.336	10.99	0.05	-0.03	3.9	1.2	1.2	1.25	0.577	0	-0.38	1.06	1.04	0.39	134
0.96	100	100	16	1.4	1.2	1.43	-0.14	0.08	89.3	0.64	0.328	9.36	0.12	0.64	7.9	0.3	0.7	0.92	0.687	0	-0.04	0.94	0.77	0.84	96	103	151	0.9	0.9	1.04	0.16	0.09	163	0.92	2.078	13.73	-0.07	-0.22	5.2	0.45	0.7	1.81	0.564	0	-0.34	1.07	0.64	0.73	56
0.96	100	100	16	1.4	1.2	1.43	-0.14	0.08	89.3	0.64	0.328	9.36	0.12	0.64	7.9	0.3	0.7	0.92	0.687	0	-0.04	0.94	0.77	0.84	96	103	151	0.9	0.9	1.04	0.16	0.09	163	0.92	2.078	13.73	-0.07	-0.22	5.2	0.45	0.7	1.81	0.564	0	-0.34	1.07	0.64	0.39	134
0.96	100	100	16	1.4	1.2	1.43	-0.14	0.08	89.3	0.64	0.328	9.36	0.12	0.64	7.9	0.3	0.7	0.92	0.687	0	-0.04	0.94	0.77	0.39	134	104	-74	1.2	0.7	0.64	-0.27	-0.06	122.4	3.14	1.498	2.31	-0.1	0.09	4	2.73	1.5	0.6	0.489	0	0.13	0.79	1.39	0	49
0.96	100	100	16	1.4	1.2	1.43	-0.14	0.08	89.3	0.64	0.328	9.36	0.12	0.64	7.9	0.3	0.7	0.92	0.687	0	-0.04	0.94	0.77	0.53	120	117	-70	1.1	0.7	0.7	-0.12	-0.35	94.2	1.01	1.089	5.58	-0.19	-0.1	6.6	1.16	0.9	0.82	0.692	0	0.12	0.69	0.64	0.73	56
0.96	100	100	16	1.4	1.2	1.43	-0.14	0.08	89.3	0.64	0.328	9.36	0.12	0.64	7.9	0.3	0.7	0.92	0.687	0	-0.04	0.94	0.77	0.54	97	107	-38	0.6	0.8	0.78	0	-0.04	119.6	0.92	1.732	4.68	-0.04	-0.07	5.3	0.97	2.1	1.12	0.713	0	0.03	0.87	0.82	0.96	100
0.42	20	44	168	1.6	0.8	0.94	-0.64	0.37	102.5	0.32	0	2.56	-0.25	0.03	1.9	0.72	0.4	1.16	0.263	0	-0.38	0.6	0.44	0.73	56	72	-141	1.9	0.6	1.27	0.04	-0.27	165.1	0.89	0.835	0.58	0.26	-0.17	6.7	0.71	1.3	0.7	0.407	0	0.33	1.03	1.19	0.42	106
0.42	106	86	-78	0.6	0.8	0.92	-0.1	0.04	114.4	1.92	3.379	0.94	0.01	0.33	5.5	1.26	1.4	0.48	0.632	1	0.19	1.19	0.79	0.96	100	100	16	1.4	1.2	1.43	-0.14	0.08	89.3	0.64	0.328	9.36	0.12	0.64	7.9	0.3	0.7	0.92	0.687	0	-0.04	0.94	0.77	0.92	40
0.42	106	86	-78	0.6	0.8	0.92	-0.1	0.04	114.4	1.92	3.379	0.94	0.01	0.33	5.5	1.26	1.4	0.48	0.632	1	0.19	1.19	0.79	0.42	106	86	-78	0.6	0.8	0.92	-0.1	0.04	114.4	1.92	3.379	0.94	0.01	0.33	5.5	1.26	1.4	0.48	0.632	1	0.19	1.19	0.79	0.42	20
0.42	106	86	-78	0.6	0.8	0.92	-0.1	0.04	114.4	1.92	3.379	0.94	0.01	0.33	5.5	1.26	1.4	0.48	0.632	1	0.19	1.19	0.79	-2.5	56	58	-20	0.3	2.6	0.49	0.02	0.16	121.6	0.5	0.415	1.96	-0.19	-0.43	5.3	0.83	1.5	0.4	0.6	0	0.19	1.18	0.66	0.58	18
0.42	106	86	-78	0.6	0.8	0.92	-0.1	0.04	114.4	1.92	3.379	0.94	0.01	0.33	5.5	1.26	1.4	0.48	0.632	1	0.19	1.19	0.79	0.63	74	98	123	0.8	1.1	0.98	0.29	0.18	138.2	0.87	0.946	12.43	-0.03	-0.01	6.8	0.64	1	1.81	0.529	0	-0.29	0.9	0.53	0.59	41
0.53	102	77	-106	0.9	2.2	1.67	-0.39	0.36	138.8	1.01	0	0.94	-0.02	0.51	7.1	1.33	0.7	0.61	0.669	1	0.23	1.41	0.92	0	49	50	-13	0.6	0.3	0.46	0.46	-0.02	63.8	0.63	0.5	6.17	-0.02	-0.09	7.1	3.09	0.6	0.61	0.67	0	0.09	1.18	2.74	0	49
0.59	41	51	189	1	0.5	1.19	0.08	0.34	190.8	0.86	1.336	10.99	0.05	-0.03	3.9	1.2	1.2	1.25	0.577	0	-0.38	1.06	1.04	0.53	120	117	-70	1.1	0.7	0.7	-0.12	-0.35	94.2	1.01	1.089	5.58	-0.19	-0.1	6.6	1.16	0.9	0.82	0.692	0	0.12	0.69	0.64	0.54	97
0	49	50	-13	0.6	0.3	0.46	0.46	-0.02	63.8	0.63	0.5	6.17	-0.02	-0.09	7.1	3.09	0.6	0.61	0.67	0	0.09	1.18	2.74	0.96	100	100	16	1.4	1.2	1.43	-0.14	0.08	89.3	0.64	0.328	9.36	0.12	0.64	7.9	0.3	0.7	0.92	0.687	0	-0.04	0.94	0.77	0.72	41
0	49	50	-13	0.6	0.3	0.46	0.46	-0.02	63.8	0.63	0.5	6.17	-0.02	-0.09	7.1	3.09	0.6	0.61	0.67	0	0.09	1.18	2.74	0.84	96	103	151	0.9	0.9	1.04	0.16	0.09	163	0.92	2.078	13.73	-0.07	-0.22	5.2	0.45	0.7	1.81	0.564	0	-0.34	1.07	0.64	0.42	106
0	49	50	-13	0.6	0.3	0.46	0.46	-0.02	63.8	0.63	0.5	6.17	-0.02	-0.09	7.1	3.09	0.6	0.61	0.67	0	0.09	1.18	2.74	0.73	56	72	-141	1.9	0.6	1.27	0.04	-0.27	165.1	0.89	0.835	0.58	0.26	-0.17	6.7	0.71	1.3	0.7	0.407	0	0.33	1.03	1.19	0.84	96
0.57	66	91	50	0.9	0.7	0.98	-0.04	-0.45	157.5	2.05	1.204	0.47	-0.06	-0.23	2.1	1.33	1	0.93	0.594	0	-0.04	1.15	1.65	-2.5	56	58	-20	0.3	2.6	0.49	0.02	0.16	121.6	0.5	0.415	1.96	-0.19	-0.43	5.3	0.83	1.5	0.4	0.6	0	0.19	1.18	0.66	0.8	93
0.84	96	103	151	0.9	0.9	1.04	0.16	0.09	163	0.92	2.078	13.73	-0.07	-0.22	5.2	0.45	0.7	1.81	0.564	0	-0.34	1.07	0.64	0.96	100	100	16	1.4	1.2	1.43	-0.14	0.08	89.3	0.64	0.328	9.36	0.12	0.64	7.9	0.3	0.7	0.92	0.687	0	-0.04	0.94	0.77	0	49
0.84	96	103	151	0.9	0.9	1.04	0.16	0.09	163	0.92	2.078	13.73	-0.07	-0.22	5.2	0.45	0.7	1.81	0.564	0	-0.34	1.07	0.64	0.59	41	51	189	1	0.5	1.19	0.08	0.34	190.8	0.86	1.336	10.99	0.05	-0.03	3.9	1.2	1.2	1.25	0.577	0	-0.38	1.06	1.04	0.53	120
0.84	96	103	151	0.9	0.9	1.04	0.16	0.09	163	0.92	2.078	13.73	-0.07	-0.22	5.2	0.45	0.7	1.81	0.564	0	-0.34	1.07	0.64	0.84	96	103	151	0.9	0.9	1.04	0.16	0.09	163	0.92	2.078	13.73	-0.07	-0.22	5.2	0.45	0.7	1.81	0.564	0	-0.34	1.07	0.64	0.8	93
0.84	96	103	151	0.9	0.9	1.04	0.16	0.09	163	0.92	2.078	13.73	-0.07	-0.22	5.2	0.45	0.7	1.81	0.564	0	-0.34	1.07	0.64	0.92	40	54	145	1.1	0.9	1.36	-0.57	0.24	163.1	0.37	0.414	16.64	0.05	0.41	8.6	0.96	0.5	1.3	0.541	0	-0.37	0.95	0.66	0.53	120
0.84	96	103	151	0.9	0.9	1.04	0.16	0.09	163	0.92	2.078	13.73	-0.07	-0.22	5.2	0.45	0.7	1.81	0.564	0	-0.34	1.07	0.64	0.8	93	84	-73	1.4	0.7	1.22	-0.11	0.48	146.9	0.8	0	1.14	-0.03	-0.23	4.4	0.97	1.1	0.95	0.527	0	0.14	0.94	0.95	0.92	40
0.84	96	103	151	0.9	0.9	1.04	0.16	0.09	163	0.92	2.078	13.73	-0.07	-0.22	5.2	0.45	0.7	1.81	0.564	0	-0.34	1.07	0.64	0.77	65	83	-70	1.2	0.7	1.18	0.14	-0.01	190.3	0.62	2.088	0.27	0.04	-0.1	4.9	0.9	1.1	0.93	0.59	0	0.07	1.15	1.11	0	49
0.73	56	72	-141	1.9	0.6	1.27	0.04	-0.27	165.1	0.89	0.835	0.58	0.26	-0.17	6.7	0.71	1.3	0.7	0.407	0	0.33	1.03	1.19	0.92	40	54	145	1.1	0.9	1.36	-0.57	0.24	163.1	0.37	0.414	16.64	0.05	0.41	8.6	0.96	0.5	1.3	0.541	0	-0.37	0.95	0.66	0.86	94
0.73	56	72	-141	1.9	0.6	1.27	0.04	-0.27	165.1	0.89	0.835	0.58	0.26	-0.17	6.7	0.71	1.3	0.7	0.407	0	0.33	1.03	1.19	0.86	94	93	124	1.7	0.3	1.53	0.24	0.16	165.8	1.07	0.982	3.93	0	0.13	2.4	1.89	0	1.19	0.328	0	-0.3	0.88	0.74	-2.5	56
0.73	56	72	-141	1.9	0.6	1.27	0.04	-0.27	165.1	0.89	0.835	0.58	0.26	-0.17	6.7	0.71	1.3	0.7	0.407	0	0.33	1.03	1.19	0.77	65	83	-70	1.2	0.7	1.18	0.14	-0.01	190.3	0.62	2.088	0.27	0.04	-0.1	4.9	0.9	1.1	0.93	0.59	0	0.07	1.15	1.11	0.63	74
0.92	40	54	145	1.1	0.9	1.36	-0.57	0.24	163.1	0.37	0.414	16.64	0.05	0.41	8.6	0.96	0.5	1.3	0.541	0	-0.37	0.95	0.66	0	49	50	-13	0.6	0.3	0.46	0.46	-0.02	63.8	0.63	0.5	6.17	-0.02	-0.09	7.1	3.09	0.6	0.61	0.67	0	0.09	1.18	2.74	0.39	134
0.92	40	54	145	1.1	0.9	1.36	-0.57	0.24	163.1	0.37	0.414	16.64	0.05	0.41	8.6	0.96	0.5	1.3	0.541	0	-0.37	0.95	0.66	0.73	56	72	-141	1.9	0.6	1.27	0.04	-0.27	165.1	0.89	0.835	0.58	0.26	-0.17	6.7	0.71	1.3	0.7	0.407	0	0.33	1.03	1.19	0.92	40
0.92	40	54	145	1.1	0.9	1.36	-0.57	0.24	163.1	0.37	0.414	16.64	0.05	0.41	8.6	0.96	0.5	1.3	0.541	0	-0.37	0.95	0.66	0.8	93	84	-73	1.4	0.7	1.22	-0.11	0.48	146.9	0.8	0	1.14	-0.03	-0.23	4.4	0.97	1.1	0.95	0.527	0	0.14	0.94	0.95	0.59	41
0.92	40	54	145	1.1	0.9	1.36	-0.57	0.24	163.1	0.37	0.414	16.64	0.05	0.41	8.6	0.96	0.5	1.3	0.541	0	-0.37	0.95	0.66	0.53	120	117	-70	1.1	0.7	0.7	-0.12	-0.35	94.2	1.01	1.089	5.58	-0.19	-0.1	6.6	1.16	0.9	0.82	0.692	0	0.12	0.69	0.64	0.42	106
0.39	134	104	-74	1.2	0.7	0.64	-0.27	-0.06	122.4	3.14	1.498	2.31	-0.1	0.09	4	2.73	1.5	0.6	0.489	0	0.13	0.79	1.39	0.39	134	104	-74	1.2	0.7	0.64	-0.27	-0.06	122.4	3.14	1.498	2.31	-0.1	0.09	4	2.73	1.5	0.6	0.489	0	0.13	0.79	1.39	0.77	65
0.39	134	104	-74	1.2	0.7	0.64	-0.27	-0.06	122.4	3.14	1.498	2.31	-0.1	0.09	4	2.73	1.5	0.6	0.489	0	0.13	0.79	1.39	0.53	120	117	-70	1.1	0.7	0.7	-0.12	-0.35	94.2	1.01	1.089	5.58	-0.19	-0.1	6.6	1.16	0.9	0.82	0.692	0	0.12	0.69	0.64	0.59	41
-2.5	56	58	-20	0.3	2.6	0.49	0.02	0.16	121.6	0.5	0.415	1.96	-0.19	-0.43	5.3	0.83	1.5	0.4	0.6	0	0.19	1.18	0.66	0.96	100	100	16	1.4	1.2	1.43	-0.14	0.08	89.3	0.64	0.328	9.36	0.12	0.64	7.9	0.3	0.7	0.92	0.687	0	-0.04	0.94	0.77	0.53	120
-2.5	56	58	-20	0.3	2.6	0.49	0.02	0.16	121.6	0.5	0.415	1.96	-0.19	-0.43	5.3	0.83	1.5	0.4	0.6	0	0.19	1.18	0.66	0.42	20	44	168	1.6	0.8	0.94	-0.64	0.37	102.5	0.32	0	2.56	-0.25	0.03	1.9	0.72	0.4	1.16	0.263	0	-0.38	0.6	0.44	0.63	74
-2.5	56	58	-20	0.3	2.6	0.49	0.02	0.16	121.6	0.5	0.415	1.96	-0.19	-0.43	5.3	0.83	1.5	0.4	0.6	0	0.19	1.18	0.66	0.42	106	86	-78	0.6	0.8	0.92	-0.1	0.04	114.4	1.92	3.379	0.94	0.01	0.33	5.5	1.26	1.4	0.48	0.632	1	0.19	1.19	0.79	0.53	102
-2.5	56	58	-20	0.3	2.6	0.49	0.02	0.16	121.6	0.5	0.415	1.96	-0.19	-0.43	5.3	0.83	1.5	0.4	0.6	0	0.19	1.18	0.66	0.39	134	104	-74	1.2	0.7	0.64	-0.27	-0.06	122.4	3.14	1.498	2.31	-0.1	0.09	4	2.73	1.5	0.6	0.489	0	0.13	0.79	1.39	0.53	102
0.77	65	83	-70	1.2	0.7	1.18	0.14	-0.01	190.3	0.62	2.088	0.27	0.04	-0.1	4.9	0.9	1.1	0.93	0.59	0	0.07	1.15	1.11	-2.5	56	58	-20	0.3	2.6	0.49	0.02	0.16	121.6	0.5	0.415	1.96	-0.19	-0.43	5.3	0.83	1.5	0.4	0.6	0	0.19	1.18	0.66	0.92	40
0.77	65	83	-70	1.2	0.7	1.18	0.14	-0.01	190.3	0.62	2.088	0.27	0.04	-0.1	4.9	0.9	1.1	0.93	0.59	0	0.07	1.15	1.11	0.54	97	107	-38	0.6	0.8	0.78	0	-0.04	119.6	0.92	1.732	4.68	-0.04	-0.07	5.3	0.97	2.1	1.12	0.713	0	0.03	0.87	0.82	0.96	100
0.53	120	117	-70	1.1	0.7	0.7	-0.12	-0.35	94.2	1.01	1.089	5.58	-0.19	-0.1	6.6	1.16	0.9	0.82	0.692	0	0.12	0.69	0.64	0.42	20	44	168	1.6	0.8	0.94	-0.64	0.37	102.5	0.32	0	2.56	-0.25	0.03	1.9	0.72	0.4	1.16	0.263	0	-0.38	0.6	0.44	0.58	18
0.53	120	117	-70	1.1	0.7	0.7	-0.12	-0.35	94.2	1.01	1.089	5.58	-0.19	-0.1	6.6	1.16	0.9	0.82	0.692	0	0.12	0.69	0.64	0	49	50	-13	0.6	0.3	0.46	0.46	-0.02	63.8	0.63	0.5	6.17	-0.02	-0.09	7.1	3.09	0.6	0.61	0.67	0	0.09	1.18	2.74	0.57	66
0.53	120	117	-70	1.1	0.7	0.7	-0.12	-0.35	94.2	1.01	1.089	5.58	-0.19	-0.1	6.6	1.16	0.9	0.82	0.692	0	0.12	0.69	0.64	0.77	65	83	-70	1.2	0.7	1.18	0.14	-0.01	190.3	0.62	2.088	0.27	0.04	-0.1	4.9	0.9	1.1	0.93	0.59	0	0.07	1.15	1.11	0.96	100
0.53	120	117	-70	1.1	0.7	0.7	-0.12	-0.35	94.2	1.01	1.089	5.58	-0.19	-0.1	6.6	1.16	0.9	0.82	0.692	0	0.12	0.69	0.64	0.72	41	50	53	0.2	1.8	0.69	0.18	-0.2	194.6	1.31	0	3.13	-0.14	-0.38	3.1	0.86	0.5	1.53	0.495	0	-0.29	1.04	0.93	0.63	74
0.54	97	107	-38	0.6	0.8	0.78	0	-0.04	119.6	0.92	1.732	4.68	-0.04	-0.07	5.3	0.97	2.1	1.12	0.713	0	0.03	0.87	0.82	0.53	102	77	-106	0.9	2.2	1.67	-0.39	0.36	138.8	1.01	0	0.94	-0.02	0.51	7.1	1.33	0.7	0.61	0.669	1	0.23	1.41	0.92	0.96	100
0.54	97	107	-38	0.6	0.8	0.78	0	-0.04	119.6	0.92	1.732	4.68	-0.04	-0.07	5.3	0.97	2.1	1.12	0.713	0	0.03	0.87	0.82	0.59	41	51	189	1	0.5	1.19	0.08	0.34	190.8	0.86	1.336	10.99	0.05	-0.03	3.9	1.2	1.2	1.25	0.577	0	-0.38	1.06	1.04	0.42	106
0.54	97	107	-38	0.6	0.8	0.78	0	-0.04	119.6	0.92	1.732	4.68	-0.04	-0.07	5.3	0.97	2.1	1.12	0.713	0	0.03	0.87	0.82	0.84	96	103	151	0.9	0.9	1.04	0.16	0.09	163	0.92	2.078	13.73	-0.07	-0.22	5.2	0.45	0.7	1.81	0.564	0	-0.34	1.07	0.64	0.53	120
0.54	97	107	-38	0.6	0.8	0.78	0	-0.04	119.6	0.92	1.732	4.68	-0.04	-0.07	5.3	0.97	2.1	1.12	0.713	0	0.03	0.87	0.82	0.92	40	54	145	1.1	0.9	1.36	-0.57	0.24	163.1	0.37	0.414	16.64	0.05	0.41	8.6	0.96	0.5	1.3	0.541	0	-0.37	0.95	0.66	0.92	40
0.54	97	107	-38	0.6	0.8	0.78	0	-0.04	119.6	0.92	1.732	4.68	-0.04	-0.07	5.3	0.97	2.1	1.12	0.713	0	0.03	0.87	0.82	0.58	18	25	145	1.4	2.1	1.01	-0.1	-0.06	226.4	1	1.781	2.2	-0.06	-0.02	1.2	1.58	2.7	1.54	0.632	0	-0.33	0.91	0.58	0.8	93
0.63	74	98	123	0.8	1.1	0.98	0.29	0.18	138.2	0.87	0.946	12.43	-0.03	-0.01	6.8	0.64	1	1.81	0.529	0	-0.29	0.9	0.53	0.42	106	86	-78	0.6	0.8	0.92	-0.1	0.04	114.4	1.92	3.379	0.94	0.01	0.33	5.5	1.26	1.4	0.48	0.632	1	0.19	1.19	0.79	0	49
0.63	74	98	123	0.8	1.1	0.98	0.29	0.18	138.2	0.87	0.946	12.43	-0.03	-0.01	6.8	0.64	1	1.81	0.529	0	-0.29	0.9	0.53	0.59	41	51	189	1	0.5	1.19	0.08	0.34	190.8	0.86	1.336	10.99	0.05	-0.03	3.9	1.2	1.2	1.25	0.577	0	-0.38	1.06	1.04	0	49
0.63	74	98	123	0.8	1.1	0.98	0.29	0.18	138.2	0.87	0.946	12.43	-0.03	-0.01	6.8	0.64	1	1.81	0.529	0	-0.29	0.9	0.53	0.84	96	103	151	0.9	0.9	1.04	0.16	0.09	163	0.92	2.078	13.73	-0.07	-0.22	5.2	0.45	0.7	1.81	0.564	0	-0.34	1.07	0.64	0.84	96
0.63	74	98	123	0.8	1.1	0.98	0.29	0.18	138.2	0.87	0.946	12.43	-0.03	-0.01	6.8	0.64	1	1.81	0.529	0	-0.29	0.9	0.53	-2.5	56	58	-20	0.3	2.6	0.49	0.02	0.16	121.6	0.5	0.415	1.96	-0.19	-0.43	5.3	0.83	1.5	0.4	0.6	0	0.19	1.18	0.66	0	49
0.72	41	50	53	0.2	1.8	0.69	0.18	-0.2	194.6	1.31	0	3.13	-0.14	-0.38	3.1	0.86	0.5	1.53	0.495	0	-0.29	1.04	0.93	0.42	106	86	-78	0.6	0.8	0.92	-0.1	0.04	114.4	1.92	3.379	0.94	0.01	0.33	5.5	1.26	1.4	0.48	0.632	1	0.19	1.19	0.79	0.54	97
0.72	41	50	53	0.2	1.8	0.69	0.18	-0.2	194.6	1.31	0	3.13	-0.14	-0.38	3.1	0.86	0.5	1.53	0.495	0	-0.29	1.04	0.93	0.54	97	107	-38	0.6	0.8	0.78	0	-0.04	119.6	0.92	1.732	4.68	-0.04	-0.07	5.3	0.97	2.1	1.12	0.713	0	0.03	0.87	0.82	0.73	56
0.96	100	100	16	1.4	1.2	1.43	-0.14	0.08	89.3	0.64	0.328	9.36	0.12	0.64	7.9	0.3	0.7	0.92	0.687	0	-0.04	0.94	0.77	0	49	50	-13	0.6	0.3	0.46	0.46	-0.02	63.8	0.63	0.5	6.17	-0.02	-0.09	7.1	3.09	0.6	0.61	0.67	0	0.09	1.18	2.74	0.53	102
0.8	93	84	-73	1.4	0.7	1.22	-0.11	0.48	146.9	0.8	0	1.14	-0.03	-0.23	4.4	0.97	1.1	0.95	0.527	0	0.14	0.94	0.95	0.96	100	100	16	1.4	1.2	1.43	-0.14	0.08	89.3	0.64	0.328	9.36	0.12	0.64	7.9	0.3	0.7	0.92	0.687	0	-0.04	0.94	0.77	0	49
0.59	41	51	189	1	0.5	1.19	0.08	0.34	190.8	0.86	1.336	10.99	0.05	-0.03	3.9	1.2	1.2	1.25	0.577	0	-0.38	1.06	1.04	0.53	120	117	-70	1.1	0.7	0.7	-0.12	-0.35	94.2	1.01	1.089	5.58	-0.19	-0.1	6.6	1.16	0.9	0.82	0.692	0	0.12	0.69	0.64	0.39	134
0.73	56	72	-141	1.9	0.6	1.27	0.04	-0.27	165.1	0.89	0.835	0.58	0.26	-0.17	6.7	0.71	1.3	0.7	0.407	0	0.33	1.03	1.19	0.59	41	51	189	1	0.5	1.19	0.08	0.34	190.8	0.86	1.336	10.99	0.05	-0.03	3.9	1.2	1.2	1.25	0.577	0	-0.38	1.06	1.04	0.63	74
0.86	94	93	124	1.7	0.3	1.53	0.24	0.16	165.8	1.07	0.982	3.93	0	0.13	2.4	1.89	0	1.19	0.328	0	-0.3	0.88	0.74	0	49	50	-13	0.6	0.3	0.46	0.46	-0.02	63.8	0.63	0.5	6.17	-0.02	-0.09	7.1	3.09	0.6	0.61	0.67	0	0.09	1.18	2.74	0.53	102
0.39	134	104	-74	1.2	0.7	0.64	-0.27	-0.06	122.4	3.14	1.498	2.31	-0.1	0.09	4	2.73	1.5	0.6	0.489	0	0.13	0.79	1.39	0.96	100	100	16	1.4	1.2	1.43	-0.14	0.08	89.3	0.64	0.328	9.36	0.12	0.64	7.9	0.3	0.7	0.92	0.687	0	-0.04	0.94	0.77	0.77	65
0.8	93	84	-73	1.4	0.7	1.22	-0.11	0.48	146.9	0.8	0	1.14	-0.03	-0.23	4.4	0.97	1.1	0.95	0.527	0	0.14	0.94	0.95	-2.5	56	58	-20	0.3	2.6	0.49	0.02	0.16	121.6	0.5	0.415	1.96	-0.19	-0.43	5.3	0.83	1.5	0.4	0.6	0	0.19	1.18	0.66	0	49
0.77	65	83	-70	1.2	0.7	1.18	0.14	-0.01	190.3	0.62	2.088	0.27	0.04	-0.1	4.9	0.9	1.1	0.93	0.59	0	0.07	1.15	1.11	0.53	120	117	-70	1.1	0.7	0.7	-0.12	-0.35	94.2	1.01	1.089	5.58	-0.19	-0.1	6.6	1.16	0.9	0.82	0.692	0	0.12	0.69	0.64	0.92	40
0.53	120	117	-70	1.1	0.7	0.7	-0.12	-0.35	94.2	1.01	1.089	5.58	-0.19	-0.1	6.6	1.16	0.9	0.82	0.692	0	0.12	0.69	0.64	0.96	100	100	16	1.4	1.2	1.43	-0.14	0.08	89.3	0.64	0.328	9.36	0.12	0.64	7.9	0.3	0.7	0.92	0.687	0	-0.04	0.94	0.77	0.84	96
0.63	74	98	123	0.8	1.1	0.98	0.29	0.18	138.2	0.87	0.946	12.43	-0.03	-0.01	6.8	0.64	1	1.81	0.529	0	-0.29	0.9	0.53	-2.5	56	58	-20	0.3	2.6	0.49	0.02	0.16	121.6	0.5	0.415	1.96	-0.19	-0.43	5.3	0.83	1.5	0.4	0.6	0	0.19	1.18	0.66	0.92	40
0.72	41	50	53	0.2	1.8	0.69	0.18	-0.2	194.6	1.31	0	3.13	-0.14	-0.38	3.1	0.86	0.5	1.53	0.495	0	-0.29	1.04	0.93	0.92	40	54	145	1.1	0.9	1.36	-0.57	0.24	163.1	0.37	0.414	16.64	0.05	0.41	8.6	0.96	0.5	1.3	0.541	0	-0.37	0.95	0.66	0	49
0.96	100	100	16	1.4	1.2	1.43	-0.14	0.08	89.3	0.64	0.328	9.36	0.12	0.64	7.9	0.3	0.7	0.92	0.687	0	-0.04	0.94	0.77	0.53	120	117	-70	1.1	0.7	0.7	-0.12	-0.35	94.2	1.01	1.089	5.58	-0.19	-0.1	6.6	1.16	0.9	0.82	0.692	0	0.12	0.69	0.64	0.39	134
0.42	106	86	-78	0.6	0.8	0.92	-0.1	0.04	114.4	1.92	3.379	0.94	0.01	0.33	5.5	1.26	1.4	0.48	0.632	1	0.19	1.19	0.79	0.96	100	100	16	1.4	1.2	1.43	-0.14	0.08	89.3	0.64	0.328	9.36	0.12	0.64	7.9	0.3	0.7	0.92	0.687	0	-0.04	0.94	0.77	0.96	100
0.42	106	86	-78	0.6	0.8	0.92	-0.1	0.04	114.4	1.92	3.379	0.94	0.01	0.33	5.5	1.26	1.4	0.48	0.632	1	0.19	1.19	0.79	0.57	66	91	50	0.9	0.7	0.98	-0.04	-0.45	157.5	2.05	1.204	0.47	-0.06	-0.23	2.1	1.33	1	0.93	0.594	0	-0.04	1.15	1.65	0	49
0.42	106	86	-78	0.6	0.8	0.92	-0.1	0.04	114.4	1.92	3.379	0.94	0.01	0.33	5.5	1.26	1.4	0.48	0.632	1	0.19	1.19	0.79	0.63	74	98	123	0.8	1.1	0.98	0.29	0.18	138.2	0.87	0.946	12.43	-0.03	-0.01	6.8	0.64	1	1.81	0.529	0	-0.29	0.9	0.53	0.39	134
0.53	102	77	-106	0.9	2.2	1.67	-0.39	0.36	138.8	1.01	0	0.94	-0.02	0.51	7.1	1.33	0.7	0.61	0.669	1	0.23	1.41	0.92	0	49	50	-13	0.6	0.3	0.46	0.46	-0.02	63.8	0.63	0.5	6.17	-0.02	-0.09	7.1	3.09	0.6	0.61	0.67	0	0.09	1.18	2.74	0	49
0	49	50	-13	0.6	0.3	0.46	0.46	-0.02	63.8	0.63	0.5	6.17	-0.02	-0.09	7.1	3.09	0.6	0.61	0.67	0	0.09	1.18	2.74	0.96	100	100	16	1.4	1.2	1.43	-0.14	0.08	89.3	0.64	0.328	9.36	0.12	0.64	7.9	0.3	0.7	0.92	0.687	0	-0.04	0.94	0.77	0.54	97
0	49	50	-13	0.6	0.3	0.46	0.46	-0.02	63.8	0.63	0.5	6.17	-0.02	-0.09	7.1	3.09	0.6	0.61	0.67	0	0.09	1.18	2.74	0.53	102	77	-106	0.9	2.2	1.67	-0.39	0.36	138.8	1.01	0	0.94	-0.02	0.51	7.1	1.33	0.7	0.61	0.669	1	0.23	1.41	0.92	0.92	40
0	49	50	-13	0.6	0.3	0.46	0.46	-0.02	63.8	0.63	0.5	6.17	-0.02	-0.09	7.1	3.09	0.6	0.61	0.67	0	0.09	1.18	2.74	0.39	134	104	-74	1.2	0.7	0.64	-0.27	-0.06	122.4	3.14	1.498	2.31	-0.1	0.09	4	2.73	1.5	0.6	0.489	0	0.13	0.79	1.39	0.84	96
0.84	96	103	151	0.9	0.9	1.04	0.16	0.09	163	0.92	2.078	13.73	-0.07	-0.22	5.2	0.45	0.7	1.81	0.564	0	-0.34	1.07	0.64	0.59	41	51	189	1	0.5	1.19	0.08	0.34	190.8	0.86	1.336	10.99	0.05	-0.03	3.9	1.2	1.2	1.25	0.577	0	-0.38	1.06	1.04	0.53	120
0.84	96	103	151	0.9	0.9	1.04	0.16	0.09	163	0.92	2.078	13.73	-0.07	-0.22	5.2	0.45	0.7	1.81	0.564	0	-0.34	1.07	0.64	0	49	50	-13	0.6	0.3	0.46	0.46	-0.02	63.8	0.63	0.5	6.17	-0.02	-0.09	7.1	3.09	0.6	0.61	0.67	0	0.09	1.18	2.74	0.39	134
0.73	56	72	-141	1.9	0.6	1.27	0.04	-0.27	165.1	0.89	0.835	0.58	0.26	-0.17	6.7	0.71	1.3	0.7	0.407	0	0.33	1.03	1.19	0	49	50	-13	0.6	0.3	0.46	0.46	-0.02	63.8	0.63	0.5	6.17	-0.02	-0.09	7.1	3.09	0.6	0.61	0.67	0	0.09	1.18	2.74	0.73	56
0.73	56	72	-141	1.9	0.6	1.27	0.04	-0.27	165.1	0.89	0.835	0.58	0.26	-0.17	6.7	0.71	1.3	0.7	0.407	0	0.33	1.03	1.19	0	49	50	-13	0.6	0.3	0.46	0.46	-0.02	63.8	0.63	0.5	6.17	-0.02	-0.09	7.1	3.09	0.6	0.61	0.67	0	0.09	1.18	2.74	0.53	120
0.92	40	54	145	1.1	0.9	1.36	-0.57	0.24	163.1	0.37	0.414	16.64	0.05	0.41	8.6	0.96	0.5	1.3	0.541	0	-0.37	0.95	0.66	0.42	106	86	-78	0.6	0.8	0.92	-0.1	0.04	114.4	1.92	3.379	0.94	0.01	0.33	5.5	1.26	1.4	0.48	0.632	1	0.19	1.19	0.79	0.96	100
0.92	40	54	145	1.1	0.9	1.36	-0.57	0.24	163.1	0.37	0.414	16.64	0.05	0.41	8.6	0.96	0.5	1.3	0.541	0	-0.37	0.95	0.66	0.53	102	77	-106	0.9	2.2	1.67	-0.39	0.36	138.8	1.01	0	0.94	-0.02	0.51	7.1	1.33	0.7	0.61	0.669	1	0.23	1.41	0.92	0.96	100
0.92	40	54	145	1.1	0.9	1.36	-0.57	0.24	163.1	0.37	0.414	16.64	0.05	0.41	8.6	0.96	0.5	1.3	0.541	0	-0.37	0.95	0.66	0.92	40	54	145	1.1	0.9	1.36	-0.57	0.24	163.1	0.37	0.414	16.64	0.05	0.41	8.6	0.96	0.5	1.3	0.541	0	-0.37	0.95	0.66	0.63	74
0.92	40	54	145	1.1	0.9	1.36	-0.57	0.24	163.1	0.37	0.414	16.64	0.05	0.41	8.6	0.96	0.5	1.3	0.541	0	-0.37	0.95	0.66	0.63	74	98	123	0.8	1.1	0.98	0.29	0.18	138.2	0.87	0.946	12.43	-0.03	-0.01	6.8	0.64	1	1.81	0.529	0	-0.29	0.9	0.53	0.8	93
0.86	94	93	124	1.7	0.3	1.53	0.24	0.16	165.8	1.07	0.982	3.93	0	0.13	2.4	1.89	0	1.19	0.328	0	-0.3	0.88	0.74	0.73	56	72	-141	1.9	0.6	1.27	0.04	-0.27	165.1	0.89	0.835	0.58	0.26	-0.17	6.7	0.71	1.3	0.7	0.407	0	0.33	1.03	1.19	0.53	120
0.39	134	104	-74	1.2	0.7	0.64	-0.27	-0.06	122.4	3.14	1.498	2.31	-0.1	0.09	4	2.73	1.5	0.6	0.489	0	0.13	0.79	1.39	0.53	120	117	-70	1.1	0.7	0.7	-0.12	-0.35	94.2	1.01	1.089	5.58	-0.19	-0.1	6.6	1.16	0.9	0.82	0.692	0	0.12	0.69	0.64	0.8	93
-2.5	56	58	-20	0.3	2.6	0.49	0.02	0.16	121.6	0.5	0.415	1.96	-0.19	-0.43	5.3	0.83	1.5	0.4	0.6	0	0.19	1.18	0.66	0.53	102	77	-106	0.9	2.2	1.67	-0.39	0.36	138.8	1.01	0	0.94	-0.02	0.51	7.1	1.33	0.7	0.61	0.669	1	0.23	1.41	0.92	0.54	97
-2.5	56	58	-20	0.3	2.6	0.49	0.02	0.16	121.6	0.5	0.415	1.96	-0.19	-0.43	5.3	0.83	1.5	0.4	0.6	0	0.19	1.18	0.66	0.53	102	77	-106	0.9	2.2	1.67	-0.39	0.36	138.8	1.01	0	0.94	-0.02	0.51	7.1	1.33	0.7	0.61	0.669	1	0.23	1.41	0.92	0.63	74
-2.5	56	58	-20	0.3	2.6	0.49	0.02	0.16	121.6	0.5	0.415	1.96	-0.19	-0.43	5.3	0.83	1.5	0.4	0.6	0	0.19	1.18	0.66	0.73	56	72	-141	1.9	0.6	1.27	0.04	-0.27	165.1	0.89	0.835	0.58	0.26	-0.17	6.7	0.71	1.3	0.7	0.407	0	0.33	1.03	1.19	0.42	106
0.53	120	117	-70	1.1	0.7	0.7	-0.12	-0.35	94.2	1.01	1.089	5.58	-0.19	-0.1	6.6	1.16	0.9	0.82	0.692	0	0.12	0.69	0.64	0	49	50	-13	0.6	0.3	0.46	0.46	-0.02	63.8	0.63	0.5	6.17	-0.02	-0.09	7.1	3.09	0.6	0.61	0.67	0	0.09	1.18	2.74	0.73	56
0.53	120	117	-70	1.1	0.7	0.7	-0.12	-0.35	94.2	1.01	1.089	5.58	-0.19	-0.1	6.6	1.16	0.9	0.82	0.692	0	0.12	0.69	0.64	0.53	120	117	-70	1.1	0.7	0.7	-0.12	-0.35	94.2	1.01	1.089	5.58	-0.19	-0.1	6.6	1.16	0.9	0.82	0.692	0	0.12	0.69	0.64	0	49
0.54	97	107	-38	0.6	0.8	0.78	0	-0.04	119.6	0.92	1.732	4.68	-0.04	-0.07	5.3	0.97	2.1	1.12	0.713	0	0.03	0.87	0.82	0.84	96	103	151	0.9	0.9	1.04	0.16	0.09	163	0.92	2.078	13.73	-0.07	-0.22	5.2	0.45	0.7	1.81	0.564	0	-0.34	1.07	0.64	0.42	106
0.54	97	107	-38	0.6	0.8	0.78	0	-0.04	119.6	0.92	1.732	4.68	-0.04	-0.07	5.3	0.97	2.1	1.12	0.713	0	0.03	0.87	0.82	0.73	56	72	-141	1.9	0.6	1.27	0.04	-0.27	165.1	0.89	0.835	0.58	0.26	-0.17	6.7	0.71	1.3	0.7	0.407	0	0.33	1.03	1.19	0.53	102
0.54	97	107	-38	0.6	0.8	0.78	0	-0.04	119.6	0.92	1.732	4.68	-0.04	-0.07	5.3	0.97	2.1	1.12	0.713	0	0.03	0.87	0.82	-2.5	56	58	-20	0.3	2.6	0.49	0.02	0.16	121.6	0.5	0.415	1.96	-0.19	-0.43	5.3	0.83	1.5	0.4	0.6	0	0.19	1.18	0.66	0.53	102
0.63	74	98	123	0.8	1.1	0.98	0.29	0.18	138.2	0.87	0.946	12.43	-0.03	-0.01	6.8	0.64	1	1.81	0.529	0	-0.29	0.9	0.53	0.84	96	103	151	0.9	0.9	1.04	0.16	0.09	163	0.92	2.078	13.73	-0.07	-0.22	5.2	0.45	0.7	1.81	0.564	0	-0.34	1.07	0.64	-2.5	56
0.63	74	98	123	0.8	1.1	0.98	0.29	0.18	138.2	0.87	0.946	12.43	-0.03	-0.01	6.8	0.64	1	1.81	0.529	0	-0.29	0.9	0.53	0.73	56	72	-141	1.9	0.6	1.27	0.04	-0.27	165.1	0.89	0.835	0.58	0.26	-0.17	6.7	0.71	1.3	0.7	0.407	0	0.33	1.03	1.19	0.84	96
0.72	41	50	53	0.2	1.8	0.69	0.18	-0.2	194.6	1.31	0	3.13	-0.14	-0.38	3.1	0.86	0.5	1.53	0.495	0	-0.29	1.04	0.93	0.39	134	104	-74	1.2	0.7	0.64	-0.27	-0.06	122.4	3.14	1.498	2.31	-0.1	0.09	4	2.73	1.5	0.6	0.489	0	0.13	0.79	1.39	0.39	134
0.72	41	50	53	0.2	1.8	0.69	0.18	-0.2	194.6	1.31	0	3.13	-0.14	-0.38	3.1	0.86	0.5	1.53	0.495	0	-0.29	1.04	0.93	0.63	74	98	123	0.8	1.1	0.98	0.29	0.18	138.2	0.87	0.946	12.43	-0.03	-0.01	6.8	0.64	1	1.81	0.529	0	-0.29	0.9	0.53	0.53	102
0.92	40	54	145	1.1	0.9	1.36	-0.57	0.24	163.1	0.37	0.414	16.64	0.05	0.41	8.6	0.96	0.5	1.3	0.541	0	-0.37	0.95	0.66	0.8	93	84	-73	1.4	0.7	1.22	-0.11	0.48	146.9	0.8	0	1.14	-0.03	-0.23	4.4	0.97	1.1	0.95	0.527	0	0.14	0.94	0.95	0.84	96
0.39	134	104	-74	1.2	0.7	0.64	-0.27	-0.06	122.4	3.14	1.498	2.31	-0.1	0.09	4	2.73	1.5	0.6	0.489	0	0.13	0.79	1.39	0.39	134	104	-74	1.2	0.7	0.64	-0.27	-0.06	122.4	3.14	1.498	2.31	-0.1	0.09	4	2.73	1.5	0.6	0.489	0	0.13	0.79	1.39	0.92	40
0.72	41	50	53	0.2	1.8	0.69	0.18	-0.2	194.6	1.31	0	3.13	-0.14	-0.38	3.1	0.86	0.5	1.53	0.495	0	-0.29	1.04	0.93	0.92	40	54	145	1.1	0.9	1.36	-0.57	0.24	163.1	0.37	0.414	16.64	0.05	0.41	8.6	0.96	0.5	1.3	0.541	0	-0.37	0.95	0.66	0.59	41
0.53	120	117	-70	1.1	0.7	0.7	-0.12	-0.35	94.2	1.01	1.089	5.58	-0.19	-0.1	6.6	1.16	0.9	0.82	0.692	0	0.12	0.69	0.64	0.54	97	107	-38	0.6	0.8	0.78	0	-0.04	119.6	0.92	1.732	4.68	-0.04	-0.07	5.3	0.97	2.1	1.12	0.713	0	0.03	0.87	0.82	0.63	74
0.63	74	98	123	0.8	1.1	0.98	0.29	0.18	138.2	0.87	0.946	12.43	-0.03	-0.01	6.8	0.64	1	1.81	0.529	0	-0.29	0.9	0.53	0.8	93	84	-73	1.4	0.7	1.22	-0.11	0.48	146.9	0.8	0	1.14	-0.03	-0.23	4.4	0.97	1.1	0.95	0.527	0	0.14	0.94	0.95	0.39	134
0.92	40	54	145	1.1	0.9	1.36	-0.57	0.24	163.1	0.37	0.414	16.64	0.05	0.41	8.6	0.96	0.5	1.3	0.541	0	-0.37	0.95	0.66	0.73	56	72	-141	1.9	0.6	1.27	0.04	-0.27	165.1	0.89	0.835	0.58	0.26	-0.17	6.7	0.71	1.3	0.7	0.407	0	0.33	1.03	1.19	0.39	134
0.42	106	86	-78	0.6	0.8	0.92	-0.1	0.04	114.4	1.92	3.379	0.94	0.01	0.33	5.5	1.26	1.4	0.48	0.632	1	0.19	1.19	0.79	0.84	96	103	151	0.9	0.9	1.04	0.16	0.09	163	0.92	2.078	13.73	-0.07	-0.22	5.2	0.45	0.7	1.81	0.564	0	-0.34	1.07	0.64	0.84	96
-2.5	56	58	-20	0.3	2.6	0.49	0.02	0.16	121.6	0.5	0.415	1.96	-0.19	-0.43	5.3	0.83	1.5	0.4	0.6	0	0.19	1.18	0.66	0.84	96	103	151	0.9	0.9	1.04	0.16	0.09	163	0.92	2.078	13.73	-0.07	-0.22	5.2	0.45	0.7	1.81	0.564	0	-0.34	1.07	0.64	0.63	74
0.96	100	100	16	1.4	1.2	1.43	-0.14	0.08	89.3	0.64	0.328	9.36	0.12	0.64	7.9	0.3	0.7	0.92	0.687	0	-0.04	0.94	0.77	0.96	100	100	16	1.4	1.2	1.43	-0.14	0.08	89.3	0.64	0.328	9.36	0.12	0.64	7.9	0.3	0.7	0.92	0.687	0	-0.04	0.94	0.77	-2.5	56
0.39	134	104	-74	1.2	0.7	0.64	-0.27	-0.06	122.4	3.14	1.498	2.31	-0.1	0.09	4	2.73	1.5	0.6	0.489	0	0.13	0.79	1.39	0.77	65	83	-70	1.2	0.7	1.18	0.14	-0.01	190.3	0.62	2.088	0.27	0.04	-0.1	4.9	0.9	1.1	0.93	0.59	0	0.07	1.15	1.11	0.59	41
0.63	74	98	123	0.8	1.1	0.98	0.29	0.18	138.2	0.87	0.946	12.43	-0.03	-0.01	6.8	0.64	1	1.81	0.529	0	-0.29	0.9	0.53	0.8	93	84	-73	1.4	0.7	1.22	-0.11	0.48	146.9	0.8	0	1.14	-0.03	-0.23	4.4	0.97	1.1	0.95	0.527	0	0.14	0.94	0.95	0.42	106
0.72	41	50	53	0.2	1.8	0.69	0.18	-0.2	194.6	1.31	0	3.13	-0.14	-0.38	3.1	0.86	0.5	1.53	0.495	0	-0.29	1.04	0.93	0.92	40	54	145	1.1	0.9	1.36	-0.57	0.24	163.1	0.37	0.414	16.64	0.05	0.41	8.6	0.96	0.5	1.3	0.541	0	-0.37	0.95	0.66	0.96	100
0.84	96	103	151	0.9	0.9	1.04	0.16	0.09	163	0.92	2.078	13.73	-0.07	-0.22	5.2	0.45	0.7	1.81	0.564	0	-0.34	1.07	0.64	0.96	100	100	16	1.4	1.2	1.43	-0.14	0.08	89.3	0.64	0.328	9.36	0.12	0.64	7.9	0.3	0.7	0.92	0.687	0	-0.04	0.94	0.77	0.96	100
0.42	20	44	168	1.6	0.8	0.94	-0.64	0.37	102.5	0.32	0	2.56	-0.25	0.03	1.9	0.72	0.4	1.16	0.263	0	-0.38	0.6	0.44	0	49	50	-13	0.6	0.3	0.46	0.46	-0.02	63.8	0.63	0.5	6.17	-0.02	-0.09	7.1	3.09	0.6	0.61	0.67	0	0.09	1.18	2.74	0.72	41
0.59	41	51	189	1	0.5	1.19	0.08	0.34	190.8	0.86	1.336	10.99	0.05	-0.03	3.9	1.2	1.2	1.25	0.577	0	-0.38	1.06	1.04	0.73	56	72	-141	1.9	0.6	1.27	0.04	-0.27	165.1	0.89	0.835	0.58	0.26	-0.17	6.7	0.71	1.3	0.7	0.407	0	0.33	1.03	1.19	0.96	100
0.77	65	83	-70	1.2	0.7	1.18	0.14	-0.01	190.3	0.62	2.088	0.27	0.04	-0.1	4.9	0.9	1.1	0.93	0.59	0	0.07	1.15	1.11	0.53	120	117	-70	1.1	0.7	0.7	-0.12	-0.35	94.2	1.01	1.089	5.58	-0.19	-0.1	6.6	1.16	0.9	0.82	0.692	0	0.12	0.69	0.64	0.92	40
0.63	74	98	123	0.8	1.1	0.98	0.29	0.18	138.2	0.87	0.946	12.43	-0.03	-0.01	6.8	0.64	1	1.81	0.529	0	-0.29	0.9	0.53	0.42	106	86	-78	0.6	0.8	0.92	-0.1	0.04	114.4	1.92	3.379	0.94	0.01	0.33	5.5	1.26	1.4	0.48	0.632	1	0.19	1.19	0.79	0.73	56
0.63	74	98	123	0.8	1.1	0.98	0.29	0.18	138.2	0.87	0.946	12.43	-0.03	-0.01	6.8	0.64	1	1.81	0.529	0	-0.29	0.9	0.53	0.42	106	86	-78	0.6	0.8	0.92	-0.1	0.04	114.4	1.92	3.379	0.94	0.01	0.33	5.5	1.26	1.4	0.48	0.632	1	0.19	1.19	0.79	0.84	96
0.92	40	54	145	1.1	0.9	1.36	-0.57	0.24	163.1	0.37	0.414	16.64	0.05	0.41	8.6	0.96	0.5	1.3	0.541	0	-0.37	0.95	0.66	0.39	134	104	-74	1.2	0.7	0.64	-0.27	-0.06	122.4	3.14	1.498	2.31	-0.1	0.09	4	2.73	1.5	0.6	0.489	0	0.13	0.79	1.39	0.84	96
-2.5	56	58	-20	0.3	2.6	0.49	0.02	0.16	121.6	0.5	0.415	1.96	-0.19	-0.43	5.3	0.83	1.5	0.4	0.6	0	0.19	1.18	0.66	0.42	20	44	168	1.6	0.8	0.94	-0.64	0.37	102.5	0.32	0	2.56	-0.25	0.03	1.9	0.72	0.4	1.16	0.263	0	-0.38	0.6	0.44	0.92	40
0.58	18	25	145	1.4	2.1	1.01	-0.1	-0.06	226.4	1	1.781	2.2	-0.06	-0.02	1.2	1.58	2.7	1.54	0.632	0	-0.33	0.91	0.58	0.84	96	103	151	0.9	0.9	1.04	0.16	0.09	163	0.92	2.078	13.73	-0.07	-0.22	5.2	0.45	0.7	1.81	0.564	0	-0.34	1.07	0.64	0.53	102
0.57	66	91	50	0.9	0.7	0.98	-0.04	-0.45	157.5	2.05	1.204	0.47	-0.06	-0.23	2.1	1.33	1	0.93	0.594	0	-0.04	1.15	1.65	0.72	41	50	53	0.2	1.8	0.69	0.18	-0.2	194.6	1.31	0	3.13	-0.14	-0.38	3.1	0.86	0.5	1.53	0.495	0	-0.29	1.04	0.93	0.92	40
0.54	97	107	-38	0.6	0.8	0.78	0	-0.04	119.6	0.92	1.732	4.68	-0.04	-0.07	5.3	0.97	2.1	1.12	0.713	0	0.03	0.87	0.82	0.58	18	25	145	1.4	2.1	1.01	-0.1	-0.06	226.4	1	1.781	2.2	-0.06	-0.02	1.2	1.58	2.7	1.54	0.632	0	-0.33	0.91	0.58	0.72	41
0.54	97	107	-38	0.6	0.8	0.78	0	-0.04	119.6	0.92	1.732	4.68	-0.04	-0.07	5.3	0.97	2.1	1.12	0.713	0	0.03	0.87	0.82	0.59	41	51	189	1	0.5	1.19	0.08	0.34	190.8	0.86	1.336	10.99	0.05	-0.03	3.9	1.2	1.2	1.25	0.577	0	-0.38	1.06	1.04	0.72	41
0.96	100	100	16	1.4	1.2	1.43	-0.14	0.08	89.3	0.64	0.328	9.36	0.12	0.64	7.9	0.3	0.7	0.92	0.687	0	-0.04	0.94	0.77	0.96	100	100	16	1.4	1.2	1.43	-0.14	0.08	89.3	0.64	0.328	9.36	0.12	0.64	7.9	0.3	0.7	0.92	0.687	0	-0.04	0.94	0.77	0	49
0	49	50	-13	0.6	0.3	0.46	0.46	-0.02	63.8	0.63	0.5	6.17	-0.02	-0.09	7.1	3.09	0.6	0.61	0.67	0	0.09	1.18	2.74	0.96	100	100	16	1.4	1.2	1.43	-0.14	0.08	89.3	0.64	0.328	9.36	0.12	0.64	7.9	0.3	0.7	0.92	0.687	0	-0.04	0.94	0.77	0.84	96
0	49	50	-13	0.6	0.3	0.46	0.46	-0.02	63.8	0.63	0.5	6.17	-0.02	-0.09	7.1	3.09	0.6	0.61	0.67	0	0.09	1.18	2.74	0.58	18	25	145	1.4	2.1	1.01	-0.1	-0.06	226.4	1	1.781	2.2	-0.06	-0.02	1.2	1.58	2.7	1.54	0.632	0	-0.33	0.91	0.58	0.42	106
0.96	100	100	16	1.4	1.2	1.43	-0.14	0.08	89.3	0.64	0.328	9.36	0.12	0.64	7.9	0.3	0.7	0.92	0.687	0	-0.04	0.94	0.77	0.53	102	77	-106	0.9	2.2	1.67	-0.39	0.36	138.8	1.01	0	0.94	-0.02	0.51	7.1	1.33	0.7	0.61	0.669	1	0.23	1.41	0.92	0.53	102
0.96	100	100	16	1.4	1.2	1.43	-0.14	0.08	89.3	0.64	0.328	9.36	0.12	0.64	7.9	0.3	0.7	0.92	0.687	0	-0.04	0.94	0.77	0.63	74	98	123	0.8	1.1	0.98	0.29	0.18	138.2	0.87	0.946	12.43	-0.03	-0.01	6.8	0.64	1	1.81	0.529	0	-0.29	0.9	0.53	0.59	41
0.53	102	77	-106	0.9	2.2	1.67	-0.39	0.36	138.8	1.01	0	0.94	-0.02	0.51	7.1	1.33	0.7	0.61	0.669	1	0.23	1.41	0.92	0.59	41	51	189	1	0.5	1.19	0.08	0.34	190.8	0.86	1.336	10.99	0.05	-0.03	3.9	1.2	1.2	1.25	0.577	0	-0.38	1.06	1.04	0.84	96
0	49	50	-13	0.6	0.3	0.46	0.46	-0.02	63.8	0.63	0.5	6.17	-0.02	-0.09	7.1	3.09	0.6	0.61	0.67	0	0.09	1.18	2.74	0.96	100	100	16	1.4	1.2	1.43	-0.14	0.08	89.3	0.64	0.328	9.36	0.12	0.64	7.9	0.3	0.7	0.92	0.687	0	-0.04	0.94	0.77	0.86	94
0.53	102	77	-106	0.9	2.2	1.67	-0.39	0.36	138.8	1.01	0	0.94	-0.02	0.51	7.1	1.33	0.7	0.61	0.669	1	0.23	1.41	0.92	0	49	50	-13	0.6	0.3	0.46	0.46	-0.02	63.8	0.63	0.5	6.17	-0.02	-0.09	7.1	3.09	0.6	0.61	0.67	0	0.09	1.18	2.74	0.54	97
0	49	50	-13	0.6	0.3	0.46	0.46	-0.02	63.8	0.63	0.5	6.17	-0.02	-0.09	7.1	3.09	0.6	0.61	0.67	0	0.09	1.18	2.74	0.96	100	100	16	1.4	1.2	1.43	-0.14	0.08	89.3	0.64	0.328	9.36	0.12	0.64	7.9	0.3	0.7	0.92	0.687	0	-0.04	0.94	0.77	0.53	102
0.54	97	107	-38	0.6	0.8	0.78	0	-0.04	119.6	0.92	1.732	4.68	-0.04	-0.07	5.3	0.97	2.1	1.12	0.713	0	0.03	0.87	0.82	0.53	102	77	-106	0.9	2.2	1.67	-0.39	0.36	138.8	1.01	0	0.94	-0.02	0.51	7.1	1.33	0.7	0.61	0.669	1	0.23	1.41	0.92	0.96	100
0.53	102	77	-106	0.9	2.2	1.67	-0.39	0.36	138.8	1.01	0	0.94	-0.02	0.51	7.1	1.33	0.7	0.61	0.669	1	0.23	1.41	0.92	-2.5	56	58	-20	0.3	2.6	0.49	0.02	0.16	121.6	0.5	0.415	1.96	-0.19	-0.43	5.3	0.83	1.5	0.4	0.6	0	0.19	1.18	0.66	0.54	97
0.58	18	25	145	1.4	2.1	1.01	-0.1	-0.06	226.4	1	1.781	2.2	-0.06	-0.02	1.2	1.58	2.7	1.54	0.632	0	-0.33	0.91	0.58	0.73	56	72	-141	1.9	0.6	1.27	0.04	-0.27	165.1	0.89	0.835	0.58	0.26	-0.17	6.7	0.71	1.3	0.7	0.407	0	0.33	1.03	1.19	-2.5	56
0.73	56	72	-141	1.9	0.6	1.27	0.04	-0.27	165.1	0.89	0.835	0.58	0.26	-0.17	6.7	0.71	1.3	0.7	0.407	0	0.33	1.03	1.19	0.39	134	104	-74	1.2	0.7	0.64	-0.27	-0.06	122.4	3.14	1.498	2.31	-0.1	0.09	4	2.73	1.5	0.6	0.489	0	0.13	0.79	1.39	0.72	41
0.96	100	100	16	1.4	1.2	1.43	-0.14	0.08	89.3	0.64	0.328	9.36	0.12	0.64	7.9	0.3	0.7	0.92	0.687	0	-0.04	0.94	0.77	0.59	41	51	189	1	0.5	1.19	0.08	0.34	190.8	0.86	1.336	10.99	0.05	-0.03	3.9	1.2	1.2	1.25	0.577	0	-0.38	1.06	1.04	0.73	56
0.92	40	54	145	1.1	0.9	1.36	-0.57	0.24	163.1	0.37	0.414	16.64	0.05	0.41	8.6	0.96	0.5	1.3	0.541	0	-0.37	0.95	0.66	0.84	96	103	151	0.9	0.9	1.04	0.16	0.09	163	0.92	2.078	13.73	-0.07	-0.22	5.2	0.45	0.7	1.81	0.564	0	-0.34	1.07	0.64	0.53	120
0.53	102	77	-106	0.9	2.2	1.67	-0.39	0.36	138.8	1.01	0	0.94	-0.02	0.51	7.1	1.33	0.7	0.61	0.669	1	0.23	1.41	0.92	0.8	93	84	-73	1.4	0.7	1.22	-0.11	0.48	146.9	0.8	0	1.14	-0.03	-0.23	4.4	0.97	1.1	0.95	0.527	0	0.14	0.94	0.95	0.42	20
0.73	56	72	-141	1.9	0.6	1.27	0.04	-0.27	165.1	0.89	0.835	0.58	0.26	-0.17	6.7	0.71	1.3	0.7	0.407	0	0.33	1.03	1.19	0.92	40	54	145	1.1	0.9	1.36	-0.57	0.24	163.1	0.37	0.414	16.64	0.05	0.41	8.6	0.96	0.5	1.3	0.541	0	-0.37	0.95	0.66	0.42	20
0.53	120	117	-70	1.1	0.7	0.7	-0.12	-0.35	94.2	1.01	1.089	5.58	-0.19	-0.1	6.6	1.16	0.9	0.82	0.692	0	0.12	0.69	0.64	0.8	93	84	-73	1.4	0.7	1.22	-0.11	0.48	146.9	0.8	0	1.14	-0.03	-0.23	4.4	0.97	1.1	0.95	0.527	0	0.14	0.94	0.95	0.58	18
0.8	93	84	-73	1.4	0.7	1.22	-0.11	0.48	146.9	0.8	0	1.14	-0.03	-0.23	4.4	0.97	1.1	0.95	0.527	0	0.14	0.94	0.95	0.96	100	100	16	1.4	1.2	1.43	-0.14	0.08	89.3	0.64	0.328	9.36	0.12	0.64	7.9	0.3	0.7	0.92	0.687	0	-0.04	0.94	0.77	0	49
0.39	134	104	-74	1.2	0.7	0.64	-0.27	-0.06	122.4	3.14	1.498	2.31	-0.1	0.09	4	2.73	1.5	0.6	0.489	0	0.13	0.79	1.39	0.92	40	54	145	1.1	0.9	1.36	-0.57	0.24	163.1	0.37	0.414	16.64	0.05	0.41	8.6	0.96	0.5	1.3	0.541	0	-0.37	0.95	0.66	0.42	20
0.42	20	44	168	1.6	0.8	0.94	-0.64	0.37	102.5	0.32	0	2.56	-0.25	0.03	1.9	0.72	0.4	1.16	0.263	0	-0.38	0.6	0.44	0	49	50	-13	0.6	0.3	0.46	0.46	-0.02	63.8	0.63	0.5	6.17	-0.02	-0.09	7.1	3.09	0.6	0.61	0.67	0	0.09	1.18	2.74	0.53	120
0.8	93	84	-73	1.4	0.7	1.22	-0.11	0.48	146.9	0.8	0	1.14	-0.03	-0.23	4.4	0.97	1.1	0.95	0.527	0	0.14	0.94	0.95	0.39	134	104	-74	1.2	0.7	0.64	-0.27	-0.06	122.4	3.14	1.498	2.31	-0.1	0.09	4	2.73	1.5	0.6	0.489	0	0.13	0.79	1.39	0.77	65
0.53	102	77	-106	0.9	2.2	1.67	-0.39	0.36	138.8	1.01	0	0.94	-0.02	0.51	7.1	1.33	0.7	0.61	0.669	1	0.23	1.41	0.92	0.53	120	117	-70	1.1	0.7	0.7	-0.12	-0.35	94.2	1.01	1.089	5.58	-0.19	-0.1	6.6	1.16	0.9	0.82	0.692	0	0.12	0.69	0.64	0.58	18
0.63	74	98	123	0.8	1.1	0.98	0.29	0.18	138.2	0.87	0.946	12.43	-0.03	-0.01	6.8	0.64	1	1.81	0.529	0	-0.29	0.9	0.53	0.58	18	25	145	1.4	2.1	1.01	-0.1	-0.06	226.4	1	1.781	2.2	-0.06	-0.02	1.2	1.58	2.7	1.54	0.632	0	-0.33	0.91	0.58	0.77	65
0.92	40	54	145	1.1	0.9	1.36	-0.57	0.24	163.1	0.37	0.414	16.64	0.05	0.41	8.6	0.96	0.5	1.3	0.541	0	-0.37	0.95	0.66	0.59	41	51	189	1	0.5	1.19	0.08	0.34	190.8	0.86	1.336	10.99	0.05	-0.03	3.9	1.2	1.2	1.25	0.577	0	-0.38	1.06	1.04	0.59	41
0.96	100	100	16	1.4	1.2	1.43	-0.14	0.08	89.3	0.64	0.328	9.36	0.12	0.64	7.9	0.3	0.7	0.92	0.687	0	-0.04	0.94	0.77	-2.5	56	58	-20	0.3	2.6	0.49	0.02	0.16	121.6	0.5	0.415	1.96	-0.19	-0.43	5.3	0.83	1.5	0.4	0.6	0	0.19	1.18	0.66	0.72	41
0.73	56	72	-141	1.9	0.6	1.27	0.04	-0.27	165.1	0.89	0.835	0.58	0.26	-0.17	6.7	0.71	1.3	0.7	0.407	0	0.33	1.03	1.19	0.53	120	117	-70	1.1	0.7	0.7	-0.12	-0.35	94.2	1.01	1.089	5.58	-0.19	-0.1	6.6	1.16	0.9	0.82	0.692	0	0.12	0.69	0.64	0.86	94
0.96	100	100	16	1.4	1.2	1.43	-0.14	0.08	89.3	0.64	0.328	9.36	0.12	0.64	7.9	0.3	0.7	0.92	0.687	0	-0.04	0.94	0.77	0.72	41	50	53	0.2	1.8	0.69	0.18	-0.2	194.6	1.31	0	3.13	-0.14	-0.38	3.1	0.86	0.5	1.53	0.495	0	-0.29	1.04	0.93	0.53	120
0.39	134	104	-74	1.2	0.7	0.64	-0.27	-0.06	122.4	3.14	1.498	2.31	-0.1	0.09	4	2.73	1.5	0.6	0.489	0	0.13	0.79	1.39	0	49	50	-13	0.6	0.3	0.46	0.46	-0.02	63.8	0.63	0.5	6.17	-0.02	-0.09	7.1	3.09	0.6	0.61	0.67	0	0.09	1.18	2.74	0.39	134
-2.5	56	58	-20	0.3	2.6	0.49	0.02	0.16	121.6	0.5	0.415	1.96	-0.19	-0.43	5.3	0.83	1.5	0.4	0.6	0	0.19	1.18	0.66	0.8	93	84	-73	1.4	0.7	1.22	-0.11	0.48	146.9	0.8	0	1.14	-0.03	-0.23	4.4	0.97	1.1	0.95	0.527	0	0.14	0.94	0.95	0.92	40
-2.5	56	58	-20	0.3	2.6	0.49	0.02	0.16	121.6	0.5	0.415	1.96	-0.19	-0.43	5.3	0.83	1.5	0.4	0.6	0	0.19	1.18	0.66	0.77	65	83	-70	1.2	0.7	1.18	0.14	-0.01	190.3	0.62	2.088	0.27	0.04	-0.1	4.9	0.9	1.1	0.93	0.59	0	0.07	1.15	1.11	0.96	100
0	49	50	-13	0.6	0.3	0.46	0.46	-0.02	63.8	0.63	0.5	6.17	-0.02	-0.09	7.1	3.09	0.6	0.61	0.67	0	0.09	1.18	2.74	0.92	40	54	145	1.1	0.9	1.36	-0.57	0.24	163.1	0.37	0.414	16.64	0.05	0.41	8.6	0.96	0.5	1.3	0.541	0	-0.37	0.95	0.66	0.63	74
0.72	41	50	53	0.2	1.8	0.69	0.18	-0.2	194.6	1.31	0	3.13	-0.14	-0.38	3.1	0.86	0.5	1.53	0.495	0	-0.29	1.04	0.93	0.96	100	100	16	1.4	1.2	1.43	-0.14	0.08	89.3	0.64	0.328	9.36	0.12	0.64	7.9	0.3	0.7	0.92	0.687	0	-0.04	0.94	0.77	0.84	96
0.53	120	117	-70	1.1	0.7	0.7	-0.12	-0.35	94.2	1.01	1.089	5.58	-0.19	-0.1	6.6	1.16	0.9	0.82	0.692	0	0.12	0.69	0.64	0.53	120	117	-70	1.1	0.7	0.7	-0.12	-0.35	94.2	1.01	1.089	5.58	-0.19	-0.1	6.6	1.16	0.9	0.82	0.692	0	0.12	0.69	0.64	0.39	134
0.8	93	84	-73	1.4	0.7	1.22	-0.11	0.48	146.9	0.8	0	1.14	-0.03	-0.23	4.4	0.97	1.1	0.95	0.527	0	0.14	0.94	0.95	0.53	102	77	-106	0.9	2.2	1.67	-0.39	0.36	138.8	1.01	0	0.94	-0.02	0.51	7.1	1.33	0.7	0.61	0.669	1	0.23	1.41	0.92	0.96	100
0.42	106	86	-78	0.6	0.8	0.92	-0.1	0.04	114.4	1.92	3.379	0.94	0.01	0.33	5.5	1.26	1.4	0.48	0.632	1	0.19	1.19	0.79	0.59	41	51	189	1	0.5	1.19	0.08	0.34	190.8	0.86	1.336	10.99	0.05	-0.03	3.9	1.2	1.2	1.25	0.577	0	-0.38	1.06	1.04	0.77	65
0.53	102	77	-106	0.9	2.2	1.67	-0.39	0.36	138.8	1.01	0	0.94	-0.02	0.51	7.1	1.33	0.7	0.61	0.669	1	0.23	1.41	0.92	0.96	100	100	16	1.4	1.2	1.43	-0.14	0.08	89.3	0.64	0.328	9.36	0.12	0.64	7.9	0.3	0.7	0.92	0.687	0	-0.04	0.94	0.77	0.73	56
0.84	96	103	151	0.9	0.9	1.04	0.16	0.09	163	0.92	2.078	13.73	-0.07	-0.22	5.2	0.45	0.7	1.81	0.564	0	-0.34	1.07	0.64	0.54	97	107	-38	0.6	0.8	0.78	0	-0.04	119.6	0.92	1.732	4.68	-0.04	-0.07	5.3	0.97	2.1	1.12	0.713	0	0.03	0.87	0.82	0.86	94
0.39	134	104	-74	1.2	0.7	0.64	-0.27	-0.06	122.4	3.14	1.498	2.31	-0.1	0.09	4	2.73	1.5	0.6	0.489	0	0.13	0.79	1.39	0.8	93	84	-73	1.4	0.7	1.22	-0.11	0.48	146.9	0.8	0	1.14	-0.03	-0.23	4.4	0.97	1.1	0.95	0.527	0	0.14	0.94	0.95	0.53	102
0.84	96	103	151	0.9	0.9	1.04	0.16	0.09	163	0.92	2.078	13.73	-0.07	-0.22	5.2	0.45	0.7	1.81	0.564	0	-0.34	1.07	0.64	0.92	40	54	145	1.1	0.9	1.36	-0.57	0.24	163.1	0.37	0.414	16.64	0.05	0.41	8.6	0.96	0.5	1.3	0.541	0	-0.37	0.95	0.66	0.53	102
0.84	96	103	151	0.9	0.9	1.04	0.16	0.09	163	0.92	2.078	13.73	-0.07	-0.22	5.2	0.45	0.7	1.81	0.564	0	-0.34	1.07	0.64	0.53	102	77	-106	0.9	2.2	1.67	-0.39	0.36	138.8	1.01	0	0.94	-0.02	0.51	7.1	1.33	0.7	0.61	0.669	1	0.23	1.41	0.92	0.53	102
0.39	134	104	-74	1.2	0.7	0.64	-0.27	-0.06	122.4	3.14	1.498	2.31	-0.1	0.09	4	2.73	1.5	0.6	0.489	0	0.13	0.79	1.39	0	49	50	-13	0.6	0.3	0.46	0.46	-0.02	63.8	0.63	0.5	6.17	-0.02	-0.09	7.1	3.09	0.6	0.61	0.67	0	0.09	1.18	2.74	0.53	120
0.59	41	51	189	1	0.5	1.19	0.08	0.34	190.8	0.86	1.336	10.99	0.05	-0.03	3.9	1.2	1.2	1.25	0.577	0	-0.38	1.06	1.04	0.42	106	86	-78	0.6	0.8	0.92	-0.1	0.04	114.4	1.92	3.379	0.94	0.01	0.33	5.5	1.26	1.4	0.48	0.632	1	0.19	1.19	0.79	0.84	96
0.53	120	117	-70	1.1	0.7	0.7	-0.12	-0.35	94.2	1.01	1.089	5.58	-0.19	-0.1	6.6	1.16	0.9	0.82	0.692	0	0.12	0.69	0.64	0.73	56	72	-141	1.9	0.6	1.27	0.04	-0.27	165.1	0.89	0.835	0.58	0.26	-0.17	6.7	0.71	1.3	0.7	0.407	0	0.33	1.03	1.19	0.84	96
0.53	120	117	-70	1.1	0.7	0.7	-0.12	-0.35	94.2	1.01	1.089	5.58	-0.19	-0.1	6.6	1.16	0.9	0.82	0.692	0	0.12	0.69	0.64	0.53	102	77	-106	0.9	2.2	1.67	-0.39	0.36	138.8	1.01	0	0.94	-0.02	0.51	7.1	1.33	0.7	0.61	0.669	1	0.23	1.41	0.92	0.59	41
0.42	106	86	-78	0.6	0.8	0.92	-0.1	0.04	114.4	1.92	3.379	0.94	0.01	0.33	5.5	1.26	1.4	0.48	0.632	1	0.19	1.19	0.79	0.53	102	77	-106	0.9	2.2	1.67	-0.39	0.36	138.8	1.01	0	0.94	-0.02	0.51	7.1	1.33	0.7	0.61	0.669	1	0.23	1.41	0.92	0.57	66
0.57	66	91	50	0.9	0.7	0.98	-0.04	-0.45	157.5	2.05	1.204	0.47	-0.06	-0.23	2.1	1.33	1	0.93	0.594	0	-0.04	1.15	1.65	0	49	50	-13	0.6	0.3	0.46	0.46	-0.02	63.8	0.63	0.5	6.17	-0.02	-0.09	7.1	3.09	0.6	0.61	0.67	0	0.09	1.18	2.74	0.77	65
0.8	93	84	-73	1.4	0.7	1.22	-0.11	0.48	146.9	0.8	0	1.14	-0.03	-0.23	4.4	0.97	1.1	0.95	0.527	0	0.14	0.94	0.95	0.84	96	103	151	0.9	0.9	1.04	0.16	0.09	163	0.92	2.078	13.73	-0.07	-0.22	5.2	0.45	0.7	1.81	0.564	0	-0.34	1.07	0.64	0.77	65
-2.5	56	58	-20	0.3	2.6	0.49	0.02	0.16	121.6	0.5	0.415	1.96	-0.19	-0.43	5.3	0.83	1.5	0.4	0.6	0	0.19	1.18	0.66	0	49	50	-13	0.6	0.3	0.46	0.46	-0.02	63.8	0.63	0.5	6.17	-0.02	-0.09	7.1	3.09	0.6	0.61	0.67	0	0.09	1.18	2.74	0.73	56
0.96	100	100	16	1.4	1.2	1.43	-0.14	0.08	89.3	0.64	0.328	9.36	0.12	0.64	7.9	0.3	0.7	0.92	0.687	0	-0.04	0.94	0.77	0.72	41	50	53	0.2	1.8	0.69	0.18	-0.2	194.6	1.31	0	3.13	-0.14	-0.38	3.1	0.86	0.5	1.53	0.495	0	-0.29	1.04	0.93	0.53	102
0.96	100	100	16	1.4	1.2	1.43	-0.14	0.08	89.3	0.64	0.328	9.36	0.12	0.64	7.9	0.3	0.7	0.92	0.687	0	-0.04	0.94	0.77	0.92	40	54	145	1.1	0.9	1.36	-0.57	0.24	163.1	0.37	0.414	16.64	0.05	0.41	8.6	0.96	0.5	1.3	0.541	0	-0.37	0.95	0.66	0.59	41
0.42	106	86	-78	0.6	0.8	0.92	-0.1	0.04	114.4	1.92	3.379	0.94	0.01	0.33	5.5	1.26	1.4	0.48	0.632	1	0.19	1.19	0.79	0.77	65	83	-70	1.2	0.7	1.18	0.14	-0.01	190.3	0.62	2.088	0.27	0.04	-0.1	4.9	0.9	1.1	0.93	0.59	0	0.07	1.15	1.11	-2.5	56
0.53	102	77	-106	0.9	2.2	1.67	-0.39	0.36	138.8	1.01	0	0.94	-0.02	0.51	7.1	1.33	0.7	0.61	0.669	1	0.23	1.41	0.92	0.42	106	86	-78	0.6	0.8	0.92	-0.1	0.04	114.4	1.92	3.379	0.94	0.01	0.33	5.5	1.26	1.4	0.48	0.632	1	0.19	1.19	0.79	0.73	56
0.59	41	51	189	1	0.5	1.19	0.08	0.34	190.8	0.86	1.336	10.99	0.05	-0.03	3.9	1.2	1.2	1.25	0.577	0	-0.38	1.06	1.04	0.63	74	98	123	0.8	1.1	0.98	0.29	0.18	138.2	0.87	0.946	12.43	-0.03	-0.01	6.8	0.64	1	1.81	0.529	0	-0.29	0.9	0.53	0.73	56
0.53	102	77	-106	0.9	2.2	1.67	-0.39	0.36	138.8	1.01	0	0.94	-0.02	0.51	7.1	1.33	0.7	0.61	0.669	1	0.23	1.41	0.92	0.73	56	72	-141	1.9	0.6	1.27	0.04	-0.27	165.1	0.89	0.835	0.58	0.26	-0.17	6.7	0.71	1.3	0.7	0.407	0	0.33	1.03	1.19	0.84	96
0.53	102	77	-106	0.9	2.2	1.67	-0.39	0.36	138.8	1.01	0	0.94	-0.02	0.51	7.1	1.33	0.7	0.61	0.669	1	0.23	1.41	0.92	0.39	134	104	-74	1.2	0.7	0.64	-0.27	-0.06	122.4	3.14	1.498	2.31	-0.1	0.09	4	2.73	1.5	0.6	0.489	0	0.13	0.79	1.39	0.96	100
0.73	56	72	-141	1.9	0.6	1.27	0.04	-0.27	165.1	0.89	0.835	0.58	0.26	-0.17	6.7	0.71	1.3	0.7	0.407	0	0.33	1.03	1.19	0.84	96	103	151	0.9	0.9	1.04	0.16	0.09	163	0.92	2.078	13.73	-0.07	-0.22	5.2	0.45	0.7	1.81	0.564	0	-0.34	1.07	0.64	0.53	120
0.53	102	77	-106	0.9	2.2	1.67	-0.39	0.36	138.8	1.01	0	0.94	-0.02	0.51	7.1	1.33	0.7	0.61	0.669	1	0.23	1.41	0.92	0.73	56	72	-141	1.9	0.6	1.27	0.04	-0.27	165.1	0.89	0.835	0.58	0.26	-0.17	6.7	0.71	1.3	0.7	0.407	0	0.33	1.03	1.19	-2.5	56
0.77	65	83	-70	1.2	0.7	1.18	0.14	-0.01	190.3	0.62	2.088	0.27	0.04	-0.1	4.9	0.9	1.1	0.93	0.59	0	0.07	1.15	1.11	0	49	50	-13	0.6	0.3	0.46	0.46	-0.02	63.8	0.63	0.5	6.17	-0.02	-0.09	7.1	3.09	0.6	0.61	0.67	0	0.09	1.18	2.74	0.84	96
0.53	102	77	-106	0.9	2.2	1.67	-0.39	0.36	138.8	1.01	0	0.94	-0.02	0.51	7.1	1.33	0.7	0.61	0.669	1	0.23	1.41	0.92	-2.5	56	58	-20	0.3	2.6	0.49	0.02	0.16	121.6	0.5	0.415	1.96	-0.19	-0.43	5.3	0.83	1.5	0.4	0.6	0	0.19	1.18	0.66	0	49
0.72	41	50	53	0.2	1.8	0.69	0.18	-0.2	194.6	1.31	0	3.13	-0.14	-0.38	3.1	0.86	0.5	1.53	0.495	0	-0.29	1.04	0.93	0.53	102	77	-106	0.9	2.2	1.67	-0.39	0.36	138.8	1.01	0	0.94	-0.02	0.51	7.1	1.33	0.7	0.61	0.669	1	0.23	1.41	0.92	0	49
0.42	106	86	-78	0.6	0.8	0.92	-0.1	0.04	114.4	1.92	3.379	0.94	0.01	0.33	5.5	1.26	1.4	0.48	0.632	1	0.19	1.19	0.79	0.53	120	117	-70	1.1	0.7	0.7	-0.12	-0.35	94.2	1.01	1.089	5.58	-0.19	-0.1	6.6	1.16	0.9	0.82	0.692	0	0.12	0.69	0.64	0.63	74
0	49	50	-13	0.6	0.3	0.46	0.46	-0.02	63.8	0.63	0.5	6.17	-0.02	-0.09	7.1	3.09	0.6	0.61	0.67	0	0.09	1.18	2.74	0.73	56	72	-141	1.9	0.6	1.27	0.04	-0.27	165.1	0.89	0.835	0.58	0.26	-0.17	6.7	0.71	1.3	0.7	0.407	0	0.33	1.03	1.19	0.58	18
0.73	56	72	-141	1.9	0.6	1.27	0.04	-0.27	165.1	0.89	0.835	0.58	0.26	-0.17	6.7	0.71	1.3	0.7	0.407	0	0.33	1.03	1.19	0.77	65	83	-70	1.2	0.7	1.18	0.14	-0.01	190.3	0.62	2.088	0.27	0.04	-0.1	4.9	0.9	1.1	0.93	0.59	0	0.07	1.15	1.11	0	49
0.42	20	44	168	1.6	0.8	0.94	-0.64	0.37	102.5	0.32	0	2.56	-0.25	0.03	1.9	0.72	0.4	1.16	0.263	0	-0.38	0.6	0.44	0.63	74	98	123	0.8	1.1	0.98	0.29	0.18	138.2	0.87	0.946	12.43	-0.03	-0.01	6.8	0.64	1	1.81	0.529	0	-0.29	0.9	0.53	0.42	106
0.42	106	86	-78	0.6	0.8	0.92	-0.1	0.04	114.4	1.92	3.379	0.94	0.01	0.33	5.5	1.26	1.4	0.48	0.632	1	0.19	1.19	0.79	0.63	74	98	123	0.8	1.1	0.98	0.29	0.18	138.2	0.87	0.946	12.43	-0.03	-0.01	6.8	0.64	1	1.81	0.529	0	-0.29	0.9	0.53	0.42	106
0.42	20	44	168	1.6	0.8	0.94	-0.64	0.37	102.5	0.32	0	2.56	-0.25	0.03	1.9	0.72	0.4	1.16	0.263	0	-0.38	0.6	0.44	-2.5	56	58	-20	0.3	2.6	0.49	0.02	0.16	121.6	0.5	0.415	1.96	-0.19	-0.43	5.3	0.83	1.5	0.4	0.6	0	0.19	1.18	0.66	0.96	100
0.53	120	117	-70	1.1	0.7	0.7	-0.12	-0.35	94.2	1.01	1.089	5.58	-0.19	-0.1	6.6	1.16	0.9	0.82	0.692	0	0.12	0.69	0.64	0.96	100	100	16	1.4	1.2	1.43	-0.14	0.08	89.3	0.64	0.328	9.36	0.12	0.64	7.9	0.3	0.7	0.92	0.687	0	-0.04	0.94	0.77	0.42	106
0.84	96	103	151	0.9	0.9	1.04	0.16	0.09	163	0.92	2.078	13.73	-0.07	-0.22	5.2	0.45	0.7	1.81	0.564	0	-0.34	1.07	0.64	0.42	106	86	-78	0.6	0.8	0.92	-0.1	0.04	114.4	1.92	3.379	0.94	0.01	0.33	5.5	1.26	1.4	0.48	0.632	1	0.19	1.19	0.79	0.92	40
[truncated: 311 more columns]
